# Supplementary material for: Native structure of mosquito salivary protein uncovers domains relevant to pathogen transmission
Source: Nat Commun. 2023 Feb 17;14:899. doi: 10.1038/s41467-023-36577-y (PMC9935623; doi:10.1038/s41467-023-36577-y)
Supplement: Supplementary file 4 — Supplementary Data 1 [file 41467_2023_36577_MOESM4_ESM.xlsx]

## Sheet: WT-1
Protein Accessions	Description	Avg. Mass	Coverage (%)	#Unique	#Peptides	-10lgP	#Spec WT-1	Area WT-1	Other Protein Matches/Notes
EAT38080.1	AAEL009993-PA [Aedes aegypti]	379967	67	601	621	884.5	2024	24600000000	--
Protein Accessions	Peptide	PTM	z	m/z	ppm	-10lgP	# Features	Area WT-1	Length	RT	Source File	Scan	Unique
EAT38080.1	K.LVVYYDESDGEDMSVLGR.H		2	1023.97	0.7	163.2	12	85800000	18	53.9	L1-21942.raw	42866	Y
EAT38080.1	R.FVDTVTLMDEGGNQEALIGTGPK.G		2	1196.59	1.2	161.18	9	137000000	23	56.13	L1-21942.raw	45050	Y
EAT38080.1	K.NNELLHISPQGLNVYSVQGSASTFK.Y		2	1352.19	1.4	156.42	4	339000000	25	52.64	L1-21942.raw	41734	Y
EAT38080.1	K.GAFVHQYAIASDLAFIQR.N		2	1004.03	1.3	152.19	6	299000000	18	52.18	L1-21942.raw	41241	Y
EAT38080.1	R.MC(+57.02)EAGQVPANPTTLQQVR.E	Carbamidomethylation	2	1000.49	1.5	150.46	2	137000000	18	38.73	L1-21942.raw	27948	Y
EAT38080.1	R.TWFGMIEGASTIFMGTAGTAK.H		2	1089.03	1.8	150.08	2	35600000	21	74	L1-21942.raw	62049	Y
EAT38080.1	K.GHTATTPSNAELVIFATPK.L		2	978.016	0.7	149.14	5	299000000	19	42.98	L1-21942.raw	32211	Y
EAT38080.1	K.MADLYTGNEYSLEIEK.T		2	938.439	1.5	146.79	7	96300000	16	49.81	L1-21942.raw	39452	Y
EAT38080.1	R.YTGQEFDEETGLYNYHAR.L		2	1096.98	1	146.52	2	452000000	18	41	L1-21942.raw	30511	Y
EAT38080.1	K.VLGVYNGELC(+57.02)LLTLEVVDAVEPK.L	Carbamidomethylation	2	1265.68	0.5	146.38	6	48400000	23	81.36	L1-21942.raw	68699	Y
EAT38080.1	K.FNNEAVSLQTSGPVGIK.D		2	880.964	2	145.85	3	201000000	17	42.97	L1-21942.raw	32271	Y
EAT38080.1	K.LSLALGNPVNVLTGVVLPVEQR.D		2	1144.67	1.9	145.68	7	513000000	22	72.99	L1-21942.raw	60703	Y
EAT38080.1	K.GEELIAEFPNTAYYDNFIASTWIR.T		2	1410.68	0.4	144.54	3	18800000	24	75.05	L1-21942.raw	62680	Y
EAT38080.1	K.AFQYHDDFVSNDNPTDR.N		2	1020.94	0.4	142.33	2	270000000	17	37.44	L1-21942.raw	26556	Y
EAT38080.1	K.DFAIGLDDLKELNSFGIGAGNGK.L		2	1176.1	0.7	142.2	2	61800000	23	67.73	L1-21942.raw	56055	Y
EAT38080.1	K.YVAPGYLVEIANNFLTEK.L		2	1021.04	1.5	142.12	19	591000000	18	73.86	L1-21942.raw	61523	Y
EAT38080.1	R.RFVDTVTLMDEGGNQEALIGTGPK.G		3	850.097	2	140.81	1	12400000	24	50.78	L1-21942.raw	39904	Y
EAT38080.1	K.TSGQTEFIPIAGIDHDAEGK.V		2	1043.51	0	140.6	2	387000000	20	44.75	L1-21942.raw	34046	Y
EAT38080.1	K.YFC(+57.02)PYFSSFGGWSR.R	Carbamidomethylation	2	880.881	1.5	140.4	3	237000000	14	59.82	L1-21942.raw	48325	Y
EAT38080.1	R.M(+15.99)C(+57.02)EAGQVPANPTTLQQVR.E	Oxidation (M); Carbamidomethylation	2	1008.49	1.2	140.17	3	1910000	18	36.83	L1-21942.raw	26076	Y
EAT38080.1	R.WQIGGTATVEPNQAILQGQIISK.E		2	1226.66	0.8	140.03	29	92400000	23	58.95	L1-21942.raw	46408	Y
EAT38080.1	R.FVDTVTLM(+15.99)DEGGNQEALIGTGPK.G	Oxidation (M)	2	1204.59	2	139.97	4	4060000	23	50.63	L1-21942.raw	39961	Y
EAT38080.1	R.GEILHGSSSHAAMVTTR.M		2	877.438	2	139.24	3	58500000	17	23.21	L1-21942.raw	12545	Y
EAT38080.1	R.DQAVYFDYGETESEPSLR.G		2	1053.47	1.9	139.13	3	135000000	18	51.53	L1-21942.raw	40617	Y
EAT38080.1	K.SYISPTTNETLSLVYLQENDK.V		2	1208.1	1.2	138.9	2	4810000	21	56.33	L1-21942.raw	45268	Y
EAT38080.1	R.LVYSMSGSSQLSLTIGK.T		2	885.97	1.1	135.71	14	18800000	17	58.19	L1-21942.raw	45666	Y
EAT38080.1	K.YEYEDPVVSMNQVAFK.T		2	959.951	2.9	134.09	2	140000000	16	52.83	L1-21942.raw	41822	Y
EAT38080.1	R.DGSVAYVAVNSDTK.S		2	713.346	-0.2	132.14	5	158000000	14	34.43	L1-21942.raw	23455	Y
EAT38080.1,EAT38081.1	R.DC(+57.02)IVLDHGNTVFEDK.Q	Carbamidomethylation	2	881.41	0.6	131.29	3	566000000	15	41.86	L1-21942.raw	31123	N
EAT38080.1	R.DSKPLQEILLLDSSNVLIR.Q		2	1077.11	0.6	131.08	5	319000000	19	65.27	L1-21942.raw	53677	Y
EAT38080.1	K.YDFQEDSFVYYHSK.K		2	914.398	2	131.06	3	292000000	14	44.41	L1-21942.raw	34199	Y
EAT38080.1	K.QAIATQQFEQEIAK.M		2	802.919	1.9	130.21	2	129000000	14	40.85	L1-21942.raw	30103	Y
EAT38080.1	R.TWFGMIEGASTIFM(+15.99)GTAGTAK.H	Oxidation (M)	2	1097.02	0.8	129.92	4	4800000	21	68.84	L1-21942.raw	56956	Y
EAT38080.1	K.VVAAYDYLPYGQMIR.K		2	879.949	1.2	129.87	2	201000000	15	55.97	L1-21942.raw	44681	Y
EAT38080.1	R.DGAQLDAEQTITDK.S		2	752.86	0.5	129.1	2	184000000	14	35.82	L1-21942.raw	24832	Y
EAT38080.1	K.GYGC(+57.02)EPTGDGSILR.T	Carbamidomethylation	2	741.339	1.5	128.72	2	259000000	14	35.83	L1-21942.raw	24864	Y
EAT38080.1	H.ISPQGLNVYSVQGSASTFK.Y		2	992.013	0.5	128.43	2	1510000	19	47.06	L1-21942.raw	36368	Y
EAT38080.1,EAT38081.1	R.FFQMDPMEQYASPYK.Y		2	941.415	1.7	127.98	3	137000000	15	54.66	L1-21942.raw	43585	N
EAT38080.1	K.YYNVLLDHEGSTR.L		2	783.883	2.2	127.07	2	352000000	13	35.23	L1-21942.raw	24211	Y
EAT38080.1	R.YVYGM(+15.99)NNQGVVSVPGWADWYGPSANYDSK.K	Oxidation (M)	3	1080.82	0.8	126.18	2	8420000	29	62.29	L1-21942.raw	50935	Y
EAT38080.1	R.IGYAAIAMPSMAGLMFK.K		2	886.452	1.2	125.2	2	62000000	17	66.23	L1-21942.raw	54519	Y
EAT38080.1	R.ETNDLQDNQQIVQVMTADNQVFDPEYVK.R		3	1094.52	1.6	125.02	4	134000000	28	63.51	L1-21942.raw	51973	Y
EAT38080.1	K.ESLSDYGLILYNNVVALR.T		2	1020.05	1.8	124.92	3	88500000	18	73.5	L1-21942.raw	61573	Y
EAT38080.1	K.TFYPDLETGLPMK.C		2	756.378	2.3	124.78	2	164000000	13	53.45	L1-21942.raw	42463	Y
EAT38080.1	R.LSPVNFNFEGSVYDAR.I		2	907.941	2.5	124.56	4	221000000	16	54.3	L1-21942.raw	43719	Y
EAT38080.1	K.IDSLYYLESIKQDDDPDPVLGFEYNK.D		3	1026.16	3.1	123.92	2	145000000	26	62.86	L1-21942.raw	51370	Y
EAT38080.1	K.QDDDPDPVLGFEYNK.D		2	876.393	2	122.88	2	49100000	15	49.16	L1-21942.raw	38335	Y
EAT38080.1	F.FEYIDVQGTFPEDEAEAK.K		2	1044.48	1.9	122.76	2	12700000	18	52.83	L1-21942.raw	41810	Y
EAT38080.1	Q.GLNVYSVQGSASTFK.Y		2	779.4	1.3	122.66	1	2220000	15	41.91	L1-21942.raw	31303	Y
EAT38080.1,EAT38081.1	R.FFQM(+15.99)DPMEQYASPYK.Y	Oxidation (M)	2	949.408	-2.7	122.23	1	5920000	15	47.91	L1-21942.raw	37639	N
EAT38080.1	K.DIGDVDAFTLMNR.G		2	733.852	1.5	121.93	3	126000000	13	59.71	L1-21942.raw	48714	Y
EAT38080.1	R.NKDNDIISVNYYVR.D		2	856.935	1.2	121.72	2	77400000	14	41.05	L1-21942.raw	30330	Y
EAT38080.1	K.STGADDVHVDHVR.L		2	704.335	1.5	121.03	2	124000000	13	19.51	L1-21942.raw	8939	Y
EAT38080.1	L.VQFLGFEDYEDMTGWTVNK.R		2	1140.02	0.6	120.87	2	1270000	19	67.28	L1-21942.raw	55629	Y
EAT38080.1	K.DTNKPINTVTAYIHGPLGLLGFFR.N		3	882.147	1	119.7	8	716000000	24	68.23	L1-21942.raw	56746	Y
EAT38080.1	K.GGDSSIC(+57.02)TPWSSGDRTEEAK.C	Carbamidomethylation	2	1070.47	0.8	119.61	2	79600000	20	33.92	L1-21942.raw	23001	Y
EAT38080.1	K.EVLFSEVMFFDEESNIIR.K		2	1102.53	1.8	119.49	2	232000	18	73.07	L1-21942.raw	61210	Y
EAT38080.1	K.YGSNPEAHIAFR.Y		2	681.334	1.1	119.39	3	284000000	12	29.97	L1-21942.raw	19109	Y
EAT38080.1	L.MDEGGNQEALIGTGPK.G		2	808.883	0.6	118.2	1	2210000	16	34.93	L1-21942.raw	24049	Y
EAT38080.1	K.IVYFLYNIFGR.M		2	702.888	0.7	118.18	37	169000000	11	68.69	L1-21942.raw	57264	Y
EAT38080.1	R.VEFIYNEYNQLR.Y		2	794.395	2.1	117.36	3	182000000	12	48.55	L1-21942.raw	38179	Y
EAT38080.1	K.SHQAIPNRDQAVYFDYGETESEPSLR.G		3	1003.81	1.6	117.33	2	60300000	26	40.91	L1-21942.raw	30274	Y
EAT38080.1	K.YEYEDPVVSM(+15.99)NQVAFK.T	Oxidation (M)	2	967.947	1.1	117.33	3	2490000	16	45.35	L1-21942.raw	34702	Y
EAT38080.1	R.TWFGM(+15.99)IEGASTIFMGTAGTAK.H	Oxidation (M)	2	1097.02	1.3	117.06	4	2810000	21	66.58	L1-21942.raw	55050	Y
EAT38080.1	R.TATIQTNGFVSR.R		2	647.842	1.5	116.91	4	149000000	12	33.04	L1-21942.raw	22130	Y
EAT38080.1	R.FSFPLVDLQGR.M		2	639.847	1.9	116.11	2	412000000	11	58.91	L1-21942.raw	47837	Y
EAT38080.1	K.HSWVESFSPYTMEK.R		2	864.391	0.7	116.08	2	155000000	14	46.71	L1-21942.raw	36436	Y
EAT38080.1	K.VEIDSPSTAQVLK.L		2	693.879	1.9	115.96	3	219000000	13	38.88	L1-21942.raw	28048	Y
EAT38080.1	K.QSIDEWIYVEADSR.E		2	855.904	2.4	115.61	2	39900000	14	55.3	L1-21942.raw	44666	Y
EAT38080.1	K.VSGIQYPFGVDGK.Q		2	683.855	2.2	115.54	1	264000000	13	45.2	L1-21942.raw	34393	Y
EAT38080.1	K.YDSTGEFITSK.E		2	624.294	1.5	115.5	2	164000000	11	33.91	L1-21942.raw	22967	Y
EAT38080.1	K.KGEELIAEFPNTAYYDNFIASTWIR.T		3	983.488	0.8	115.48	1	16600000	25	68.38	L1-21942.raw	56555	Y
EAT38080.1	K.EVLFSEVM(+15.99)FFDEESNIIR.K	Oxidation (M)	2	1110.53	-0.7	115.4	1	353000	18	69.09	L1-21942.raw	57327	Y
EAT38080.1	R.TESC(+57.02)VSLQTNSAR.N	Carbamidomethylation	2	726.842	1.6	114.97	3	163000000	13	25.45	L1-21942.raw	14592	Y
EAT38080.1	R.ETNDLQDNQQIVQVM(+15.99)TADNQVFDPEYVK.R	Oxidation (M)	3	1099.85	0.3	114	1	2290000	28	55.2	L1-21942.raw	44291	Y
EAT38080.1	F.EYIDVQGTFPEDEAEAK.K		2	970.942	-0.1	113.99	1	2050000	17	46.61	L1-21942.raw	35868	Y
EAT38080.1	R.YVYGMNNQGVVSVPGWADWYGPSANYDSK.K		2	1612.72	0.3	113.89	2	57900000	29	65.02	L1-21942.raw	53455	Y
EAT38080.1	K.IDSLYYLESIK.Q		2	672.359	0.5	113.86	2	178000000	11	53.6	L1-21942.raw	42608	Y
EAT38080.1	K.TTVVVKPNAVQYK.G		2	723.92	0.7	113.45	2	211000000	13	27.68	L1-21942.raw	16860	Y
EAT38080.1	L.GFEDYEDMTGWTVNK.R		2	896.383	3.3	113.43	1	704000	15	54.46	L1-21942.raw	43559	Y
EAT38080.1	K.DNDIISVNYYVR.D		2	735.866	1.6	113.1	4	128000000	12	51.74	L1-21942.raw	40764	Y
EAT38080.1	K.DVIVMEDAEIQVSYLNR.D		2	997.498	-0.9	112.34	7	9520000	17	64.33	L1-21942.raw	54166	Y
EAT38080.1	K.SKPSISDVDTFFEYIDVQGTFPEDEAEAK.K		3	1088.84	1.4	112.17	4	76500000	29	66.98	L1-21942.raw	56136	Y
EAT38080.1	K.ELNSFGIGAGNGK.L		2	632.321	1.8	112.03	2	153000000	13	36.63	L1-21942.raw	25706	Y
EAT38080.1	K.IHSVQWNLVEISSVAHR.D		3	659.022	0.3	112.01	6	358000000	17	44.85	L1-21942.raw	33962	Y
EAT38080.1,EAT38081.1	R.FFQMDPM(+15.99)EQYASPYK.Y	Oxidation (M)	2	949.408	-2.7	111.57	2	8550000	15	47.91	L1-21942.raw	37037	N
EAT38080.1	N.TIYEGYPYSQTVYYNNPLEIR.H		2	1292.13	2.8	111.46	2	2100000	21	57.85	L1-21942.raw	46774	Y
EAT38080.1	K.TTPYSANQELVQFLGFEDYEDM(+15.99)TGWTVNK.R	Oxidation (M)	3	1133.85	1.8	110.96	1	12100000	29	71.92	L1-21942.raw	59755	Y
EAT38080.1	K.TTPYSANQELVQFLGFEDYEDMTGWTVNK.R		3	1128.52	2.1	110.46	2	5700000	29	75.91	L1-21942.raw	63435	Y
EAT38080.1	K.PLQEILLLDSSNVLIR.Q		2	912.036	0.7	110.46	2	34800000	16	66.07	L1-21942.raw	54422	Y
EAT38080.1	D.TVTLMDEGGNQEALIGTGPK.G		2	1016.01	1.5	109.91	1	463000	20	47.11	L1-21942.raw	36489	Y
EAT38080.1	R.TLEFGYDFR.G		2	574.275	1.1	109.75	3	295000000	9	48.91	L1-21942.raw	38034	Y
EAT38080.1	K.M(+15.99)ADLYTGNEYSLEIEK.T	Oxidation (M)	2	946.436	1.1	109.41	1	2300000	16	46.66	L1-21942.raw	35953	Y
EAT38080.1	R.GWEDSVDYRGEILHGSSSHAAMVTTR.M		3	954.448	1.3	108.86	3	136000000	26	41.15	L1-21942.raw	30461	Y
EAT38080.1	L.ALGNPVNVLTGVVLPVEQR.D		2	988.072	1.7	108.26	2	4210000	19	63.66	L1-21942.raw	52210	Y
EAT38080.1	K.SPRTWFGMIEGASTIFMGTAGTAK.H		3	839.749	1.9	108.13	1	4240000	24	67.88	L1-21942.raw	56090	Y
EAT38080.1	R.SFMSISSNLVK.M		2	606.819	1.6	107.66	1	16700000	11	46.36	L1-21942.raw	35648	Y
EAT38080.1	S.LALGNPVNVLTGVVLPVEQR.D		2	1044.61	1.1	107.53	2	3720000	20	68.28	L1-21942.raw	56581	Y
EAT38080.1	K.YVAPGYLVEIANNF.L		2	785.402	0.9	107.34	1	3470000	14	72.79	L1-21942.raw	60700	Y
EAT38080.1	K.NYVVEGVQDAK.H		2	611.31	0.9	106.97	1	297000000	11	30.58	L1-21942.raw	19951	Y
EAT38080.1	K.IPLGAFSNFK.K		2	547.306	0.9	106.9	1	46600000	10	47.31	L1-21942.raw	36532	Y
EAT38080.1	R.SSIELQGGDLAK.F		2	609.323	0.9	106.46	1	142000000	12	34.18	L1-21942.raw	23449	Y
EAT38080.1	A.LGNPVNVLTGVVLPVEQR.D		2	952.553	1.5	106.4	2	3160000	18	62.23	L1-21942.raw	50846	Y
EAT38080.1	K.GGDSSIC(+57.02)TPWSSGDR.T	Carbamidomethylation	2	791.335	1.7	105.87	1	46800000	15	39.25	L1-21942.raw	28935	Y
EAT38080.1	R.IGYAAIAMPSM(+15.99)AGLMFK.K	Oxidation (M)	2	894.449	1.2	105.25	3	4110000	17	58.41	L1-21942.raw	47232	Y
EAT38080.1	R.MNEMQQEEDKQR.D		2	783.338	0.6	105.12	2	42200000	12	18.16	L1-21942.raw	7659	Y
EAT38080.1	K.IDSLYYLESIKQDDDPD.P		2	1014.97	1.6	104.77	2	5430000	17	56.23	L1-21942.raw	45157	Y
EAT38080.1	K.KGEELIAEFPNTAYYDNF.I		2	1061	1.3	104.61	1	4210000	18	60.82	L1-21942.raw	49463	Y
EAT38080.1	R.IAEVDETGNIK.Y		2	594.81	1.2	104.45	3	181000000	11	28.86	L1-21942.raw	17971	Y
EAT38080.1	K.DTIILTWYK.N		2	576.819	1.5	104.18	2	166000000	9	55.82	L1-21942.raw	44668	Y
EAT38080.1	K.AIFEGTQQLTTGLVGSVIHKPK.L		2	1162.65	2	103.92	5	500000000	22	49.91	L1-21942.raw	39273	Y
EAT38080.1	K.MIVHDDEGNVIK.A		2	685.343	0.2	103.38	2	186000000	12	28.14	L1-21942.raw	17326	Y
EAT38080.1	T.VTAYIHGPLGLLGFFR.N		2	880.998	2	102.63	3	946000	16	68.23	L1-21942.raw	56450	Y
EAT38080.1	R.IRPLLEAGGFAR.G		3	433.923	0.7	102.37	5	341000000	12	38.09	L1-21942.raw	27784	Y
EAT38080.1	F.LGFEDYEDMTGWTVNK.R		2	952.924	1.6	102.29	1	1750000	16	60.17	L1-21942.raw	49041	Y
EAT38080.1	K.IYILNKGEDDSWK.L		2	790.903	1.7	102.13	2	12400000	13	38.24	L1-21942.raw	27545	Y
EAT38080.1	K.MLEQGYPEHYGHAYDYGSHGELIAAK.S		3	979.449	0.9	101.84	3	254000000	26	37.18	L1-21942.raw	26369	Y
EAT38080.1	N.NELLHISPQGLNVYSVQGSASTFK.Y		3	863.783	1.1	101.62	1	1130000	24	52.38	L1-21942.raw	41623	Y
EAT38080.1	K.DIGDVDAFTLM(+15.99)NR.G	Oxidation (M)	2	741.849	0.7	101.61	3	5480000	13	57	L1-21942.raw	46112	Y
EAT38080.1	A.VYFDYGETESEPSLR.G		2	896.409	2	101.53	1	4580000	15	46.31	L1-21942.raw	35560	Y
EAT38080.1	K.GEELIAEFPNTAYYDNF.I		2	996.949	2.1	101.37	1	10900000	17	70	L1-21942.raw	58022	Y
EAT38080.1	K.TTPYSANQELVQFLGFED.Y		2	1029.99	1.8	101.18	2	2510000	18	75.51	L1-21942.raw	63121	Y
EAT38080.1	L.NVYSVQGSASTFK.Y		2	694.347	0.7	101.07	1	6800000	13	33.37	L1-21942.raw	22486	Y
EAT38080.1	D.LYTGNEYSLEIEK.T		2	779.886	1.2	100.91	1	5850000	13	42.52	L1-21942.raw	31857	Y
EAT38080.1	K.IDSLYYLESIKQDDD.P		2	908.927	-1.6	100.58	2	7230000	15	54.96	L1-21942.raw	43961	Y
EAT38080.1	K.TFYPDLETGLPM(+15.99)K.C	Oxidation (M)	2	764.375	1.7	100.46	2	6220000	13	48.54	L1-21942.raw	37712	Y
EAT38080.1	E.YIDVQGTFPEDEAEAK.K		2	906.42	0.1	100.23	1	1980000	16	43.73	L1-21942.raw	33047	Y
EAT38080.1	K.EGLGFSEDDPPR.S		2	659.8	1.9	100.18	1	240000000	12	37.23	L1-21942.raw	26220	Y
EAT38080.1	M.TADNQVFDPEYVK.R		2	763.362	0.6	100.09	1	3990000	13	40.55	L1-21942.raw	29883	Y
EAT38080.1	K.NTLASMLGNSPGDVESFSIDPNGNHGVFYTGFK.R		2	1736.81	0.2	99.54	4	227000000	33	63.82	L1-21942.raw	52456	Y
EAT38080.1	D.PDPVLGFEYNK.D		2	639.822	1	99.53	1	18500000	11	44.35	L1-21942.raw	33629	Y
EAT38080.1	R.EIVVSESTTVK.R		2	596.328	1.2	99.31	5	123000000	11	29.92	L1-21942.raw	19076	Y
EAT38080.1	K.YTYTPLDPSTHTMHLLSITDDSNK.T		3	917.438	0.9	99.11	3	157000000	24	49.51	L1-21942.raw	38684	Y
EAT38080.1	A.TATNTIYEGYPYSQTVYYNNPLEIR.H		3	990.812	2	98.99	1	3170000	25	58.46	L1-21942.raw	47230	Y
EAT38080.1	K.VYNVVKPNGLK.M		2	615.865	1.7	98.92	2	179000000	11	26.8	L1-21942.raw	15971	Y
EAT38080.1	T.VEPNQAILQGQIISK.E		2	819.466	1.4	98.87	2	3520000	15	43.48	L1-21942.raw	32819	Y
EAT38080.1	H.TATTPSNAELVIFATPK.L		2	880.977	2.3	98.59	1	2600000	17	50.63	L1-21942.raw	39851	Y
EAT38080.1	V.APGYLVEIANNFLTEK.L		2	889.97	0.7	98.48	2	1450000	16	73.86	L1-21942.raw	61537	Y
EAT38080.1	Y.IDVQGTFPEDEAEAK.K		2	824.89	1.2	98.24	1	8360000	15	40.3	L1-21942.raw	29471	Y
EAT38080.1	L.SLALGNPVNVLTGVVLPVEQR.D		2	1088.13	2.1	97.94	2	534000	21	68.93	L1-21942.raw	57189	Y
EAT38080.1	K.LTSIWVDGHLR.I		2	648.856	-0.1	97.87	3	358000000	11	39.4	L1-21942.raw	28588	Y
EAT38080.1	R.IGYAAIAMPSMAGLM(+15.99)FK.K	Oxidation (M)	2	894.45	1.5	97.8	3	2650000	17	61.48	L1-21942.raw	50105	Y
EAT38080.1	A.PGYLVEIANNFLTEK.L		2	854.453	1.6	97.49	1	838000	15	73.86	L1-21942.raw	61545	Y
EAT38080.1	D.YEDMTGWTVNK.R		2	672.301	1.3	97.18	1	2410000	11	40.09	L1-21942.raw	29403	Y
EAT38080.1	G.SVAYVAVNSDTK.S		2	627.323	1.8	97.01	1	512000	12	28.76	L1-21942.raw	18005	Y
EAT38080.1	K.TVGETDLYVR.L		2	576.799	1.3	96.91	1	147000000	10	34.13	L1-21942.raw	23450	Y
EAT38080.1	K.FNLTLDVFDEHK.T		2	739.371	2	96.91	2	15600000	12	53.35	L1-21942.raw	42472	Y
EAT38080.1	I.GLDDLKELNSFGIGAGNGK.L		2	952.991	2.2	96.44	1	177000	19	67.78	L1-21942.raw	56116	Y
EAT38080.1	K.VVAAYDYLPYGQM(+15.99)IR.K	Oxidation (M)	2	887.946	1.1	96.38	4	6380000	15	50.26	L1-21942.raw	39644	Y
EAT38080.1	H.AYDYGSHGELIAAK.S		2	747.865	1	96.36	2	3910000	14	30.98	L1-21942.raw	20264	Y
EAT38080.1	Y.VATATNTIYEGYPYSQTVYYNNPLEIR.H		3	1047.51	2.7	96.01	1	5310000	27	59.21	L1-21942.raw	47983	Y
EAT38080.1	D.GSVAYVAVNSDTK.S		2	655.834	1.2	95.5	1	530000	13	29.42	L1-21942.raw	18746	Y
EAT38080.1	K.QVVASPWAVTSK.Y		2	636.852	2	95.1	2	147000000	12	39.35	L1-21942.raw	28513	Y
EAT38080.1,EAT38081.1	C.IVLDHGNTVFEDK.Q		2	743.88	-0.3	95.06	1	2790000	13	41.86	L1-21942.raw	31238	N
EAT38080.1	K.SYSPFMMHSYIAILVR.Y		2	957.987	3	95.03	2	23800000	16	59.21	L1-21942.raw	47916	Y
EAT38080.1	R.YTGQEFDEETGLYNYH.A		2	983.412	1.8	95	1	816000	16	46.77	L1-21942.raw	36069	Y
EAT38080.1	T.GADDVHVDHVR.L		2	610.295	0.8	94.7	1	3630000	11	19.51	L1-21942.raw	8942	Y
EAT38080.1	K.QRDGAQLDAEQTITDK.S		3	596.963	1.3	93.7	1	1140000	16	28.14	L1-21942.raw	17429	Y
EAT38080.1	T.NTIYEGYPYSQTVYYNNPLEIR.H		3	899.768	1.7	93.16	1	1360000	22	58.11	L1-21942.raw	46955	Y
EAT38080.1	E.AGQVPANPTTLQQVR.E		2	790.432	1.5	92.83	1	253000	15	33.97	L1-21942.raw	23194	Y
EAT38080.1	R.GWEDSVDYR.G		2	563.744	1.3	92.67	2	80800000	9	37.78	L1-21942.raw	26939	Y
EAT38080.1,EAT38081.1	K.YAGNSPVSQIDPDGQ.I		2	774.353	0.5	92.65	1	44600000	15	42.32	L1-21942.raw	31539	N
EAT38080.1	K.LTTPYDSYVIK.Y		2	650.346	1.8	92.29	1	246000000	11	43.33	L1-21942.raw	32556	Y
EAT38080.1	K.NTLASMLGNSPGDVESFSID.P		2	1027.47	1.6	91.99	1	4600000	20	69.34	L1-21942.raw	57484	Y
EAT38080.1	R.SGALSKPVSWLR.D		3	434.251	1.1	91.53	2	242000000	12	36.28	L1-21942.raw	25803	Y
EAT38080.1	K.LQQETLSDAK.S		2	566.796	0.5	91.43	1	212000000	10	23.3	L1-21942.raw	12642	Y
EAT38080.1	K.IYAQVISEEK.L		2	590.317	0.9	91.29	3	233000000	10	32.08	L1-21942.raw	21137	Y
EAT38080.1	D.PVVSMNQVAFK.T		2	610.33	1.3	91.28	1	14000000	11	40.7	L1-21942.raw	29997	Y
EAT38080.1	K.TEQERTESC(+57.02)VSLQTNSAR.N	Carbamidomethylation	3	699.328	1.7	91.22	1	526000	18	24.58	L1-21942.raw	13895	Y
EAT38080.1	S.VAYVAVNSDTK.S		2	583.806	0.3	90.99	1	4790000	11	27.22	L1-21942.raw	16414	Y
EAT38080.1	K.TSGQTEFIPIAGIDHD.A		2	850.91	0.6	90.75	1	621000	16	52.48	L1-21942.raw	41689	Y
EAT38080.1,EAT38081.1	H.GPLGLLGFFR.N		2	538.817	1	90.73	1	1640000	10	64.76	L1-21942.raw	53168	N
EAT38080.1	Y.NVLLDHEGSTR.L		2	620.818	1.4	90.55	1	2640000	11	35.22	L1-21942.raw	24350	Y
EAT38080.1	R.DSLDEASFK.N		2	506.235	0.5	90.22	2	194000000	9	33.25	L1-21942.raw	22419	Y
EAT38080.1	Y.SANQELVQFLGFEDYEDMTGWTVNK.R		3	974.451	3.3	90.16	1	697000	25	73.56	L1-21942.raw	61428	Y
EAT38080.1	D.PNGNHGVFYTGFK.R		2	719.35	0.8	90.01	2	11600000	13	32.13	L1-21942.raw	21209	Y
EAT38080.1	R.VAETVWVQK.S		2	530.296	1.5	89.95	1	158000000	9	32.13	L1-21942.raw	21189	Y
EAT38080.1	S.TGADDVHVDHVR.L		2	660.818	-0.4	89.71	1	272000	12	19.57	L1-21942.raw	9075	Y
EAT38080.1	K.QVIQSLQEPVRK.N		2	712.916	1.7	89.69	2	166000000	12	27.63	L1-21942.raw	16848	Y
EAT38080.1	K.ETPDGGRVEFIYNEYNQLR.Y		3	767.372	2.9	89.6	2	149000000	19	51.58	L1-21942.raw	40950	Y
EAT38080.1	K.NNELLHISPQGLNVYSVQGS.A		2	1085.05	3.1	89.6	0	0	20	55.38	L1-21942.raw	44456	Y
EAT38080.1	Y.DFQEDSFVYYHSK.K		2	832.866	1.6	89.6	1	157000	13	44.45	L1-21942.raw	33951	Y
EAT38080.1	K.RMNEMQQEEDKQR.D		3	574.595	0.8	89.38	2	26200000	13	15.4	L1-21942.raw	5310	Y
EAT38080.1	S.IAVSFPSGFVGITR.S		2	725.908	2.2	88.86	1	1060000	14	56.8	L1-21942.raw	45778	Y
EAT38080.1	G.FEDYEDM(+15.99)TGWTVNK.R	Oxidation (M)	2	875.868	0.8	88.84	1	246000	14	43.38	L1-21942.raw	32748	Y
EAT38080.1,EAT38081.1	K.IEYDPLTQR.V		2	567.794	1.7	88.67	3	397000000	9	38.04	L1-21942.raw	27102	N
EAT38080.1	K.DTNKPINTVTAYIHGPLGL.L		2	1012.54	-0.3	88.49	2	7020000	19	57.3	L1-21942.raw	46256	Y
EAT38080.1	K.NTLASM(+15.99)LGNSPGDVESFSIDPNGNHGVFYTGFK.R	Oxidation (M)	3	1163.54	1.6	88.43	3	12100000	33	58.76	L1-21942.raw	47459	Y
EAT38080.1	K.C(+57.02)DQNLIPLTAR.A	Carbamidomethylation	2	650.84	3.4	88.36	1	134000000	11	41.66	L1-21942.raw	30936	Y
EAT38080.1	V.TAYIHGPLGLLGFFR.N		2	831.463	2	88.32	4	5780000	15	68.28	L1-21942.raw	56338	Y
EAT38080.1	K.DFAIGLDDLK.E		2	553.79	0.1	87.71	3	303000000	10	56.53	L1-21942.raw	45631	Y
EAT38080.1	K.TTPYSANQELVQF.L		2	749.366	1.5	87.69	1	3180000	13	54.25	L1-21942.raw	43303	Y
EAT38080.1	K.LDQGSPAKPSAER.V		2	678.349	0	87.69	2	187000000	13	17.32	L1-21942.raw	6891	Y
EAT38080.1	L.IAEFPNTAYYDNFIASTWIR.T		2	1196.59	3.7	87.65	2	207000	20	69.29	L1-21942.raw	57581	Y
EAT38080.1	R.IGYAAIAM(+15.99)PSMAGLMFK.K	Oxidation (M)	2	894.449	0.5	87.61	1	2100000	17	64.47	L1-21942.raw	52590	Y
EAT38080.1	K.SHELDRFWDSLSR.S		3	549.934	0	87.54	2	47700000	13	45.51	L1-21942.raw	35141	Y
EAT38080.1	K.TTPYSANQELVQFL.G		2	805.908	1.7	87.47	1	1600000	14	65.43	L1-21942.raw	53869	Y
EAT38080.1	H.SWVESFSPYTMEK.R		2	795.864	3.8	87.45	1	652000	13	52.58	L1-21942.raw	41709	Y
EAT38080.1	K.DSLTAPLSK.A		2	466.259	0.4	87.24	3	174000000	9	32.99	L1-21942.raw	22129	Y
EAT38080.1	R.ETNDLQDNQQIVQVMTADNQVFD.P		2	1333.11	2.2	87.22	2	3090000	23	67.38	L1-21942.raw	55741	Y
EAT38080.1	T.ATNTIYEGYPYSQTVYYNNPLEIR.H		3	957.13	2.6	87.14	1	1230000	24	58.26	L1-21942.raw	47178	Y
EAT38080.1	K.VLFNMVGNK.D		2	511.279	1.4	87.13	1	161000000	9	40.5	L1-21942.raw	30256	Y
EAT38080.1	A.TTPSNAELVIFATPK.L		2	794.934	1.9	86.98	1	8020000	15	49.71	L1-21942.raw	38896	Y
EAT38080.1	H.QYAIASDLAFIQR.N		2	748.401	2.4	86.98	2	3630000	13	53.45	L1-21942.raw	42521	Y
EAT38080.1	K.GNVLVEYK.Q		2	461.256	1.6	86.91	1	173000000	8	30.07	L1-21942.raw	19186	Y
EAT38080.1	K.YDFQEDSFVYYH.S		2	806.834	1.2	86.46	1	3470000	12	52.93	L1-21942.raw	42018	Y
EAT38080.1	K.FKIPLGAFSNFK.K		3	456.929	2.7	86.45	2	125000000	12	50.93	L1-21942.raw	39902	Y
EAT38080.1	K.WDWTSPAVWNGLLSGAS.I		2	923.945	4	85.44	1	76600	17	83.24	L1-21942.raw	70352	Y
EAT38080.1	W.NGLLSGASIAVSFPSGFVGITR.S		2	1075.59	1.3	85.43	2	1090000	22	67.83	L1-21942.raw	56143	Y
EAT38080.1	K.DYNNILTTYIYDQHGNQIQMLPPSYYHEK.S		3	1186.89	2	85.42	2	317000000	29	58.86	L1-21942.raw	47461	Y
EAT38080.1	K.LTYIEATDKDNKPTKPSSQNEK.L		3	836.427	1.2	85.38	2	63800000	22	21.98	L1-21942.raw	11224	Y
EAT38080.1,EAT38081.1	I.VLDHGNTVFEDK.Q		2	687.339	0.7	85.19	1	2210000	12	41.86	L1-21942.raw	31239	N
EAT38080.1	K.REYQQAFDK.L		2	592.789	1.8	85.08	2	259000000	9	19.51	L1-21942.raw	9286	Y
EAT38080.1	R.ETNDLQDNQQIVQVMTADNQVFDPEYVKR.M		3	1146.55	2.6	85.06	2	1160000	29	57.8	L1-21942.raw	46711	Y
EAT38080.1	Y.SQTVYYNNPLEIR.H		2	798.905	1.3	84.85	1	5160000	13	44.6	L1-21942.raw	33908	Y
EAT38080.1	K.GIEYMPVDEK.C		2	590.782	1.6	84.83	1	103000000	10	36.88	L1-21942.raw	26020	Y
EAT38080.1	K.NTNDLDKYR.F		2	569.779	2	84.53	1	23100000	9	20.78	L1-21942.raw	10491	Y
EAT38080.1	K.FSSESIC(+57.02)IR.L	Carbamidomethylation	2	549.766	0.2	84.39	1	148000000	9	34.98	L1-21942.raw	24033	Y
EAT38080.1	R.GFFMPYQR.I		2	523.25	0.6	84.38	1	116000000	8	43.83	L1-21942.raw	32989	Y
EAT38080.1	M.SGSSQLSLTIGK.T		2	589.325	0.3	84.24	0	0	12	35.58	L1-21942.raw	24808	Y
EAT38080.1	K.IRFSFPLVDLQGR.M		3	516.628	0.6	84.12	1	1740000	13	55.35	L1-21942.raw	44357	Y
EAT38080.1	R.PLLEAGGFAR.G		2	515.789	1.9	83.72	2	2150000	10	39.85	L1-21942.raw	29192	Y
EAT38080.1	Q.TVYYNNPLEIR.H		2	691.361	2.3	83.72	1	919000	11	44.13	L1-21942.raw	33541	Y
EAT38080.1	M.QGYVATATNTIYEGYPYSQTVYYNNPLEIR.H		3	1163.56	1.6	83.63	1	1030000	30	61.83	L1-21942.raw	50514	Y
EAT38080.1	K.LTYIEATDK.D		2	527.278	1.6	83.63	1	57000000	9	29.96	L1-21942.raw	19083	Y
EAT38080.1	N.PVNVLTGVVLPVEQR.D		2	810.48	3.4	83.54	1	128000	15	72.99	L1-21942.raw	60858	Y
EAT38080.1	A.IATQQFEQEIAK.M		2	703.37	0.9	83.49	1	4150000	12	37.93	L1-21942.raw	27313	Y
EAT38080.1	R.NYFLNTGPMQGYVATATNTIYEGYPYSQTVYYNNPLEIR.H		3	1509.38	0.9	83.23	2	13800000	39	74.05	L1-21942.raw	61629	Y
EAT38080.1	N.AELVIFATPK.L		2	544.822	2.4	83.11	1	999000	10	47.21	L1-21942.raw	36563	Y
EAT38080.1	D.GAQLDAEQTITDK.S		2	695.345	-1.5	83.1	1	375000	13	31.59	L1-21942.raw	20819	Y
EAT38080.1	A.TNTIYEGYPYSQTVYYNNPLEIR.H		3	933.451	2.7	83.04	1	259000	23	58.31	L1-21942.raw	47191	Y
EAT38080.1	Q.TEFIPIAGIDHDAEGK.V		2	856.93	2.5	82.75	2	3400000	16	44.7	L1-21942.raw	34165	Y
EAT38080.1	G.ADDVHVDHVR.L		2	581.784	0.7	82.73	1	382000	10	19.57	L1-21942.raw	9005	Y
EAT38080.1	R.YVYGMNNQGVVSVPGWADWYGPSANYDSKK.I		3	1118.18	-0.8	82.71	1	4760000	30	58.91	L1-21942.raw	47600	Y
EAT38080.1	Y.GSNPEAHIAFR.Y		2	599.802	0.8	82.68	2	4180000	11	30.03	L1-21942.raw	19143	Y
EAT38080.1,EAT38081.1	D.PMEQYASPYK.Y		2	607.282	1.2	82.67	1	13800000	10	30.11	L1-21942.raw	19243	N
EAT38080.1	K.VVAAYDYLPYGQ.M		2	679.835	0	82.57	1	1080000	12	55.71	L1-21942.raw	44719	Y
EAT38080.1	K.NNELLHISPQGLNVY.S		2	855.945	1.3	82.39	1	6730000	15	54.2	L1-21942.raw	43238	Y
EAT38080.1	K.RWQIGGTATVEPNQAILQGQIISK.E		3	870.147	2.2	82.32	4	18700000	24	50.78	L1-21942.raw	39691	Y
EAT38080.1	R.TWFGMIEGASTIF.M		2	730.351	2.1	81.93	1	447000	13	80.47	L1-21942.raw	67701	Y
EAT38080.1	R.NYFLNTGPM(+15.99)QGYVATATNTIYEGYPYSQTVYYNNPLEIR.H	Oxidation (M)	3	1514.72	1.7	81.85	2	11600000	39	68.75	L1-21942.raw	56941	Y
EAT38080.1	R.RIAEVDETGNIK.Y		2	672.86	0.9	81.76	3	33100000	12	25.08	L1-21942.raw	14542	Y
EAT38080.1	F.SFPLVDLQGR.M		2	566.312	0.1	81.67	1	3080000	10	48.4	L1-21942.raw	37643	Y
EAT38080.1	K.LDTTNNNSR.V		2	517.747	1.5	81.47	0	0	9	8.46	L1-21942.raw	2551	Y
EAT38080.1	K.VVAAYDYLPY.G		2	587.295	0.7	81.4	1	8730000	10	58.66	L1-21942.raw	47324	Y
EAT38080.1	K.LSLALGNPVNVL.T		2	605.364	0.1	81.37	1	3130000	12	66.88	L1-21942.raw	55256	Y
EAT38080.1	K.LVVYYDESDGEDM(+15.99)SVLGR.H	Oxidation (M)	3	688.316	2.8	81.19	1	399000	18	48.7	L1-21942.raw	38083	Y
EAT38080.1	K.NNELLHISPQGL.N		2	667.857	0.1	81.13	1	6340000	12	48.45	L1-21942.raw	37694	Y
EAT38080.1	F.FDEESNIIR.K		2	561.775	1	80.8	1	1220000	9	34.58	L1-21942.raw	23786	Y
EAT38080.1	R.DWTKPSANGK.V		2	552.278	1.3	80.79	1	20800000	10	20.39	L1-21942.raw	10068	Y
EAT38080.1	M.IVHDDEGNVIK.A		2	619.823	1	80.65	2	2370000	11	28.2	L1-21942.raw	17382	Y
EAT38080.1	Q.LDAEQTITDK.S		2	567.289	1.9	80.62	1	624000	10	28.75	L1-21942.raw	18031	Y
EAT38080.1	N.NEAVSLQTSGPVGIK.D		2	750.407	0.8	80.45	1	127000	15	38.54	L1-21942.raw	27934	Y
EAT38080.1,EAT38081.1	R.LYDPDIGR.F		2	474.743	0.1	80.35	1	330000000	8	32.2	L1-21942.raw	21244	N
EAT38080.1	L.LTLEVVDAVEPK.L		2	656.873	2.2	80.26	1	4870000	12	49.21	L1-21942.raw	38427	Y
EAT38080.1	R.FWDSLSR.S		2	455.725	1	80	2	207000000	7	39.13	L1-21942.raw	28257	Y
EAT38080.1	L.TLEVVDAVEPK.L		2	600.33	0.4	79.99	1	1800000	11	40.75	L1-21942.raw	30149	Y
EAT38080.1	A.SIAVSFPSGFVGITR.S		2	769.424	1.8	79.85	1	764000	15	57.6	L1-21942.raw	46465	Y
EAT38080.1	D.YEDM(+15.99)TGWTVNK.R	Oxidation (M)	2	680.299	1.3	79.66	1	1260000	11	32.6	L1-21942.raw	21756	Y
EAT38080.1	R.TAQEATVGSTTDMLLL.Y		2	825.918	1.5	79	1	952000	16	63.92	L1-21942.raw	52498	Y
EAT38080.1	L.QEILLLDSSNVLIR.Q		2	806.967	0.3	78.82	1	223000	14	59.51	L1-21942.raw	48330	Y
EAT38080.1	K.TTPYSANQELVQFLGFEDY.E		2	1111.52	2.2	78.75	1	217000	19	77.87	L1-21942.raw	65330	Y
EAT38080.1	Y.AIASDLAFIQR.N		2	602.838	-0.1	78.69	2	6000000	11	46.66	L1-21942.raw	35906	Y
EAT38080.1	M.DEGGNQEALIGTGPK.G		2	743.363	0.8	78.58	1	187000	15	34.13	L1-21942.raw	23331	Y
EAT38080.1	K.DFAIGLDDLKELNSF.G		2	848.924	-0.7	78.07	0	0	15	73.85	L1-21942.raw	61658	Y
EAT38080.1	K.FDQTYKYVAPGYLVEIANNFLTEK.L		3	941.815	1.9	77.92	1	373000	24	72.49	L1-21942.raw	60352	Y
EAT38080.1	R.NEFSATGR.N		2	441.21	1.1	77.92	1	10800000	8	19.61	L1-21942.raw	9030	Y
EAT38080.1	F.MMHSYIAILVR.Y		2	667.36	1.2	77.26	2	9490000	11	43.78	L1-21942.raw	33153	Y
EAT38080.1	T.TVVVKPNAVQYK.G		2	673.395	-0.4	77.24	1	605000	12	27.68	L1-21942.raw	16947	Y
EAT38080.1	G.FEDYEDMTGWTVNK.R		2	867.873	4.1	77.04	1	171000	14	50.98	L1-21942.raw	40256	Y
EAT38080.1	R.MNEMQQEEDK.Q		2	641.258	0.6	76.97	1	7150000	10	19.22	L1-21942.raw	8466	Y
EAT38080.1	K.DFIMIHR.G		2	466.245	0.2	76.7	2	125000000	7	36.48	L1-21942.raw	25546	Y
EAT38080.1	K.YMMQVNQEGIIVNDHQIIHDNGNFIAK.Q		3	1047.85	2.3	76.62	2	118000000	27	49.22	L1-21942.raw	38424	Y
EAT38080.1	K.HSWVESFSPYTM(+15.99)EK.R	Oxidation (M)	3	581.928	1.1	76.31	3	3130000	14	42.82	L1-21942.raw	32251	Y
EAT38080.1	K.VAEYTQVK.D		2	469.254	1.7	76.21	1	127000000	8	20.53	L1-21942.raw	9797	Y
EAT38080.1	K.YVAPGYLVEIANNFL.T		2	841.943	0	76.16	1	51600	15	83.41	L1-21942.raw	70461	Y
EAT38080.1	K.TTPYSANQELVQFLGF.E		2	907.952	0.9	76.04	1	209000	16	77.77	L1-21942.raw	65218	Y
EAT38080.1	K.YTYTPLDPSTH.T		2	647.801	0.1	75.75	1	5670000	11	38.64	L1-21942.raw	27946	Y
EAT38080.1	K.DATFEYTAR.E		2	537.249	1.2	75.64	2	187000000	9	33.04	L1-21942.raw	22638	Y
EAT38080.1	Q.YAIASDLAFIQR.N		2	684.37	0.5	75.58	1	445000	12	52.13	L1-21942.raw	41337	Y
EAT38080.1	K.ASFANAGMK.S		2	448.719	0.4	75.49	2	69800000	9	23.03	L1-21942.raw	12644	Y
EAT38080.1	L.DQGSPAKPSAER.V		2	621.807	0.3	75.42	1	2980000	12	17.32	L1-21942.raw	6923	Y
EAT38080.1	K.M(+15.99)IVHDDEGNVIK.A	Oxidation (M)	2	693.341	1	75.22	4	11700000	12	24.73	L1-21942.raw	14036	Y
EAT38080.1	R.DQAVYFDYGETESEPSLRG.R		2	1081.98	1.6	75.13	0	0	19	51.16	L1-21942.raw	40399	Y
EAT38080.1	S.MLGNSPGDVESFSIDPNGNHGVFYTGFK.R		3	996.129	1.6	74.99	1	5280000	28	57.15	L1-21942.raw	45972	Y
EAT38080.1	K.SKPSISDVDTF.F		2	598.296	0.6	74.84	1	16300000	11	38.74	L1-21942.raw	28508	Y
EAT38080.1	D.PVLGFEYNK.D		2	533.783	0.9	74.8	1	18600000	9	39.54	L1-21942.raw	28803	Y
EAT38080.1	F.VHQYAIASDLAFIQR.N		3	577.978	1.5	74.76	1	3340000	15	46.56	L1-21942.raw	35816	Y
EAT38080.1	K.VLGVYNGELC(+57.02)L.L	Carbamidomethylation	2	618.819	1.2	74.69	1	5220000	11	62.28	L1-21942.raw	50848	Y
EAT38080.1	R.GEIVEVAR.V		2	436.745	0	74.58	1	183000000	8	26.97	L1-21942.raw	16078	Y
EAT38080.1	G.YAAIAMPSMAGLMFK.K		2	801.399	1.9	74.23	1	339000	15	62.71	L1-21942.raw	51340	Y
EAT38080.1	K.VLGVYNGELC(+57.02)LL.T	Carbamidomethylation	2	675.361	1.8	74.14	1	2040000	12	68.89	L1-21942.raw	57080	Y
EAT38080.1	R.GEILHGSSSHAAM(+15.99)VTTR.M	Oxidation (M)	3	590.626	1.3	73.92	2	1790000	17	20.39	L1-21942.raw	9624	Y
EAT38080.1	R.LYDAYNR.R		2	457.722	0	73.81	1	93000000	7	24.93	L1-21942.raw	14023	Y
EAT38080.1	K.NTLASMLGNSPGDVESFSIDPNGNHGVFY.T		3	1013.8	1.1	73.79	1	1000000	29	68.38	L1-21942.raw	56661	Y
EAT38080.1	K.QVIQSLQEPVR.K		2	648.867	0.5	73.76	1	27400000	11	34.48	L1-21942.raw	23556	Y
EAT38080.1	A.VSLQTSGPVGIK.D		2	593.346	0.5	73.63	1	3990000	12	35.37	L1-21942.raw	24530	Y
EAT38080.1	R.TAQEATVGSTTDML.L		2	712.834	2.7	73.56	1	257000	14	45.1	L1-21942.raw	34559	Y
EAT38080.1	R.QMMYDVIGR.R		2	556.765	1	73.47	1	39500000	9	41.56	L1-21942.raw	30834	Y
EAT38080.1	K.GEELIAEFPNTAY.Y		2	727.347	1.6	73.42	1	925000	13	60.22	L1-21942.raw	48951	Y
EAT38080.1	A.FVHQYAIASDLAFIQR.N		3	627.001	0.9	73.16	1	5170000	16	49.76	L1-21942.raw	38962	Y
EAT38080.1	R.TAQEATVGSTTDMLLLYVDNKPMK.G		3	876.109	0.4	73.08	2	115000000	24	56.56	L1-21942.raw	45385	Y
EAT38080.1	H.LLSITDDSNK.T		2	553.291	1.4	72.89	1	4170000	10	33.13	L1-21942.raw	22265	Y
EAT38080.1	K.EVLFSEVMF.F		2	550.77	0.2	72.44	1	249000	9	72.79	L1-21942.raw	60596	Y
EAT38080.1	I.VHDDEGNVIK.A		2	563.281	0.6	72.24	1	1140000	10	28.2	L1-21942.raw	17403	Y
EAT38080.1	T.LSLVYLQENDK.V		2	661.355	1.8	72.24	1	272000	11	44.65	L1-21942.raw	34058	Y
EAT38080.1	T.VVVKPNAVQYK.G		2	622.872	0.5	72.05	1	4250000	11	27.68	L1-21942.raw	16906	Y
EAT38080.1	K.SGYHPILK.T		2	457.759	1	72.03	1	22000000	8	20.48	L1-21942.raw	9794	Y
EAT38080.1	K.PINTVTAYIHGPLGLLGFFR.N		3	729.409	0.1	71.37	1	1440000	20	69.05	L1-21942.raw	57152	Y
EAT38080.1	F.IYNEYNQLR.Y		2	606.804	0.6	71.32	1	2560000	9	31.33	L1-21942.raw	20471	Y
EAT38080.1	R.ETNDLQDNQQIVQVM.T		2	887.919	1.7	71	1	600000	15	52.98	L1-21942.raw	42122	Y
EAT38080.1	D.VDAFTLMNR.G		2	533.771	0.8	70.97	1	397000	9	45.15	L1-21942.raw	34555	Y
EAT38080.1	A.DDVHVDHVR.L		2	546.265	0.4	70.8	1	687000	9	19.51	L1-21942.raw	8988	Y
EAT38080.1	T.ADNQVFDPEYVK.R		2	712.839	1.7	70.56	0	0	12	40.39	L1-21942.raw	29791	Y
EAT38080.1	Y.FSSFGGWSR.R		2	515.741	0.8	70.39	1	31900000	9	40.19	L1-21942.raw	29372	Y
EAT38080.1	N.LVEISSVAHR.D		2	555.817	0.7	69.83	2	1040000	10	44.85	L1-21942.raw	34162	Y
EAT38080.1	K.RMNEM(+15.99)QQEEDKQR.D	Oxidation (M)	3	579.927	0.8	69.64	2	6140000	13	12.75	L1-21942.raw	4582	Y
EAT38080.1	W.NLVEISSVAHR.D		2	612.839	0.6	69.55	2	2750000	11	31.97	L1-21942.raw	21101	Y
EAT38080.1	V.VVKPNAVQYK.G		2	573.338	1	69.37	1	2130000	10	27.68	L1-21942.raw	16910	Y
EAT38080.1	K.SKPSISDVDTFFE.Y		2	736.352	0.9	69.31	1	1500000	13	52.48	L1-21942.raw	41683	Y
EAT38080.1	R.LSPVNFNFEGSVYD.A		2	794.372	2.1	69.31	1	383000	14	63.66	L1-21942.raw	52272	Y
EAT38080.1	Y.FLYNIFGR.M		2	515.28	0.9	69.19	1	4220000	8	54.41	L1-21942.raw	43396	Y
EAT38080.1	K.TTPYSANQELVQFLGFE.D		2	972.477	4.3	69.17	1	84400	17	75.36	L1-21942.raw	63110	Y
EAT38080.1	E.ILLLDSSNVLIR.Q		2	678.418	1.5	69.14	1	538000	12	57.65	L1-21942.raw	46627	Y
EAT38080.1	K.RM(+15.99)NEMQQEEDKQR.D	Oxidation (M)	3	579.927	0.8	69.1	2	6140000	13	12.75	L1-21942.raw	4346	Y
EAT38080.1	K.DNDIISVNY.Y		2	526.749	1.1	69.09	1	352000	9	54.56	L1-21942.raw	43728	Y
EAT38080.1,EAT38081.1	G.PLGLLGFFR.N		2	510.306	0.5	68.97	1	212000	9	62.56	L1-21942.raw	51317	N
EAT38080.1	L.KQVIQSLQEPVR.K		2	712.915	1.1	68.89	1	484000	12	28.35	L1-21942.raw	17596	Y
EAT38080.1	L.LLDSSNVLIR.Q		2	565.333	0.4	68.8	1	644000	10	42.62	L1-21942.raw	32054	Y
EAT38080.1	K.SHQAIPNR.D		2	461.746	-0.3	68.66	1	6580	8	8.47	L1-21942.raw	2569	Y
EAT38080.1	R.LSPVNFNFEGSVY.D		2	736.857	1.4	68.61	1	627000	13	64.01	L1-21942.raw	52607	Y
EAT38080.1	K.HNLRGEIVEVAR.V		3	464.928	0.2	68.49	2	13600000	12	25.95	L1-21942.raw	15081	Y
EAT38080.1	V.AAYDYLPYGQMIR.K		2	780.88	0.9	68.26	1	175000	13	55.97	L1-21942.raw	45019	Y
EAT38080.1	K.ASFANAGM(+15.99)K.S	Oxidation (M)	2	456.716	1.2	68.18	2	10700000	9	21.38	L1-21942.raw	10765	Y
EAT38080.1	K.YLASYSK.R		2	416.216	-0.2	67.99	1	137000000	7	21.72	L1-21942.raw	10817	Y
EAT38080.1	Y.SANQELVQFLGFEDYEDM(+15.99)TGWTVNK.R	Oxidation (M)	3	979.779	-0.6	67.83	1	648000	25	69.04	L1-21942.raw	57311	Y
EAT38080.1	L.VEIANNFLTEK.L		2	639.341	1	67.78	2	786000	11	43.02	L1-21942.raw	32464	Y
EAT38080.1	R.RLYDAYNR.R		2	535.773	1	67.76	1	47300000	8	21.93	L1-21942.raw	11544	Y
EAT38080.1	K.GIEYM(+15.99)PVDEK.C	Oxidation (M)	2	598.779	0.2	67.63	3	3500000	10	34.48	L1-21942.raw	23748	Y
EAT38080.1	Y.GHAYDYGSHGELIAAK.S		3	563.606	0.9	67.61	1	982000	16	27.06	L1-21942.raw	16305	Y
EAT38080.1	L.LSITDDSNK.T		2	496.748	-0.3	67.29	1	2840000	9	24.62	L1-21942.raw	13878	Y
EAT38080.1	R.TESC(+57.02)VSLQTN.S	Carbamidomethylation	2	569.756	-0.1	67.22	1	827000	10	31.29	L1-21942.raw	20476	Y
EAT38080.1	K.DYNNILTTY.I		2	558.765	1	66.93	1	1860000	9	58.36	L1-21942.raw	47133	Y
EAT38080.1	K.YFC(+57.02)PYFSSFGGW.S	Carbamidomethylation	2	759.314	0.9	66.81	1	795000	12	73.65	L1-21942.raw	61399	Y
EAT38080.1	K.DTNKPINTVTAY.I		2	668.841	0.3	66.76	1	6970000	12	35.42	L1-21942.raw	24568	Y
EAT38080.1	Y.IHGPLGLLGFFR.N		3	442.927	-0.6	66.69	2	14800000	12	58.66	L1-21942.raw	47741	Y
EAT38080.1,EAT38081.1	R.DC(+57.02)IVLDHGNTVFED.K	Carbamidomethylation	2	817.364	2.5	66.57	1	965000	14	50.11	L1-21942.raw	39334	N
EAT38080.1	H.SYIAILVR.Y		2	467.79	0.5	66.55	1	16400000	8	45.35	L1-21942.raw	34596	Y
EAT38080.1	V.YNVVKPNGLK.M		2	566.33	1.4	66.48	1	5280000	10	26.8	L1-21942.raw	16000	Y
EAT38080.1	D.SSIC(+57.02)TPWSSGDRTEEAK.C	Carbamidomethylation	2	955.931	0.4	66.24	1	309000	17	32.4	L1-21942.raw	21712	Y
EAT38080.1	L.TGVVLPVEQR.D		2	549.32	1.2	66.23	1	2940000	10	35.58	L1-21942.raw	24764	Y
EAT38080.1	H.TMHLLSITDDSNK.T		3	492.246	1.3	66.23	1	3160000	13	36.88	L1-21942.raw	26066	Y
EAT38080.1	K.EVLFSEVM(+15.99)F.F	Oxidation (M)	2	558.769	2.1	66.15	1	83200	9	66.28	L1-21942.raw	54763	Y
EAT38080.1	I.FEGTQQLTTGLVGSVIHKPK.L		3	714.064	0.1	66.14	1	4650000	20	49.91	L1-21942.raw	39114	Y
EAT38080.1	A.TIQTNGFVSR.R		2	561.799	0.7	66	1	1510000	10	29.74	L1-21942.raw	18942	Y
EAT38080.1	K.GAFVHQYAIASDL.A		2	696.352	0.9	65.99	1	7550000	13	46.41	L1-21942.raw	35709	Y
EAT38080.1	Y.AAIAMPSMAGLMFK.K		2	719.867	0.8	65.65	1	2540000	14	59.87	L1-21942.raw	48618	Y
EAT38080.1	K.YMM(+15.99)QVNQEGIIVNDHQIIHDNGNFIAK.Q	Oxidation (M)	4	790.135	0.2	65.62	1	1600000	27	44.7	L1-21942.raw	34065	Y
EAT38080.1	E.LIAEFPNTAYYDNFIASTWIR.T		2	1253.12	-2.6	65.58	0	0	21	72.16	L1-21942.raw	60094	Y
EAT38080.1	K.GEELIAEFPNTAYY.D		2	808.879	1.8	65.51	1	212000	14	63.86	L1-21942.raw	52464	Y
EAT38080.1	K.EDKQADKIVYFLYNIFGR.M		3	740.389	1.4	65.48	2	1600000	18	69.34	L1-21942.raw	58009	Y
EAT38080.1	K.YVAPGYLVEIAN.N		2	654.846	1.7	65.43	1	433000	12	58.31	L1-21942.raw	47146	Y
EAT38080.1	K.GNVLVEYKQEYPNPK.D		3	593.309	0.8	65.38	1	1640000	15	34.48	L1-21942.raw	23614	Y
EAT38080.1	D.DFVSNDNPTDR.N		2	640.282	1.4	65.27	1	187000	11	31.28	L1-21942.raw	20503	Y
EAT38080.1	A.TQQFEQEIAK.M		2	611.31	1	65.27	1	135000	10	28.65	L1-21942.raw	17988	Y
EAT38080.1	K.VYNVVKPN.G		2	466.764	1	65.25	1	5610000	8	25.25	L1-21942.raw	14533	Y
EAT38080.1	Y.EDMTGWTVNK.R		2	590.769	0.7	65.23	1	381000	10	36.33	L1-21942.raw	25581	Y
EAT38080.1	T.SIWVDGHLR.I		2	541.79	-0.4	65.11	1	5520000	9	39.39	L1-21942.raw	28635	Y
EAT38080.1	R.EYQQAFDK.L		2	514.738	0	65.02	1	17400000	8	24.18	L1-21942.raw	13347	Y
EAT38080.1	S.FPLVDLQGR.M		2	522.796	0.4	64.91	1	584000	9	58.91	L1-21942.raw	47718	Y
EAT38080.1	R.YQIHYKEDK.Q		2	612.307	0.3	64.8	2	7710000	9	17.3	L1-21942.raw	6898	Y
EAT38080.1	D.AEIQVSYLNR.D		2	596.82	0.5	64.6	1	137000	10	37.58	L1-21942.raw	26961	Y
EAT38080.1	K.NDLVLIR.W		2	421.759	1.1	64.57	1	187000000	7	38.29	L1-21942.raw	27521	Y
EAT38080.1	L.YNNVVALR.T		2	474.767	0.9	64.55	1	9310000	8	29.97	L1-21942.raw	19185	Y
EAT38080.1	K.LESLLEGK.G		2	444.756	0.7	64.49	1	265000000	8	33.45	L1-21942.raw	22481	Y
EAT38080.1	K.LIGQYER.R		2	439.74	0.2	64.41	1	229000000	7	24.94	L1-21942.raw	14024	Y
EAT38080.1	V.SLQTSGPVGIK.D		2	543.812	1.1	64.09	1	716000	11	29.8	L1-21942.raw	19030	Y
EAT38080.1	K.GHTATTPSNAELVIF.A		2	779.4	1.2	63.65	1	1190000	15	48.65	L1-21942.raw	37949	Y
EAT38080.1	R.TAQEATVGSTTDMLLLYVDNKPM(+15.99)K.G	Oxidation (M)	3	881.441	1.3	63.64	1	2540000	24	54.56	L1-21942.raw	43538	Y
EAT38080.1	D.FVSNDNPTDR.N		2	582.767	-0.8	63.62	1	414000	10	22.87	L1-21942.raw	12223	Y
EAT38080.1	D.PSTHTMHLLSITDDSNK.T		3	632.976	0.9	63.57	1	2130000	17	32.08	L1-21942.raw	21204	Y
EAT38080.1	K.IDSLYYLESIKQDDDPDPVLGFEYNKDDK.L		4	859.411	2.1	63.55	1	1890000	29	58.76	L1-21942.raw	47554	Y
EAT38080.1,EAT38081.1	R.LYDPDIGRFFQMDPMEQYASPYK.Y		3	937.768	3.2	63.53	1	129000	23	64.66	L1-21942.raw	53236	N
EAT38080.1	K.DYNNILTTYIYDQH.G		2	886.911	1.2	63.52	2	488000	14	62.51	L1-21942.raw	51239	Y
EAT38080.1	A.AYDYLPYGQMIR.K		2	745.362	1.7	63.41	1	457000	12	51.03	L1-21942.raw	40293	Y
EAT38080.1	R.NYFLNTGPMQGY.V		2	702.819	3.6	63.1	1	1060000	12	57.91	L1-21942.raw	46724	Y
EAT38080.1	P.SMAGLMFK.K		2	442.723	0.9	63.02	1	2730000	8	40.7	L1-21942.raw	30005	Y
EAT38080.1	K.YTYTPLDPSTHTMHL.L		2	888.917	0.2	62.97	2	4800000	15	44.54	L1-21942.raw	34042	Y
EAT38080.1	K.DIGDVDAFTL.M		2	533.259	0.3	62.84	1	630000	10	71.26	L1-21942.raw	59213	Y
EAT38080.1	A.IAMPSMAGLMFK.K		2	648.83	1.6	62.71	1	8300000	12	58.31	L1-21942.raw	47038	Y
EAT38080.1	L.TSIWVDGHLR.I		2	592.315	0.1	62.63	1	5700000	10	39.39	L1-21942.raw	28629	Y
EAT38080.1	L.GNPVNVLTGVVLPVEQR.D		2	896.011	1.6	62.33	1	111000	17	58.16	L1-21942.raw	47099	Y
EAT38080.1	T.AYIHGPLGLLGFFR.N		2	780.938	0.7	62.16	2	1200000	14	68.28	L1-21942.raw	56441	Y
EAT38080.1	N.RDQAVYFDYGETESEPSLR.G		3	754.683	1.4	61.89	1	2770000	19	43.38	L1-21942.raw	32604	Y
EAT38080.1	K.LSLALGNPVNVLTG.V		2	684.399	1	61.88	1	245000	14	68.28	L1-21942.raw	56608	Y
EAT38080.1	R.TAQEATVGSTTDMLL.L		2	769.378	5.3	61.78	1	1390000	15	54.71	L1-21942.raw	43776	Y
EAT38080.1	M.NEMQQEEDKQR.D		2	717.818	0.3	61.7	1	74900	11	18.16	L1-21942.raw	7842	Y
EAT38080.1	L.TTGLVGSVIHKPK.L		2	668.901	0.6	61.65	1	2590000	13	49.91	L1-21942.raw	39118	Y
EAT38080.1	L.SDYGLILYNNVVALR.T		2	855.464	-0.5	61.63	1	115000	15	61.88	L1-21942.raw	50669	Y
EAT38080.1	E.IANNFLTEK.L		2	525.287	3.1	61.5	0	0	9	33.53	L1-21942.raw	22745	Y
EAT38080.1	R.IRPLLEAGGFA.R		2	572.331	2.4	61.35	1	778000	11	46.96	L1-21942.raw	36272	Y
EAT38080.1	F.NFEGSVYDAR.I		2	579.265	0.2	61.16	1	1150000	10	31.59	L1-21942.raw	20751	Y
EAT38080.1	D.FAIGLDDLK.E		2	496.276	-0.1	61.15	1	580000	9	50.31	L1-21942.raw	39563	Y
EAT38080.1	K.NYVVEGVQD.A		2	511.744	1.2	61.04	1	253000	9	38.24	L1-21942.raw	27587	Y
EAT38080.1	N.PEAHIAFR.Y		2	470.754	0.2	61.03	1	360000	8	29.92	L1-21942.raw	19215	Y
EAT38080.1	K.YTYTPLDPSTHTMH.L		2	832.376	2.1	60.96	1	326000	14	35.72	L1-21942.raw	24954	Y
EAT38080.1	L.EVVDAVEPK.L		2	493.264	0.2	60.8	1	3670000	9	27.81	L1-21942.raw	17056	Y
EAT38080.1	G.NPVNVLTGVVLPVEQR.D		2	867.5	1.3	60.8	0	0	16	57.39	L1-21942.raw	46331	Y
EAT38080.1	R.MNEM(+15.99)QQEEDK.Q	Oxidation (M)	2	649.255	-0.3	60.8	1	1450000	10	18.08	L1-21942.raw	7053	Y
EAT38080.1	Y.DESDGEDMSVLGR.H		2	705.298	2.3	60.65	0	0	13	40.56	L1-21942.raw	29966	Y
EAT38080.1	K.MLEQGYPEHY.G		2	633.778	2.3	60.65	1	493000	10	34.58	L1-21942.raw	23744	Y
EAT38080.1	C.VSLQTNSAR.N		2	488.265	0.5	60.5	1	5300000	9	19.62	L1-21942.raw	9034	Y
EAT38080.1	R.IRPLLEAGGF.A		2	536.812	0.7	60.15	1	3070000	10	47.81	L1-21942.raw	37031	Y
EAT38080.1	K.DTNKPINTVTAYIHGPL.G		3	618.666	3.7	60.07	1	3820000	17	50.52	L1-21942.raw	39689	Y
EAT38080.1	M.HSYIAILVR.Y		2	536.32	1.7	59.86	1	10300000	9	36.98	L1-21942.raw	26144	Y
EAT38080.1	S.NAELVIFATPK.L		2	601.843	0.9	59.83	1	400000	11	47.66	L1-21942.raw	37076	Y
EAT38080.1	K.DYNNILTTYIYDQHGNQIQM(+15.99)LPPSYYHEK.S	Oxidation (M)	4	894.419	-1.1	59.55	1	8900000	29	54.96	L1-21942.raw	43784	Y
EAT38080.1	D.SSIC(+57.02)TPWSSGDR.T	Carbamidomethylation	2	676.8	2.1	59.48	1	1980000	12	37.38	L1-21942.raw	26551	Y
EAT38080.1	A.MPSMAGLMFK.K		2	556.769	1.1	59.46	1	905000	10	51.18	L1-21942.raw	40545	Y
EAT38080.1	R.GFFM(+15.99)PYQR.I	Oxidation (M)	2	531.247	0.2	59.44	2	7350000	8	41.91	L1-21942.raw	31505	Y
EAT38080.1	Q.LTTGLVGSVIHKPK.L		2	725.444	0.9	59.27	1	993000	14	49.91	L1-21942.raw	39177	Y
EAT38080.1	N.VYSVQGSASTFK.Y		2	637.326	1.2	59.11	1	120000	12	31.61	L1-21942.raw	20835	Y
EAT38080.1	L.TYIEATDKDNKPTKPSSQNEK.L		3	798.732	1.1	59	2	756000	21	22.03	L1-21942.raw	11338	Y
EAT38080.1	Q.AIATQQFEQEIAK.M		2	738.891	3.5	58.85	0	0	13	40.17	L1-21942.raw	29573	Y
EAT38080.1	R.IGYAAIAMPSMAGL.M		2	683.35	1.7	58.85	1	108000	14	68.04	L1-21942.raw	56421	Y
EAT38080.1	M.HLLSITDDSNK.T		2	621.821	1.7	58.83	1	476000	11	28.44	L1-21942.raw	17696	Y
EAT38080.1	T.VYYNNPLEIR.H		2	640.836	1.5	58.78	1	1860000	10	42.97	L1-21942.raw	32363	Y
EAT38080.1	N.TLASMLGNSPGDVESFSIDPNGNHGVFYTGFK.R		3	1120.2	2.2	58.7	1	276000	32	63.01	L1-21942.raw	51646	Y
EAT38080.1	K.TTPYSANQEL.V		2	562.267	0	58.57	1	2810000	10	36.18	L1-21942.raw	25325	Y
EAT38080.1	K.HSWVESFSPY.T		2	619.778	1.2	58.56	1	6070000	10	50.37	L1-21942.raw	39509	Y
EAT38080.1	K.ESLSDYGLIL.Y		2	555.29	-0.2	58.54	1	1270000	10	68.23	L1-21942.raw	56521	Y
EAT38080.1	R.NYFLNTGPMQGYVATATNTIYEGYPY.S		3	983.454	1	58.5	1	558000	26	74.85	L1-21942.raw	62485	Y
EAT38080.1	K.GAFVHQYAIASDLAFIQRNYPK.N		3	837.106	2.1	58.48	1	293000	22	51.73	L1-21942.raw	40978	Y
EAT38080.1	K.WEVSDGK.I		2	410.695	-1.9	58.38	1	121000000	7	24.14	L1-21942.raw	13407	Y
EAT38080.1,EAT38081.1	K.IPLDFEK.Y		2	431.24	1.8	58.13	2	142000000	7	38.14	L1-21942.raw	27840	N
EAT38080.1	K.NNELLHISPQ.G		2	582.805	1.2	58.05	1	1760000	10	38.14	L1-21942.raw	27522	Y
EAT38080.1	D.NQQIVQVMTADNQVFDPEYVK.R		3	822.74	3.7	57.44	1	233000	21	56.08	L1-21942.raw	45122	Y
EAT38080.1	K.WDWTSPAVW.N		2	574.264	0.7	57.37	1	962000	9	72.69	L1-21942.raw	60442	Y
EAT38080.1	K.QADKIVYFLYNIFGR.M		3	616.334	1.3	57.17	1	359000	15	69.09	L1-21942.raw	57336	Y
EAT38080.1,EAT38081.1	P.LGLLGFFR.N		2	461.78	1.5	57	1	243000	8	60.17	L1-21942.raw	48956	N
EAT38080.1	A.YIHGPLGLLGFFR.N		2	745.42	0.5	56.67	2	552000	13	68.18	L1-21942.raw	56485	Y
EAT38080.1	R.KEGLGFSEDDPPR.S		3	482.903	5.1	56.58	1	2940000	13	29.27	L1-21942.raw	18404	Y
EAT38080.1	M.IEGASTIFMGTAGTAK.H		2	777.898	4	56.44	1	205000	16	43.28	L1-21942.raw	32742	Y
EAT38080.1	S.C(+57.02)VSLQTNSAR.N	Carbamidomethylation	2	568.28	-0.1	56.26	1	326000	10	21.72	L1-21942.raw	11095	Y
EAT38080.1	K.AFQYHDDFVSND.N		2	729.302	0.6	56.22	1	497000	12	40.8	L1-21942.raw	30143	Y
EAT38080.1	L.VEISSVAHR.D		2	499.275	-0.5	56.21	1	1390000	9	44.85	L1-21942.raw	34115	Y
EAT38080.1	K.DFIM(+15.99)IHR.G	Oxidation (M)	2	474.242	0.1	56.2	0	0	7	35.68	L1-21942.raw	24921	Y
EAT38080.1	F.PLVDLQGR.M		2	449.261	-0.2	56.2	1	445000	8	58.86	L1-21942.raw	47722	Y
EAT38080.1	A.YDYLPYGQMIR.K		2	709.843	0.7	55.91	1	519000	11	50.31	L1-21942.raw	39610	Y
EAT38080.1	P.LGAFSNFK.K		2	442.237	-0.1	55.87	1	124000000	8	35.27	L1-21942.raw	24866	Y
EAT38080.1	S.SQLSLTIGK.T		2	473.782	0.2	55.81	1	1060000	9	35.62	L1-21942.raw	24834	Y
EAT38080.1	Y.IEATDKDNKPTKPSSQNEK.L		3	710.695	0.9	55.48	1	89900	19	21.98	L1-21942.raw	11379	Y
EAT38080.1	R.FVDTVTLMDEGGNQEAL.I		2	919.929	2	55.48	0	0	17	62.01	L1-21942.raw	50732	Y
EAT38080.1	K.VLFNM(+15.99)VGNK.D	Oxidation (M)	2	519.277	1	55.2	2	3750000	9	39.26	L1-21942.raw	28551	Y
EAT38080.1	D.SKPLQEILLLDSSNVLIR.Q		3	680.069	0.3	55.13	1	1010000	18	59.01	L1-21942.raw	47791	Y
EAT38080.1	D.ATFEYTAR.E		2	479.736	2	54.85	1	220000	8	27.63	L1-21942.raw	16918	Y
EAT38080.1	Y.YLESIKQDDDPDPVLGFEYNK.D		3	829.065	1.1	54.83	1	428000	21	49.91	L1-21942.raw	39314	Y
EAT38080.1	Q.WNLVEISSVAHR.D		2	705.878	-0.2	54.71	0	0	12	44.87	L1-21942.raw	34272	Y
EAT38080.1	L.DSSNVLIR.Q		2	452.249	2.1	54.39	1	6620000	8	30.17	L1-21942.raw	19388	Y
EAT38080.1	M.IAGALATGVISVAGAFLGAAAASNQWNPAK.W		3	933.173	1.2	54.35	1	25400	30	80.99	L1-21942.raw	68245	Y
EAT38080.1	Y.KYVAPGYLVEIANNFLTEK.L		3	723.726	2	54.23	1	239000	19	64.25	L1-21942.raw	52815	Y
EAT38080.1	K.VWSYTSK.D		2	435.721	0	54.21	1	146000000	7	26.5	L1-21942.raw	15571	Y
EAT38080.1	K.VLGVYNGELC(+57.02)LLTL.E	Carbamidomethylation	2	782.427	1.6	54.14	1	425000	14	76.22	L1-21942.raw	63798	Y
EAT38080.1	K.NEGYRQEEEKSPNGK.K		3	588.944	1.8	53.94	1	323000	15	12.92	L1-21942.raw	3809	Y
EAT38080.1	R.TLEFGYDFRGER.T		3	497.24	-0.1	53.91	2	17600000	12	41.81	L1-21942.raw	31086	Y
EAT38080.1	K.C(+57.02)ATPSNWR.Y	Carbamidomethylation	2	496.224	0	53.69	1	94800000	8	23.15	L1-21942.raw	12260	Y
EAT38080.1	R.RVAETVWVQK.S		3	405.9	-0.1	53.54	2	29400000	10	26.2	L1-21942.raw	15311	Y
EAT38080.1	K.HVVVYNR.R		2	443.749	1.4	53.53	2	164000	7	15.8	L1-21942.raw	6135	Y
EAT38080.1	N.KEVLFSEVMFFDEESNIIR.K		3	778.059	3.6	53.41	1	468000	19	63.61	L1-21942.raw	52301	Y
EAT38080.1	F.LYNIFGR.M		2	441.745	0.7	53.4	1	2730000	7	44.41	L1-21942.raw	33736	Y
EAT38080.1	P.YYLVTQK.K		2	457.753	1.2	53.33	1	141000000	7	29.01	L1-21942.raw	18133	Y
EAT38080.1	K.WDWTSPAVWNGL.L		2	716.339	1.3	53.25	1	65000	12	77.07	L1-21942.raw	64668	Y
EAT38080.1,EAT38081.1	K.YAGNSPVSQID.P		2	575.773	1.4	52.77	0	0	11	36.59	L1-21942.raw	25858	N
EAT38080.1	Q.GSPAKPSAER.V		2	500.265	0.3	52.75	1	723000	10	17.33	L1-21942.raw	6968	Y
EAT38080.1	Y.DNFIASTWIR.T		2	611.816	2.7	52.73	1	339000	10	54.3	L1-21942.raw	43436	Y
EAT38080.1	K.VSGIQYPFGVD.G		2	591.296	1.3	52.55	1	548000	11	57.41	L1-21942.raw	46314	Y
EAT38080.1	K.LSLALGNPVNVLT.G		2	655.888	0.4	52.23	1	144000	13	66.53	L1-21942.raw	54989	Y
EAT38080.1	K.LSLALGNPVNVLTGVVL.P		2	840.01	2.1	52.18	1	48700	17	82.93	L1-21942.raw	70045	Y
EAT38080.1	K.QDYYLVK.D		2	464.743	0.7	52.09	1	110000000	7	33.2	L1-21942.raw	22255	Y
EAT38080.1	L.ASMLGNSPGDVESFSIDPNGNHGVFYTGFK.R		3	1048.82	-0.8	52.08	1	528000	30	58.16	L1-21942.raw	47052	Y
EAT38080.1	K.GGDSSIC(+57.02)TPW.S	Carbamidomethylation	2	540.226	-0.6	51.95	1	1170000	10	48.85	L1-21942.raw	38134	Y
EAT38080.1	R.DSKPLQEILLL.D		2	634.878	1.4	51.93	1	4800000	11	65.42	L1-21942.raw	53844	Y
EAT38080.1	L.LEAGGFAR.G		2	410.719	-1.2	51.89	1	1320000	8	26.3	L1-21942.raw	15573	Y
EAT38080.1	K.NNELLHISPQGLNVYSVQG.S		2	1041.54	3.3	51.79	1	45100	19	55.35	L1-21942.raw	44463	Y
EAT38080.1	Q.QLTTGLVGSVIHKPK.L		2	789.474	2.2	51.78	1	532000	15	49.91	L1-21942.raw	39157	Y
EAT38080.1	L.RGEIVEVAR.V		2	514.797	2	51.69	1	906000	9	21.48	L1-21942.raw	10824	Y
EAT38080.1	D.EGGNQEALIGTGPK.G		2	685.849	-0.4	51.67	1	406000	14	29.92	L1-21942.raw	19194	Y
EAT38080.1	R.MC(+57.02)EAGQVPANPTTL.Q	Carbamidomethylation	2	744.845	0.5	51.62	1	227000	14	44.55	L1-21942.raw	33993	Y
EAT38080.1	D.SLYYLESIK.Q		2	558.302	-0.7	51.56	1	907000	9	44.85	L1-21942.raw	34206	Y
EAT38080.1	R.GWEDSVDYRGEILHGSSSH.A		3	710.989	2.2	51.54	1	2200000	19	40.95	L1-21942.raw	30222	Y
EAT38080.1	Y.SVQGSASTFK.Y		2	506.259	-0.1	51.23	1	5450000	10	20.34	L1-21942.raw	9644	Y
EAT38080.1,EAT38081.1	V.LDHGNTVFEDK.Q		2	637.804	0.5	51.22	1	719000	11	41.87	L1-21942.raw	31294	N
EAT38080.1	V.YFLYNIFGR.M		2	596.811	-0.5	51.2	1	133000	9	68.69	L1-21942.raw	57000	Y
EAT38080.1	E.SC(+57.02)VSLQTNSAR.N	Carbamidomethylation	2	611.795	-1.7	51.05	1	85300	11	22.96	L1-21942.raw	12333	Y
EAT38080.1	K.MLEQGYPEHYGH.A		2	730.819	2.7	50.99	1	1670000	12	28.73	L1-21942.raw	18004	Y
EAT38080.1	K.WDWTSPAVWNGLLSGA.S		2	880.427	2	50.85	1	65700	16	84.18	L1-21942.raw	71157	Y
EAT38080.1	R.RLYDAYNRR.I		3	409.551	0.3	50.83	1	24800000	9	18.74	L1-21942.raw	8076	Y
EAT38080.1	Y.NVVKPNGLK.M		2	484.798	0	50.76	1	3850000	9	26.86	L1-21942.raw	16028	Y
EAT38080.1	Y.SMSGSSQLSLTIGK.T		2	698.362	1.5	50.71	1	254000	14	39.64	L1-21942.raw	29167	Y
EAT38080.1	R.FVDTVTLMDEGGNQEALIGTGPKG.I		3	817.073	5.7	50.71	1	93000	24	55.97	L1-21942.raw	45014	Y
EAT38080.1,EAT38081.1	L.GLLGFFR.N		2	405.237	-0.6	50.63	1	5200000	7	53.13	L1-21942.raw	42227	N
EAT38080.1	T.GLVGSVIHKPK.L		2	567.854	0.9	50.49	1	388000	11	49.91	L1-21942.raw	39224	Y
EAT38080.1	K.DIGDVDAFTLM.N		2	598.779	0.8	50.36	1	27000	11	78.12	L1-21942.raw	65649	Y
EAT38080.1	K.IRFSFPLVDLQGRMGLPIK.L		4	547.568	1.7	49.94	1	377000	19	59.26	L1-21942.raw	48068	Y
EAT38080.1	S.IELQGGDLAK.F		2	522.291	1.3	49.93	0	0	10	32.73	L1-21942.raw	21946	Y
EAT38080.1	A.SMLGNSPGDVESFSIDPNGNHGVFYTGFK.R		3	1025.14	2.9	49.74	1	529000	29	58.11	L1-21942.raw	47010	Y
EAT38080.1	E.WIYVEADSR.E		2	569.781	1.4	49.67	1	3620000	9	38.64	L1-21942.raw	27875	Y
EAT38080.1	K.YTYTPLDPSTHTM(+15.99)HLLSITDDSNK.T	Oxidation (M)	4	692.33	2.6	49.53	1	3160000	24	44.84	L1-21942.raw	34139	Y
EAT38080.1	R.NYFLNTGPM.Q		2	528.745	0.1	49.53	1	244000	9	54.96	L1-21942.raw	44026	Y
EAT38080.1	R.QM(+15.99)MYDVIGR.R	Oxidation (M)	2	564.763	0.6	49.44	1	973000	9	36.37	L1-21942.raw	25651	Y
EAT38080.1	K.HAVVAPGATKEGNDIKVLGVYNGELC(+57.02)LLTLEVVDAVEPK.L	Carbamidomethylation	5	824.443	0.8	49.31	0	0	39	68.42	L1-21942.raw	56732	Y
EAT38080.1	T.TGLVGSVIHKPK.L		2	618.377	0.1	49.2	1	835000	12	49.91	L1-21942.raw	39138	Y
EAT38080.1	K.AIFEGTQQLTTGL.V		2	689.865	1.7	48.94	1	182000	13	57.7	L1-21942.raw	46590	Y
EAT38080.1	K.YVAPGYLVEIANNFLTE.K		2	956.989	1.1	48.78	1	14200	17	83.97	L1-21942.raw	71058	Y
EAT38080.1	M.FFDEESNIIR.K		2	635.31	1.9	48.69	1	200000	10	44.91	L1-21942.raw	34324	Y
EAT38080.1,EAT38081.1	D.PM(+15.99)EQYASPYK.Y	Oxidation (M)	2	615.28	1.8	48.68	1	268000	10	25.5	L1-21942.raw	14765	N
EAT38080.1	Y.TGNEYSLEIEK.T		2	641.812	-0.1	48.64	0	0	11	35.1	L1-21942.raw	24312	Y
EAT38080.1	I.GDVDAFTLMNR.G		2	619.795	-0.2	48.63	1	53300	11	59.71	L1-21942.raw	48562	Y
EAT38080.1	R.QMM(+15.99)YDVIGR.R	Oxidation (M)	2	564.763	0.6	48.43	1	543000	9	35.58	L1-21942.raw	24788	Y
EAT38080.1	R.M(+15.99)NEMQQEEDKQR.D	Oxidation (M)	3	527.893	1.2	48.39	2	3680000	12	15.73	L1-21942.raw	5628	Y
EAT38080.1	K.LSLALGNPVNVLTGVVLPVE.Q		2	1002.59	-0.1	48.21	1	7250	20	84.99	L1-21942.raw	71947	Y
EAT38080.1	R.MKIPLDFEK.Y		2	560.807	0.4	48.03	1	671000	9	40.5	L1-21942.raw	29958	Y
EAT38080.1	K.LSLALGNPVNVLTGVVLPVEQRDGSVAYVAVNSDTK.S		3	1232.34	2.6	47.94	1	57200	36	69.82	L1-21942.raw	58083	Y
EAT38080.1	M.PSMAGLMFK.K		2	491.248	0	47.72	1	364000	9	43.99	L1-21942.raw	33425	Y
EAT38080.1	K.LTSIWVDGH.L		2	514.264	-0.1	47.67	1	162000	9	42.32	L1-21942.raw	31716	Y
EAT38080.1	S.IWVDGHLR.I		2	498.275	0	47.16	1	537000	8	39.39	L1-21942.raw	28753	Y
EAT38080.1	K.TTPYSANQELVQFLG.F		2	834.418	0.7	47.15	1	1100000	15	64.66	L1-21942.raw	53202	Y
EAT38080.1	M.MYDVIGR.R		2	427.216	0.2	46.84	1	384000	7	33.7	L1-21942.raw	22976	Y
EAT38080.1	K.DTNKPINTVTAYIHGPLGLLGF.F		3	781.091	0.7	46.81	1	1310000	22	71.3	L1-21942.raw	59142	Y
EAT38080.1	Y.YNNPLEIR.H		2	509.769	-0.3	46.56	1	3180000	8	36.68	L1-21942.raw	25819	Y
EAT38080.1	Y.DYLPYGQMIR.K		2	628.311	0.6	46.48	1	632000	10	48.91	L1-21942.raw	38238	Y
EAT38080.1	K.YVAPGYLVE.I		2	505.764	0.6	46.47	1	358000	9	48.49	L1-21942.raw	37846	Y
EAT38080.1	K.DTNKPINTVTAYIHGPLGLL.G		3	713.061	1.2	46.35	1	813000	20	62.66	L1-21942.raw	51301	Y
EAT38080.1	W.EDSVDYRGEILHGSSSHAAMVTTR.M		4	655.313	0.9	46.35	1	1500000	24	41.1	L1-21942.raw	30473	Y
EAT38080.1,EAT38081.1	M.DPMEQYASPYK.Y		2	664.797	2.8	46.25	1	214000	11	37.74	L1-21942.raw	27072	N
EAT38080.1	D.QGSPAKPSAER.V		2	564.294	0.1	46.16	1	1310000	11	17.33	L1-21942.raw	6940	Y
EAT38080.1	N.SFGIGAGNGK.L		2	454.236	1	46.11	0	0	10	25.71	L1-21942.raw	14981	Y
EAT38080.1	Q.IGGTATVEPNQAILQGQIISK.E		3	713.399	0.8	45.9	1	284000	21	48.09	L1-21942.raw	37512	Y
EAT38080.1	V.IQSLQEPVRK.N		2	599.352	1.3	45.62	1	489000	10	27.63	L1-21942.raw	16874	Y
EAT38080.1	K.YDFQEDSF.V		2	525.707	2.2	45.44	1	1030000	8	51.28	L1-21942.raw	40463	Y
EAT38080.1	L.KESLSDYGLILYNNVVALR.T		3	723.064	1.4	45.4	1	213000	19	63.81	L1-21942.raw	52385	Y
EAT38080.1	K.SKPSISDVDTFFEY.I		2	817.884	1.5	45.2	1	4300000	14	57.2	L1-21942.raw	46018	Y
EAT38080.1	A.ILQGQIISK.E		2	500.315	2	45.19	1	367000	9	30.63	L1-21942.raw	19911	Y
EAT38080.1	R.YVYGMNNQGVVSVPGWADWYGPSANYD.S		3	1003.78	0.4	45.04	0	0	27	74.87	L1-21942.raw	62641	Y
EAT38080.1	S.GALSKPVSWLR.D		2	607.356	0	44.89	1	2400000	11	36.27	L1-21942.raw	25353	Y
EAT38080.1	D.DPDPVLGFEYNK.D		2	697.336	0.9	44.87	1	673000	12	49.16	L1-21942.raw	38642	Y
EAT38080.1	R.MNEM(+15.99)QQEEDKQR.D	Oxidation (M)	3	527.893	0.4	44.62	1	3020000	12	17.58	L1-21942.raw	7578	Y
EAT38080.1	K.YVAPGYLVEIANN.F		2	711.868	2	44.47	1	74300	13	58.14	L1-21942.raw	46960	Y
EAT38080.1	K.LESLLEGKG.G		2	473.266	-0.2	44.37	1	681000	9	33.25	L1-21942.raw	22430	Y
EAT38080.1	K.WAWGDKK.T		2	445.729	-1	44.29	1	3700000	7	24.94	L1-21942.raw	14225	Y
EAT38080.1	K.AIFEGTQQLTTGLVG.S		2	767.91	0.8	44.09	1	47300	15	60.29	L1-21942.raw	49151	Y
EAT38080.1	R.TAQEATVGSTTDM(+15.99)LLLYVDNKPMK.G	Oxidation (M)	3	881.439	-0.5	43.85	1	1700000	24	52.03	L1-21942.raw	41163	Y
EAT38080.1	D.IGDVDAFTLMNR.G		2	676.337	-1.3	43.77	1	123000	12	52.03	L1-21942.raw	41346	Y
EAT38080.1	C.LLTLEVVDAVEPK.L		2	713.416	2.9	43.7	1	140000	13	55.72	L1-21942.raw	44727	Y
EAT38080.1	K.NTLASMLGNSPGDVESF.S		2	869.902	1.2	43.63	0	0	17	64.53	L1-21942.raw	53119	Y
EAT38080.1	R.LYDAYNRR.I		2	535.772	-1.1	43.48	1	7410000	8	20.22	L1-21942.raw	9459	Y
EAT38080.1	G.SPAKPSAER.V		2	471.755	2.2	43.41	0	0	9	17.34	L1-21942.raw	7056	Y
EAT38080.1	K.VLLYLLK.H		2	431.294	0.9	43.21	1	37900000	7	49.36	L1-21942.raw	38506	Y
EAT38080.1	K.SYSPFM(+15.99)MHSYIAILVR.Y	Oxidation (M)	3	644.324	0.6	43.21	1	1480000	16	53.55	L1-21942.raw	42662	Y
EAT38080.1	R.GWEDSVDYRGEILHGSSSHAA.M		3	758.347	1.6	43.14	1	487000	21	40.19	L1-21942.raw	29563	Y
EAT38080.1	D.WYGPSANYDSK.K		2	644.286	0	43.06	1	193000	11	33.7	L1-21942.raw	23003	Y
EAT38080.1	K.TTVVVKPNAVQYKG.H		2	752.431	0.8	43.06	1	104000	14	27.68	L1-21942.raw	16992	Y
EAT38080.1	I.LYNNVVALR.T		2	531.309	0.1	42.91	0	0	9	73.51	L1-21942.raw	61345	Y
EAT38080.1	K.ISHNYGDSK.F		2	510.742	1.7	42.69	0	0	9	7.41	L1-21942.raw	2147	Y
EAT38080.1	K.YPYYLVTQK.K		2	587.813	3.1	42.67	1	48900000	9	39.37	L1-21942.raw	28751	Y
EAT38080.1	T.YIEATDKDNKPTKPSSQNEK.L		3	765.05	2.7	42.58	1	101000	20	21.98	L1-21942.raw	11377	Y
EAT38080.1	R.VKDTIILTWYK.N		3	460.602	-1.2	42.25	1	301000	11	45	L1-21942.raw	34435	Y
EAT38080.1	K.FKIPLGAF.S		2	446.768	-0.2	42.11	1	6980000	8	54.56	L1-21942.raw	43599	Y
EAT38080.1	K.LSLALGNPVNVLTGVVLPVEQ.R		2	1066.62	0.6	41.82	1	11800	21	83.73	L1-21942.raw	70800	Y
EAT38080.1	K.MADLYTGNEYSL.E		2	688.806	1	41.79	1	68400	12	55.25	L1-21942.raw	44414	Y
EAT38080.1	N.YVVEGVQDAK.H		2	554.287	-1.8	41.74	1	317000	10	28.05	L1-21942.raw	17327	Y
EAT38080.1	R.FSFPLVDL.Q		2	469.255	0	41.45	1	56800	8	74.75	L1-21942.raw	62549	Y
EAT38080.1	R.NFLLLKK.G		2	438.289	0.4	41.28	1	2350000	7	31.54	L1-21942.raw	20689	Y
EAT38080.1	D.GEDMSVLGR.H		2	482.232	0.7	41.17	1	154000	9	32.5	L1-21942.raw	21709	Y
EAT38080.1	V.EIANNFLTEK.L		2	589.807	0.8	40.85	1	261000	10	73.86	L1-21942.raw	61631	Y
EAT38080.1	M.LGNSPGDVESFSIDPNGNHGVFYTGFK.R		3	952.447	-0.7	40.61	1	881000	27	55.05	L1-21942.raw	44192	Y
EAT38080.1,EAT38081.1	V.LLDHEGSTR.L		2	514.262	0.6	40.49	0	0	9	35.29	L1-21942.raw	24511	N
EAT38080.1	G.ALSKPVSWLR.D		2	578.845	-0.4	40.46	1	2050000	10	36.27	L1-21942.raw	25370	Y
EAT38080.1	A.ASNQWNPAK.W		2	508.251	-0.2	40.44	1	210000	9	21.13	L1-21942.raw	10458	Y
EAT38080.1	R.SFM(+15.99)SISSNLVK.M	Oxidation (M)	2	614.814	-3.4	40.39	1	88500	11	39.12	L1-21942.raw	28494	Y
EAT38080.1	T.IQTNGFVSR.R		2	511.275	0.1	39.93	1	928000	9	27.87	L1-21942.raw	17109	Y
EAT38080.1	K.HAVVAPGATK.E		2	475.775	0.2	39.92	2	185000	10	8.78	L1-21942.raw	2776	Y
EAT38080.1	R.DSKPLQEILL.L		2	578.335	0.6	39.88	1	782000	10	54.91	L1-21942.raw	43979	Y
EAT38080.1	D.IISVNYYVR.D		2	563.817	0.3	39.87	1	650000	9	40.95	L1-21942.raw	30323	Y
EAT38080.1	K.YVAPGYLVEIANNFLT.E		2	892.467	0.6	39.79	1	5220	16	82.63	L1-21942.raw	69825	Y
EAT38080.1	Q.VIQSLQEPVRK.N		2	648.886	1.1	39.77	0	0	11	27.67	L1-21942.raw	16948	Y
EAT38080.1	D.FQEDSFVYYHSK.K		2	775.351	-0.6	39.66	0	0	12	44.53	L1-21942.raw	33941	Y
EAT38080.1	I.WVDGHLR.I		2	441.733	-0.2	39.6	1	369000	7	39.39	L1-21942.raw	28795	Y
EAT38080.1	K.SYSPFMMH.S		2	500.207	0	39.49	1	1750000	8	41.46	L1-21942.raw	30794	Y
EAT38080.1	K.GAFVHQYAIASDLAF.I		2	805.405	1.6	39.33	1	4370000	15	56.18	L1-21942.raw	45051	Y
EAT38080.1	A.SDLAFIQR.N		2	475.259	-0.1	39.29	1	1230000	8	38.14	L1-21942.raw	27630	Y
EAT38080.1	R.GFFMPYQRIGYAAIAMPSMAGLMFK.K		3	933.465	3.9	39.29	1	95700	25	70.92	L1-21942.raw	59002	Y
EAT38080.1	K.LTYIEATDKD.N		2	584.79	0.5	39.18	1	127000	10	31.54	L1-21942.raw	20834	Y
EAT38080.1	R.NYFLNTGPMQGYVATATNTIYEGYPYSQTVY.Y		3	1176.21	0.4	39.09	1	116000	31	75.86	L1-21942.raw	63495	Y
EAT38080.1	K.YTYTPLDPSTHTMHLL.S		3	630.642	0.9	39.07	1	1840000	16	49.76	L1-21942.raw	38973	Y
EAT38080.1	K.VEIDSPSTAQVLKLTSTKIDSLYYLESIK.Q		4	811.194	2.5	38.69	1	1140000	29	62.61	L1-21942.raw	51269	Y
EAT38080.1	A.IASDLAFIQR.N		2	567.32	1.3	38.53	1	5160000	10	43.33	L1-21942.raw	32705	Y
EAT38080.1	K.DATFEYTAREEK.W		2	730.34	1.2	38.45	1	2170000	12	28.05	L1-21942.raw	17308	Y
EAT38080.1	L.ESIKQDDDPDPVLGFEYNK.D		3	737.016	1.6	38.43	1	297000	19	43.93	L1-21942.raw	33424	Y
EAT38080.1	N.GELC(+57.02)LLTLEVVDAVEPK.L	Carbamidomethylation	3	629.006	2.3	38.35	2	102000	17	71.3	L1-21942.raw	59331	Y
EAT38080.1	L.VQFLGFEDYEDM(+15.99)TGWTVNK.R	Oxidation (M)	3	765.68	-0.4	38.05	1	234000	19	61.58	L1-21942.raw	50395	Y
EAT38080.1	D.WTKPSANGK.V		2	494.765	1.4	37.91	1	454000	9	20.43	L1-21942.raw	9774	Y
EAT38080.1	I.RQMMYDVIGR.R		2	634.814	-2.9	37.86	2	1280000	10	33.65	L1-21942.raw	22833	Y
EAT38080.1	M.TGWTVNK.R		2	403.215	2.3	37.64	1	420000	7	22.78	L1-21942.raw	11963	Y
EAT38080.1	K.GAFVHQYA.I		2	446.72	0.9	37.59	1	2690000	8	26.65	L1-21942.raw	15846	Y
EAT38080.1	K.YM(+15.99)MQVNQEGIIVNDHQIIHDNGNFIAK.Q	Oxidation (M)	4	790.134	-1.7	37.45	1	1600000	27	47.11	L1-21942.raw	36390	Y
EAT38080.1	R.YTGQEFDEETGLY.N		2	776.328	0.6	37.38	1	152000	13	52.03	L1-21942.raw	41319	Y
EAT38080.1	N.KDNDIISVNYYVR.D		3	533.611	1.5	37.31	1	254000	13	41.56	L1-21942.raw	30994	Y
EAT38080.1	S.GIQYPFGVDGK.Q		2	590.805	2.4	37.25	0	0	11	43.04	L1-21942.raw	32468	Y
EAT38080.1	K.DTNKPINTVTAYIHGPLGLLGFFRNNK.Y		4	750.906	-0.7	37.21	1	4770000	27	62.38	L1-21942.raw	50856	Y
EAT38080.1	K.IHSVQWNLVEISSVAHRDVK.L		4	580.066	0.6	37.19	0	0	20	42.76	L1-21942.raw	32182	Y
EAT38080.1	Q.YHDDFVSNDNPTDR.N		3	565.574	1.5	36.93	1	531000	14	29.42	L1-21942.raw	18653	Y
EAT38080.1	F.SEVMFFDEESNIIR.K		2	858.403	2.4	36.63	0	0	14	56.45	L1-21942.raw	45446	Y
EAT38080.1	A.AASNQWNPAK.W		2	543.772	3.2	36.45	1	252000	10	22.39	L1-21942.raw	11680	Y
EAT38080.1	K.DFIMIHRGFFMPYQR.I		3	653.323	-1.3	36.41	1	139000	15	51.83	L1-21942.raw	41054	Y
EAT38080.1	Q.RTATIQTNGFVSR.R		3	484.264	0	36.35	1	795000	13	26.97	L1-21942.raw	16199	Y
EAT38080.1	S.SESIC(+57.02)IR.L	Carbamidomethylation	2	432.716	0.1	36.2	1	891000	7	24.73	L1-21942.raw	13946	Y
EAT38080.1	K.YFC(+57.02)PYFSSF.G	Carbamidomethylation	2	609.253	1.1	36.19	1	6790000	9	64.97	L1-21942.raw	53338	Y
EAT38080.1	K.DTNKPINTVTAYIH.G		3	529.612	2.2	36.02	1	306000	14	41.05	L1-21942.raw	30531	Y
EAT38080.1	K.SYISPTTNETLS.L		2	656.819	3.1	35.92	1	264000	12	44.03	L1-21942.raw	33344	Y
EAT38080.1	K.GAFVHQYAIASD.L		2	639.811	2	35.79	1	126000	12	36.88	L1-21942.raw	26234	Y
EAT38080.1	K.ETPDGGRVEF.I		2	553.76	0.5	35.68	1	765000	10	32.91	L1-21942.raw	22142	Y
EAT38080.1	K.IDSLYYLESIKQDD.D		3	567.947	3.4	35.63	1	155000	14	54.51	L1-21942.raw	43750	Y
EAT38080.1	L.LNLGYIDTTGRPVK.T		3	516.291	0.6	35.27	1	2170000	14	38.64	L1-21942.raw	27925	Y
EAT38080.1	D.DDPDPVLGFEYNK.D		2	754.851	2.9	35.1	1	543000	13	50.83	L1-21942.raw	39984	Y
EAT38080.1	R.DWTKPSAN.G		2	459.721	3.2	34.88	0	0	8	26.42	L1-21942.raw	15688	Y
EAT38080.1	N.TVTAYIHGPLGLLGFFR.N		3	621.35	1.3	34.84	2	209000	17	64.67	L1-21942.raw	53238	Y
EAT38080.1	A.EVDETGNIK.Y		2	502.749	0.7	34.74	1	66500	9	19.99	L1-21942.raw	9518	Y
EAT38080.1	D.TIILTWYK.N		2	519.306	2.1	34.68	1	316000	8	49.26	L1-21942.raw	38591	Y
EAT38080.1	K.YTYTPLDPSTHTMHLLSITDD.S		3	807.715	0.7	34.67	1	310000	21	55.91	L1-21942.raw	44920	Y
EAT38080.1	G.VVLPVEQR.D		2	470.285	0.4	34.64	1	319000	8	31.92	L1-21942.raw	21098	Y
EAT38080.1	A.FQYHDDFVSNDNPTDR.N		3	657.282	-0.2	34.47	1	169000	16	36.53	L1-21942.raw	25781	Y
EAT38080.1	K.SKPSISDVDTFF.E		2	671.83	0.2	34.4	1	1540000	12	52.24	L1-21942.raw	41335	Y
EAT38080.1	T.NKPINTVTAYIHGPLGLLGFFR.N		3	810.123	1.5	34.37	0	0	22	68.16	L1-21942.raw	56489	Y
EAT38080.1	T.YTPLDPSTHTMHLLSITDDSNK.T		3	829.4	0.1	34.28	0	0	22	49.56	L1-21942.raw	38863	Y
EAT38080.1	D.KIVYFLYNIFGR.M		3	511.627	2	34.27	1	42600	12	58.86	L1-21942.raw	47714	Y
EAT38080.1	K.IVYFLYNIFGRMC(+57.02)EAGQVPANPTTLQQVR.E	Carbamidomethylation	3	1129.25	0.8	34.13	0	0	29	67.31	L1-21942.raw	55700	Y
EAT38080.1	K.KEVDDYK.R		2	448.722	1.1	33.96	1	15400	7	8.33	L1-21942.raw	2470	Y
EAT38080.1	F.GMIEGASTIFMGTAGTAK.H		3	581.62	0.7	33.7	1	49200	18	51.68	L1-21942.raw	40921	Y
EAT38080.1	L.LLYVDNKPMK.G		3	407.562	0.4	33.64	1	1020000	10	29.12	L1-21942.raw	18313	Y
EAT38080.1	A.LSKPVSWLR.D		2	543.327	0.9	33.6	1	460000	9	32.13	L1-21942.raw	21367	Y
EAT38080.1,EAT38081.1	R.FFQMDPMEQYASPY.K		2	877.369	3.5	33.56	1	40100	14	66.35	L1-21942.raw	54874	N
EAT38080.1	R.PWTVTVVGGK.K		2	522.298	0.1	33.53	1	219000	10	38.94	L1-21942.raw	28218	Y
EAT38080.1	K.QDDDPDPVLGFEYNKDDK.L		3	703.981	2.3	33.5	1	438000	18	43.23	L1-21942.raw	32683	Y
EAT38080.1	K.SKPSISDVDTFFEYIDVQGTFPEDEAEAKK.E		4	848.91	3.9	33.39	1	346000	30	61.93	L1-21942.raw	50849	Y
EAT38080.1	N.QAILQGQIISK.E		2	599.862	1.6	33.39	1	505000	11	36.53	L1-21942.raw	25769	Y
EAT38080.1	G.SNPEAHIAFR.Y		2	571.291	0.1	33.36	0	0	10	29.93	L1-21942.raw	19195	Y
EAT38080.1	K.SPRTWFGMIEGASTIFM(+15.99)GTAGTAK.H	Oxidation (M)	3	845.081	2.4	32.88	1	57200	24	63.22	L1-21942.raw	51955	Y
EAT38080.1	K.YFC(+57.02)PYFSSFG.G	Carbamidomethylation	2	637.764	1.2	32.84	1	75800	10	63.31	L1-21942.raw	52038	Y
EAT38080.1	F.SPYTMEK.R		2	428.2	1.6	32.82	1	163000	7	46.76	L1-21942.raw	36212	Y
EAT38080.1	Y.NNPLEIR.H		2	428.238	-0.6	32.36	1	1240000	7	29.75	L1-21942.raw	18979	Y
EAT38080.1	L.LSGASIAVSFPSGFVGITR.S		2	933.509	-0.3	32.34	0	0	19	61.12	L1-21942.raw	49868	Y
EAT38080.1	F.SSFGGWSR.R		2	442.207	0.7	32.23	1	360000	8	31.2	L1-21942.raw	20360	Y
EAT38080.1	I.C(+57.02)TPWSSGDRTEEAK.C	Carbamidomethylation	2	812.36	3.1	32.22	0	0	14	34.11	L1-21942.raw	23285	Y
EAT38080.1	K.GAFVHQY.A		2	411.2	-0.7	31.82	1	3010000	7	25.75	L1-21942.raw	14884	Y
EAT38080.1	K.EVLFSEVMFF.D		2	624.305	0.8	31.74	1	4690	10	83.19	L1-21942.raw	70391	Y
EAT38080.1	K.DFIMIHRG.F		2	494.755	-0.1	31.61	1	2950000	8	36.42	L1-21942.raw	25604	Y
EAT38080.1	F.M(+15.99)MHSYIAILVR.Y	Oxidation (M)	3	450.574	0.1	31.55	1	146000	11	41.61	L1-21942.raw	31073	Y
EAT38080.1	L.PYGQMIR.K		2	432.723	0	31.42	1	347000	7	55.96	L1-21942.raw	44979	Y
EAT38080.1	K.QLDRDTLK.L		2	494.776	3.6	31.06	1	22300	8	43.53	L1-21942.raw	32897	Y
EAT38080.1	S.GYHPILK.T		2	414.243	2	31.06	1	94400	7	22.35	L1-21942.raw	11724	Y
EAT38080.1	Y.GCEPTGDGSILR.T		2	602.786	1.9	30.99	1	362000	12	29.75	L1-21942.raw	19034	Y
EAT38080.1	R.QMMYDVIGRR.V		3	423.546	-0.1	30.86	1	3520000	10	34.48	L1-21942.raw	23524	Y
EAT38080.1	I.EYMPVDEK.C		2	505.729	0.5	30.76	1	171000	8	36.93	L1-21942.raw	26157	Y
EAT38080.1	K.KDSDGDEIK.L		2	503.739	1.8	30.55	1	3280	9	5.62	L1-21942.raw	1526	Y
EAT38080.1	R.TATIQTNGFVSRR.L		3	484.264	1	30.49	1	1060000	13	27.27	L1-21942.raw	16600	Y
EAT38080.1	A.KFNNEAVSLQTSGPVGIK.D		3	630.344	2.1	30.39	1	68000	18	37.13	L1-21942.raw	26450	Y
EAT38080.1	K.VWSYTSKDIGDVDAFTLMNRG.A		3	792.384	1.4	30.27	1	762000	21	56.28	L1-21942.raw	45292	Y
EAT38080.1	K.YVAPGYLVEIANNFLTEKLYYTEK.G		3	946.828	3	30.02	1	174000	24	73.41	L1-21942.raw	61310	Y
EAT38080.1	V.VKPNAVQYK.G		2	523.804	0.8	29.84	1	282000	9	27.68	L1-21942.raw	16965	Y
EAT38080.1	D.TNKPINTVTAYIHGPLGLLGFFR.N		4	633.106	2	29.82	1	843000	23	63.37	L1-21942.raw	51999	Y
EAT38080.1	K.QVSSGLVK.E		2	409.243	0.3	29.64	0	0	8	19.58	L1-21942.raw	9083	Y
EAT38080.1	D.STGEFITSK.E		2	485.248	-0.2	29.59	0	0	9	25.14	L1-21942.raw	14434	Y
EAT41993.1	AAEL006417-PA [Aedes aegypti]	38628	56	56	56	444.62	237	12800000000	--
Protein Accessions	Peptide	PTM	z	m/z	ppm	-10lgP	# Features	Area WT-1	Length	RT	Source File	Scan	Unique
EAT38081.1	R.EYAMYFDYGENDPNPAVR.D		2	1075.96	1.7	172.1	2	43500000	18	51.33	L1-21942.raw	40378	Y
EAT38081.1	K.EVVVSMDDLSMLTSFVVGEK.G		2	1093.04	1.1	169.72	2	4140000	20	78.42	L1-21942.raw	65820	Y
EAT38081.1	K.MVAYYEETDNEEMSVLGR.Y		2	1068.47	1.6	168.63	5	22000000	18	50.73	L1-21942.raw	40375	Y
EAT38081.1	K.EVVVSMDDLSM(+15.99)LTSFVVGEK.G	Oxidation (M)	2	1101.04	1.3	164.63	6	6450000	20	73.51	L1-21942.raw	61806	Y
EAT38081.1	K.VAEYIQVSDYNNILTTYAFNEK.C		2	1298.14	1.7	161.31	13	51500000	22	63.86	L1-21942.raw	52323	Y
EAT38081.1	K.SNEVIHISPQGLSVYSITGQSTQFK.F		2	1360.7	1.2	156.68	2	173000000	25	53.65	L1-21942.raw	42750	Y
EAT38081.1	K.YEYGEPVLSAAEVLFR.K		2	921.969	1.7	156.14	3	276000000	16	68.33	L1-21942.raw	56745	Y
EAT38081.1	K.TNQGYNPVLTEIESPWASTTK.Y		2	1168.58	1.7	152.86	3	116000000	21	58.27	L1-21942.raw	46899	Y
EAT38081.1	K.TYYPDLEVNMPAIC(+57.02)STGFNR.L	Carbamidomethylation	2	1174.54	-0.1	149.92	2	78600000	20	59.31	L1-21942.raw	47920	Y
EAT38081.1	K.FDVLGYYNGGMYVIK.L		2	869.931	2.1	147.95	2	61700000	15	60.77	L1-21942.raw	49356	Y
EAT38081.1	K.MISVDGNSQQNSDVDMGDLMLDDYK.S		2	1395.6	1.3	146.5	2	10800000	25	59.07	L1-21942.raw	47801	Y
EAT38081.1	R.TWFGMVEGVSTLFLGTASAVK.H		2	1101.07	0.9	146.06	3	10700000	21	80.82	L1-21942.raw	68357	Y
EAT38081.1	K.YDFQEDYFVYYASGK.L		2	947.914	1.7	145.32	2	14500000	15	58.31	L1-21942.raw	47000	Y
EAT38081.1	R.SVAGQDQTAQFVTVNSK.K		2	890.448	0.6	144.99	2	101000000	17	35.97	L1-21942.raw	25027	Y
EAT38081.1	L.YYLESINQDGDSDPVLR.F		2	992.47	1.6	143.28	3	25200000	17	48.6	L1-21942.raw	37794	Y
EAT38081.1	K.DYGVSSQSIIEVPGENLK.T		2	967.99	1.2	141.84	2	50400000	18	53.5	L1-21942.raw	42605	Y
EAT38081.1	K.ELTGYYEETTDLTTNEQTVR.V		2	1182.05	0.8	141.37	3	70900000	20	46.41	L1-21942.raw	35653	Y
EAT38081.1	R.ETGEEAAIVDLDHDAQGK.V		2	949.444	1.4	139.02	2	65200000	18	40.04	L1-21942.raw	29315	Y
EAT38081.1	K.AQPGVLQMQGTATYK.H		2	796.91	1.9	138.24	2	53100000	15	36.73	L1-21942.raw	25810	Y
EAT38081.1	R.YTGQEYDEETGLYNYHAR.L		2	1104.98	1.3	138.08	3	179000000	18	36.93	L1-21942.raw	25999	Y
EAT38081.1	K.ELTEQFNSNGLVMYNNLVAVR.T		2	1206.11	1.4	136.02	2	15400000	21	60.62	L1-21942.raw	49315	Y
EAT38081.1	K.EVVVSM(+15.99)DDLSMLTSFVVGEK.G	Oxidation (M)	2	1101.04	2.2	135.85	2	2110000	20	71.55	L1-21942.raw	59329	Y
EAT38081.1	R.TWFGM(+15.99)VEGVSTLFLGTASAVK.H	Oxidation (M)	2	1109.07	1.6	135.72	6	6580000	21	72.02	L1-21942.raw	59888	Y
EAT38081.1	K.LFGNDFNGADIYLK.Y		2	793.897	1.4	134.52	1	184000000	14	55.66	L1-21942.raw	44626	Y
EAT38081.1	K.NDLMLLHWDQSNKPIQINLSAK.G		2	1289.68	0.6	134.26	3	236000000	22	53.6	L1-21942.raw	42671	Y
EAT38081.1	R.LVLLNGEVVAAYDYFPYGQLMR.I		2	1266.15	0.4	134.2	3	13200000	22	72.54	L1-21942.raw	60299	Y
EAT38081.1	K.VC(+57.02)YQTQSSSC(+57.02)GTLSTNSAR.N	Carbamidomethylation	2	1053.96	1.2	133.59	3	14200000	19	28.2	L1-21942.raw	17372	Y
EAT38081.1	R.IYGSNPEAHIAYR.Y		2	745.874	1.6	132.5	2	168000000	13	29.55	L1-21942.raw	18693	Y
EAT38081.1	R.LVLLNGEVVAAYDYFPYGQLM(+15.99)R.I	Oxidation (M)	2	1274.15	1.4	131.51	2	4960000	22	68.59	L1-21942.raw	56850	Y
EAT38080.1,EAT38081.1	K.DC(+57.02)IVLDHGNTVFEDK.Q	Carbamidomethylation	2	881.41	0.6	131.29	3	566000000	15	41.86	L1-21942.raw	31123	N
EAT38081.1	R.VMTSQNEVFDPEYVK.R		2	893.423	1.7	130.75	1	72300000	15	43.88	L1-21942.raw	33111	Y
EAT38081.1	R.NQANQIISETYYVR.D		2	849.929	3.1	130.37	4	158000000	14	43.18	L1-21942.raw	32370	Y
EAT38081.1	R.VRETGEEAAIVDLDHDAQGK.V		3	718.356	2.3	130.33	3	139000000	20	35.12	L1-21942.raw	24700	Y
EAT38081.1	E.YIQVSDYNNILTTYAFNEK.C		2	1148.56	1.2	129.8	2	798000	19	61.07	L1-21942.raw	49768	Y
EAT38081.1	R.TTALIHNNGQISYR.S		2	794.417	1.4	129.25	2	120000000	14	29.17	L1-21942.raw	18337	Y
EAT38080.1,EAT38081.1	R.FFQMDPMEQYASPYK.Y		2	941.415	1.7	127.98	3	137000000	15	54.66	L1-21942.raw	43585	N
EAT38081.1	R.IDLQGSDPDNKEESQK.E		2	901.924	0.6	127.44	2	20100000	16	24.18	L1-21942.raw	13468	Y
EAT38081.1	K.FYNTLLDHEGSTR.L		2	776.874	1	126.76	3	206000000	13	34.62	L1-21942.raw	23712	Y
EAT38081.1	Y.YLESINQDGDSDPVLR.F		2	910.939	2.5	126.33	1	6990000	16	43.48	L1-21942.raw	32813	Y
EAT38081.1	R.GWMESFSPYSVEER.W		2	852.373	0.6	125.74	1	24300000	14	54.35	L1-21942.raw	43285	Y
EAT38081.1	R.LIHYIGFEDYEDMGGWQFSDR.N		3	860.05	0.5	125.68	2	23000000	21	60.57	L1-21942.raw	49306	Y
EAT38081.1	R.MSLDVAEMC(+57.02)FDALNK.L	Carbamidomethylation	2	872.392	1.2	125.68	2	19600000	15	59.36	L1-21942.raw	48027	Y
EAT38081.1	K.VTVYVESYGGK.K		2	601.309	1.1	124.75	1	59800000	11	33.45	L1-21942.raw	22585	Y
EAT38081.1	K.QENVNQEIQHDSEGNVVK.A		2	1033.99	2.3	124.03	2	65900000	18	29.06	L1-21942.raw	18255	Y
EAT38081.1	K.SENSEWSQLYHQISDPDMIVLLNR.G		3	958.799	3.2	123.88	2	129000000	24	66.33	L1-21942.raw	54605	Y
EAT38081.1	K.KELTEQFNSNGLVMYNNLVAVR.T		2	1270.15	1.6	123.48	2	50500000	22	53.25	L1-21942.raw	42433	Y
EAT38081.1	R.VLQEVTLGSPTNIIEIEISGK.K		2	1120.63	2.3	122.65	2	40100000	21	63.66	L1-21942.raw	52678	Y
EAT38081.1	R.YPFLVDGEQLVLK.F		2	760.923	1.5	122.49	2	135000000	13	59.06	L1-21942.raw	47649	Y
EAT38080.1,EAT38081.1	R.FFQM(+15.99)DPMEQYASPYK.Y	Oxidation (M)	2	949.408	-2.7	122.23	1	5920000	15	47.91	L1-21942.raw	37639	N
EAT38081.1	K.YMMQVNHDGIILGNQQIYHK.N		2	1201.59	0.7	122.11	3	93200000	20	42.58	L1-21942.raw	32028	Y
EAT38081.1	K.IQNYQPFMHQNYFAVVVNYADGNSK.I		3	983.134	1.4	121.59	3	60600000	25	59.77	L1-21942.raw	48278	Y
EAT38081.1	K.ISLTASSNAAMILK.L		2	710.399	2.5	120.74	1	46100000	14	47.01	L1-21942.raw	36245	Y
EAT38081.1	R.NNEVHFDEALFYDEDGNLISK.S		2	1235.06	-0.5	120.35	2	17400000	21	54.18	L1-21942.raw	43416	Y
EAT38081.1	K.YGGYSFDQNYVYK.A		2	802.359	2.2	120.09	1	136000000	13	43.94	L1-21942.raw	33112	Y
EAT38081.1	K.HALVAAVSAESNNK.F		2	705.871	0.6	117.58	9	104000000	14	23.41	L1-21942.raw	12671	Y
EAT38081.1	K.FTLQQIPTTETQGLLR.S		2	923.508	0.4	117.55	3	226000000	16	54.1	L1-21942.raw	43087	Y
EAT38081.1	R.NQPFPTNGFQQEVAK.L		2	852.922	1.1	116.52	2	103000000	15	40.79	L1-21942.raw	30001	Y
EAT38081.1	K.VQILEGELGSKPTR.W		2	763.931	0.3	114.66	2	228000000	14	33.64	L1-21942.raw	22743	Y
EAT38081.1	K.RNNEVHFDEALFYDEDGNLISK.S		3	875.746	0.8	114.5	6	158000000	22	48.65	L1-21942.raw	37924	Y
EAT38081.1	K.NVTFDYNGSEEK.W		2	701.81	0.9	113.25	1	10500000	12	32.87	L1-21942.raw	21931	Y
EAT38081.1	A.YYEETDNEEMSVLGR.Y		2	917.896	2.1	113.2	1	1400000	15	43.48	L1-21942.raw	32864	Y
EAT38081.1	K.C(+57.02)NQVQMLPPSYYEENK.T	Carbamidomethylation	2	1000.45	0.9	112.58	2	20700000	16	42.27	L1-21942.raw	31366	Y
EAT38081.1	N.YFAVVVNYADGNSK.I		2	773.881	0.5	112.47	1	3660000	14	45.48	L1-21942.raw	34782	Y
EAT38080.1,EAT38081.1	R.FFQMDPM(+15.99)EQYASPYK.Y	Oxidation (M)	2	949.408	-2.7	111.57	2	8550000	15	47.91	L1-21942.raw	37037	N
EAT38081.1	R.EYAM(+15.99)YFDYGENDPNPAVR.D	Oxidation (M)	2	1083.96	2.6	110.84	1	612000	18	47.36	L1-21942.raw	36645	Y
EAT38081.1	K.FNIPLGEYTSFR.K		2	722.368	0.9	109.09	2	151000000	12	55.92	L1-21942.raw	44801	Y
EAT38081.1	A.MYFDYGENDPNPAVR.D		2	894.389	1.1	108.58	2	4210000	15	44.8	L1-21942.raw	34110	Y
EAT38081.1	K.HLRPVYGATEAFFISHAQR.A		4	550.792	1.4	108.31	2	187000000	19	39.34	L1-21942.raw	28980	Y
EAT38081.1	Y.FDYGENDPNPAVR.D		2	747.337	1.5	108.08	1	6870000	13	34.67	L1-21942.raw	23790	Y
EAT38081.1	K.IVYFLYNAAGK.V		2	629.846	1.1	107.06	1	154000000	11	48.09	L1-21942.raw	37263	Y
EAT38081.1	K.GAVTVPAWSDWKGPSGEFDR.S		2	1081.52	0.9	106.99	1	556000	20	50.98	L1-21942.raw	40200	Y
EAT38081.1	K.LGYFDELGRPLK.T		2	704.385	0.1	106.84	2	138000000	12	45.35	L1-21942.raw	34603	Y
EAT38081.1	W.LYIEAITNTVAVPK.M		2	766.441	0.6	106.76	1	5730000	14	52.48	L1-21942.raw	41622	Y
EAT38081.1	K.FYC(+57.02)PLFSAIHGWSQMFTDTLR.L	Carbamidomethylation	3	859.742	2.2	105.77	2	6840000	21	76.18	L1-21942.raw	63760	Y
EAT38081.1	K.EHVVQWNLIEIK.S		2	754.418	0.9	105.72	3	141000000	12	47.17	L1-21942.raw	36336	Y
EAT38081.1	R.VAEVSEQGQIK.F		2	594.318	2	105.41	1	109000000	11	23.55	L1-21942.raw	12750	Y
EAT38081.1	K.LKPVGQNMGLQWNK.T		3	538.293	1	104.82	2	42300000	14	36.07	L1-21942.raw	25131	Y
EAT38081.1	L.SVYSITGQSTQFK.F		2	723.368	1.1	104.62	1	2930000	13	37.58	L1-21942.raw	26796	Y
EAT38081.1	K.QIGNEFVLTWYK.Y		2	749.391	0.9	103.41	2	51800000	12	56.95	L1-21942.raw	45733	Y
EAT38081.1	R.TEFQAGWHNR.C		2	623.292	1.3	103.25	3	138000000	10	25.45	L1-21942.raw	14557	Y
EAT38081.1	M.YFDYGENDPNPAVR.D		2	828.869	1	103.23	1	1080000	14	39.24	L1-21942.raw	28592	Y
EAT38081.1	K.DQTGVWKPEQSVLR.Q		2	821.932	1.2	103.07	3	152000000	14	38.78	L1-21942.raw	28018	Y
EAT38081.1	K.GAVTVPAWSDWK.G		2	658.836	0.7	102.71	1	109000000	12	49.97	L1-21942.raw	39450	Y
EAT38081.1	K.TGDKPVIFIVNQEK.M		2	794.441	1	102.47	2	195000000	14	37.68	L1-21942.raw	26854	Y
EAT38081.1	R.GWM(+15.99)ESFSPYSVEER.W	Oxidation (M)	2	860.37	0.3	102.34	1	323000	14	48.05	L1-21942.raw	37511	Y
EAT38081.1	K.TYYPDLEVNM(+15.99)PAIC(+57.02)STGFNR.L	Oxidation (M); Carbamidomethylation	2	1182.54	3.9	101.37	1	638000	20	52.23	L1-21942.raw	41428	Y
EAT38081.1	K.YDSSGEYVVM(+15.99)K.S	Oxidation (M)	2	647.288	1.5	100.92	3	2210000	11	28.1	L1-21942.raw	17340	Y
EAT38081.1	R.DFKPLQEILLQDAGTILVR.Q		2	1085.12	0.4	100.86	5	167000000	19	72.44	L1-21942.raw	60212	Y
EAT38081.1	D.NLYYLESINQDGDSDPVLR.F		2	1106.03	0.3	100.86	0	0	19	55.29	L1-21942.raw	44359	Y
EAT38081.1	K.VFYTGFNR.Y		2	502.254	1.7	100.82	1	139000000	8	36.93	L1-21942.raw	26015	Y
EAT38081.1	K.IQNYQPFM(+15.99)HQNYFAVVVNYADGNSK.I	Oxidation (M)	3	988.466	1.4	100.58	1	1620000	25	56.6	L1-21942.raw	45532	Y
EAT38081.1	K.VQFTIPLIDMQDR.T		2	788.415	1.5	100.48	3	116000000	13	61.83	L1-21942.raw	50457	Y
EAT38081.1	L.EVNMPAIC(+57.02)STGFNR.L	Carbamidomethylation	2	798.37	2.1	100.21	1	705000	14	44.18	L1-21942.raw	33628	Y
EAT38081.1	Y.FAVVVNYADGNSK.I		2	692.35	1.7	100.15	1	3940000	13	39.74	L1-21942.raw	29041	Y
EAT38081.1	K.AQPGVLQM(+15.99)QGTATYK.H	Oxidation (M)	2	804.908	1.9	100.13	1	602000	15	29.97	L1-21942.raw	19236	Y
EAT38081.1	R.WLRDTIDESSFK.N		2	748.874	1.6	99.75	2	30800000	12	39.85	L1-21942.raw	29191	Y
EAT38081.1	R.IDLQGSDPDNK.E		2	601.289	0.8	99.64	1	11700000	11	27.17	L1-21942.raw	16445	Y
EAT38081.1	K.PLQEILLQDAGTILVR.Q		2	890.024	1.6	99.58	2	1780000	16	65.87	L1-21942.raw	54377	Y
EAT38081.1	R.VM(+15.99)TSQNEVFDPEYVK.R	Oxidation (M)	2	901.42	1.3	99.46	1	1230000	15	41.1	L1-21942.raw	30409	Y
EAT38081.1	K.THFIVQPNK.V		2	542.302	1.8	98.46	2	29700000	9	22.73	L1-21942.raw	11881	Y
EAT38081.1	K.FYC(+57.02)PLFSAIHGWSQM(+15.99)FTDTLR.L	Carbamidomethylation; Oxidation (M)	3	865.073	1.5	98.35	1	22100000	21	70.58	L1-21942.raw	58662	Y
EAT38081.1	H.IVYETVQNVGEFK.K		2	763.4	2	97.76	1	977000	13	43.07	L1-21942.raw	32458	Y
EAT38081.1	K.TLFDTALNHPR.Q		2	642.839	0.6	97.53	2	106000000	11	36.88	L1-21942.raw	25973	Y
EAT38081.1	A.LVAAVSAESNNK.F		2	601.823	1.4	96.99	1	1230000	12	23.7	L1-21942.raw	12954	Y
EAT38081.1	K.GIEYFPVSSEC(+57.02)K.S	Carbamidomethylation	2	708.33	1.4	96.51	1	145000000	12	41.76	L1-21942.raw	30986	Y
EAT38081.1	K.GFPEHYGHAYDYGTHGELIAAK.S		3	811.714	1	96.51	3	223000000	22	34.93	L1-21942.raw	23989	Y
EAT38081.1	L.YIEAITNTVAVPK.M		2	709.899	1.3	96.13	1	4430000	13	43.68	L1-21942.raw	33032	Y
EAT38081.1	K.YQDMQGVGQK.Q		2	577.269	0.9	95.91	1	22800000	10	22.45	L1-21942.raw	11651	Y
EAT38081.1	K.GDQEAVIGTGPK.G		2	586.302	0.9	95.84	1	86900000	12	26.2	L1-21942.raw	15336	Y
EAT38081.1	K.YDSSGEYVVMK.S		2	639.29	0.6	95.75	1	71600000	11	34.52	L1-21942.raw	23558	Y
EAT38081.1	K.DSSGWNYSLPK.V		2	627.294	0.6	95.3	1	111000000	11	44.35	L1-21942.raw	33532	Y
EAT38080.1,EAT38081.1	C.IVLDHGNTVFEDK.Q		2	743.88	-0.3	95.06	1	2790000	13	41.86	L1-21942.raw	31238	N
EAT38081.1	R.YTGQEYDEETGLYNYH.A		2	991.408	-0.3	94.6	1	280000	16	42.06	L1-21942.raw	31556	Y
EAT38081.1	R.NQDSIAMYER.K		2	613.778	1.6	94.51	1	19900000	10	31.29	L1-21942.raw	20350	Y
EAT38081.1	L.ESINQDGDSDPVLR.F		2	772.864	1.6	94.05	2	16900000	14	33.09	L1-21942.raw	22177	Y
EAT38081.1	K.TKPITTVTAYVHGPLGLLGFFR.N		3	796.787	1.5	93.59	2	313000000	22	61.22	L1-21942.raw	50217	Y
EAT38081.1	K.KELTEQFNSNGLVM(+15.99)YNNLVAVR.T	Oxidation (M)	3	852.437	1.8	93.56	1	753000	22	49.61	L1-21942.raw	38919	Y
EAT38081.1	R.DTIDESSFK.N		2	521.241	2	93.27	1	83400000	9	31.81	L1-21942.raw	20968	Y
EAT38080.1,EAT38081.1	K.YAGNSPVSQIDPDGQ.I		2	774.353	0.5	92.65	1	44600000	15	42.32	L1-21942.raw	31539	N
EAT38081.1	R.VDFLYNDFK.Q		2	580.786	2.7	91.86	1	117000000	9	50.06	L1-21942.raw	39685	Y
EAT38081.1	K.LEYPNPDQK.T		2	552.273	1.2	91.07	1	116000000	9	28.6	L1-21942.raw	17772	Y
EAT38081.1	K.RGWMESFSPYSVEER.W		2	930.423	-0.2	90.98	2	53500000	15	47.36	L1-21942.raw	36538	Y
EAT38081.1	R.IDLQGSDPDNKEESQKEIDDYK.K		3	856.066	1.4	90.95	1	3400000	22	32.69	L1-21942.raw	21788	Y
EAT38081.1	R.C(+57.02)DQNLIPVTAR.T	Carbamidomethylation	2	643.831	1.9	90.9	1	62700000	11	37.23	L1-21942.raw	26414	Y
EAT38081.1	R.VIEIGFDYR.G		2	556.293	0.5	90.79	2	113000000	9	47.46	L1-21942.raw	36635	Y
EAT38080.1,EAT38081.1	H.GPLGLLGFFR.N		2	538.817	1	90.73	1	1640000	10	64.76	L1-21942.raw	53168	N
EAT38081.1	K.SYLDFEYR.N		2	546.753	-0.2	90.7	2	163000000	8	45.35	L1-21942.raw	34548	Y
EAT38081.1	V.TAYVHGPLGLLGFFR.N		2	824.454	-0.1	90.32	1	845000	15	61.28	L1-21942.raw	49870	Y
EAT38081.1	K.SENSEWSQLYHQISDPDM(+15.99)IVLLNR.G	Oxidation (M)	3	964.131	3.9	89.66	3	33200000	24	62.23	L1-21942.raw	51178	Y
EAT38081.1	K.NESLSLEYLQENDK.I		2	841.401	1.5	89.64	1	1950000	14	45.1	L1-21942.raw	34400	Y
EAT38081.1	S.VAGQDQTAQFVTVNSK.K		2	846.932	0.7	89.55	0	0	16	34.99	L1-21942.raw	24203	Y
EAT38081.1	K.STPDGGRVDFLYNDFK.Q		2	915.937	0.5	89.39	2	39500000	16	46.41	L1-21942.raw	35714	Y
EAT38081.1	K.RNQDSIAMYER.K		2	691.829	1.3	89.37	2	45700000	11	25.45	L1-21942.raw	14597	Y
EAT38080.1,EAT38081.1	K.IEYDPLTQR.V		2	567.794	1.7	88.67	3	397000000	9	38.04	L1-21942.raw	27102	N
EAT38081.1	R.ISPLSYDFEASVY.D		2	745.857	1	88.38	1	559000	13	65.07	L1-21942.raw	53596	Y
EAT38081.1	K.QLTYQMHFDER.N		2	734.338	0.6	88.28	2	51000000	11	35.62	L1-21942.raw	24662	Y
EAT38081.1	K.GYGTEPTGDGSILR.T		2	711.847	1.2	88.09	1	130000000	14	35.62	L1-21942.raw	25287	Y
EAT38081.1	R.SVAGQDQTAQFVTVN.S		2	782.885	1.2	87.85	1	1650000	15	44.55	L1-21942.raw	33961	Y
EAT38081.1	K.FDVLGYYNGGM(+15.99)YVIK.L	Oxidation (M)	2	877.927	0.3	87.84	1	181000	15	56.5	L1-21942.raw	45493	Y
EAT38081.1	K.ATSEVESAVR.K		2	524.768	1.1	87.47	1	104000000	10	21.38	L1-21942.raw	10601	Y
EAT38081.1	R.FDYNTDDQLKPR.L		2	756.359	-1.8	87.02	2	194000000	12	32.03	L1-21942.raw	21038	Y
EAT38081.1	Y.IGFEDYEDMGGWQFSDR.N		2	1026.43	2.7	87.01	0	0	17	62.31	L1-21942.raw	51018	Y
EAT38081.1	I.YGSNPEAHIAYR.Y		2	689.332	1.1	86.9	1	1900000	12	29.55	L1-21942.raw	18741	Y
EAT38081.1	K.ATSEVESAVRK.N		2	588.815	0.5	86.9	1	3570000	11	17.37	L1-21942.raw	6969	Y
EAT38081.1	F.AVVVNYADGNSK.I		2	618.815	1	86.72	1	2090000	12	27.06	L1-21942.raw	16303	Y
EAT38081.1	K.SNEVIHISPQGLSVY.S		2	821.927	1.7	86.39	1	3150000	15	52.74	L1-21942.raw	41786	Y
EAT38081.1	K.SNEVIHISPQGLSVYSITGQ.S		2	1065.05	1.2	86.07	2	246000	20	57.55	L1-21942.raw	46540	Y
EAT38081.1	K.DLDTFFTR.I		2	507.748	0.7	85.43	1	68600000	8	52.48	L1-21942.raw	41480	Y
EAT38081.1	K.FSADSVGVR.M		2	469.241	0.4	85.25	1	62600000	9	30.12	L1-21942.raw	19242	Y
EAT38081.1	R.TFFSFAFR.T		2	511.759	0.9	85.22	1	11900000	8	56.53	L1-21942.raw	45388	Y
EAT38080.1,EAT38081.1	I.VLDHGNTVFEDK.Q		2	687.339	0.7	85.19	1	2210000	12	41.86	L1-21942.raw	31239	N
EAT38081.1	K.LQVEEAKQPSVK.D		2	678.38	-0.3	85.18	1	1010000	12	23.41	L1-21942.raw	12730	Y
EAT38081.1	Q.GLSVYSITGQSTQFK.F		2	808.42	-0.1	85.16	1	278000	15	47.11	L1-21942.raw	36494	Y
EAT38081.1	R.VLQEVTLGSPTNIIE.I		2	806.945	2.3	85.14	1	791000	15	59.26	L1-21942.raw	48080	Y
EAT38081.1	K.SNEVIHISPQGL.S		2	647.344	0.9	85.05	1	3060000	12	44.03	L1-21942.raw	33411	Y
EAT38081.1	R.TQVVVYNR.R		2	489.773	1.3	84.64	1	94900000	8	24.68	L1-21942.raw	13844	Y
EAT38081.1	T.TALIHNNGQISYR.S		2	743.892	0.9	84.38	1	205000	13	29.17	L1-21942.raw	18467	Y
EAT38081.1	K.SENSEWSQLYHQISD.P		2	911.898	0.5	84.14	1	3760000	15	51.93	L1-21942.raw	40999	Y
EAT38081.1	K.HLRPVYGATEAFFISH.A		3	615.654	2	83.84	1	1530000	16	42.67	L1-21942.raw	32013	Y
EAT38081.1	K.FDHNLRGEVTK.V		3	439.231	1.7	83.8	2	12500000	11	20.93	L1-21942.raw	10157	Y
EAT38081.1	K.STVPLGSPIGK.E		2	528.308	0.2	83.57	1	142000000	11	34.58	L1-21942.raw	23852	Y
EAT38081.1	R.NDVVVLPLK.I		2	498.808	1	83.13	1	26700000	9	43.68	L1-21942.raw	33003	Y
EAT38081.1	K.GNTLVEYK.L		2	462.245	-0.2	82.83	1	80800000	8	26.1	L1-21942.raw	15224	Y
EAT38081.1	F.MHQNYFAVVVNYADGNSK.I		3	686.323	0.3	82.8	1	5390000	18	48.95	L1-21942.raw	38080	Y
EAT38080.1,EAT38081.1	D.PMEQYASPYK.Y		2	607.282	1.2	82.67	1	13800000	10	30.11	L1-21942.raw	19243	N
EAT38081.1	Y.SITGQSTQFK.F		2	548.786	1.5	82.59	1	4590000	10	24.53	L1-21942.raw	13779	Y
EAT38081.1	K.EESQKEIDDYK.K		2	692.32	3.7	82.11	1	5360000	11	20.68	L1-21942.raw	10114	Y
EAT38081.1	R.LIHYIGFEDYEDM(+15.99)GGWQFSDR.N	Oxidation (M)	3	865.384	3.7	81.93	1	964000	21	56.33	L1-21942.raw	45279	Y
EAT38081.1	K.ESLSLQASGSVEIR.N		2	738.391	3.2	81.53	3	1310000	14	45.78	L1-21942.raw	35160	Y
EAT38081.1	R.YELSYKPR.K		2	528.28	0.2	80.75	1	28800000	8	26.4	L1-21942.raw	15517	Y
EAT38080.1,EAT38081.1	R.LYDPDIGR.F		2	474.743	0.1	80.35	1	330000000	8	32.2	L1-21942.raw	21244	N
EAT38081.1	K.SYVVDESK.G		2	463.727	0.2	80.27	1	77700000	8	21.23	L1-21942.raw	10451	Y
EAT38081.1	K.AYQQIPNR.E		2	495.262	1.3	80.24	1	124000000	8	22.39	L1-21942.raw	11545	Y
EAT38081.1	K.SPRTWFGMVEGVSTLFLGTASAVK.H		3	847.778	1.5	80.07	1	3000000	24	74.1	L1-21942.raw	61635	Y
EAT38081.1	K.EVVVSMDDLSMLTSF.V		2	836.895	1	79.97	1	280000	15	82.21	L1-21942.raw	69323	Y
EAT38081.1	K.VAEYIQVSDYNNILTTY.A		2	1003.49	1.2	79.7	1	1320000	17	66.53	L1-21942.raw	54854	Y
EAT38081.1	K.EVVVSMDDLSML.T		2	669.321	1.2	79.68	1	952000	12	71.05	L1-21942.raw	59000	Y
EAT38081.1	Q.ILEGELGSKPTR.W		2	650.367	-0.4	79.43	1	2530000	12	33.64	L1-21942.raw	22776	Y
EAT38081.1	F.YNTLLDHEGSTR.L		2	703.34	0.8	78.96	1	1000000	12	34.67	L1-21942.raw	23842	Y
EAT38081.1	Q.NYFAVVVNYADGNSK.I		2	830.902	0.2	78.26	1	71300	15	53.45	L1-21942.raw	42547	Y
EAT38081.1	K.TTDPTNLDKYR.F		2	662.332	1.4	77.87	2	13900000	11	27.42	L1-21942.raw	16571	Y
EAT38081.1	K.YPYYLVAQR.R		2	586.809	0.6	77.61	1	23500000	9	40.09	L1-21942.raw	29297	Y
EAT38081.1	K.FDVLGYYNGGM.Y		2	618.275	1.8	77.47	1	1630000	11	64.51	L1-21942.raw	53018	Y
EAT38081.1	T.KFNIPLGEYTSFR.K		2	786.415	0.9	77.37	4	122000000	13	47.51	L1-21942.raw	37270	Y
EAT38081.1	T.SQNEVFDPEYVK.R		2	727.845	2.4	76.95	1	1040000	12	39.79	L1-21942.raw	29118	Y
EAT38081.1	L.FDTALNHPR.Q		2	535.773	1.1	76.73	2	9380000	9	37.99	L1-21942.raw	27165	Y
EAT38081.1	K.LGYFDELGR.P		2	535.27	1.1	76.58	1	4040000	9	46.81	L1-21942.raw	36054	Y
EAT38081.1	K.VFLYLLNK.D		2	505.309	2.6	76.54	3	138000000	8	51.28	L1-21942.raw	40850	Y
EAT38081.1	Y.NTLLDHEGSTR.L		2	621.807	0.1	76.42	1	1590000	11	34.62	L1-21942.raw	23813	Y
EAT38081.1	F.DYNTDDQLKPR.L		2	682.827	1.5	76.33	1	736000	11	31.97	L1-21942.raw	21315	Y
EAT38081.1	R.RNDVVVLPLK.I		2	576.859	1	76.12	1	121000000	10	35.72	L1-21942.raw	25017	Y
EAT38081.1	K.YQDM(+15.99)QGVGQK.Q	Oxidation (M)	2	585.267	1.1	76.04	1	36500	10	20.23	L1-21942.raw	9686	Y
EAT38081.1	D.YNTDDQLKPR.L		2	625.312	0.3	75.73	1	781000	10	31.97	L1-21942.raw	21158	Y
EAT38081.1	H.ALVAAVSAESNNK.F		2	637.342	2.2	75.67	1	92600	13	28.4	L1-21942.raw	17708	Y
EAT38081.1	D.PDMIVLLNR.G		2	535.805	-0.1	75.19	1	3440000	9	48.45	L1-21942.raw	37728	Y
EAT38081.1	K.VAETVWAK.L		2	452.25	0.2	75.17	1	73700000	8	28.4	L1-21942.raw	17516	Y
EAT38081.1	P.FLVDGEQLVLK.F		2	630.865	1.6	75.06	1	73000000	11	52.38	L1-21942.raw	41436	Y
EAT38081.1	R.PVYGATEAFFISHAQR.A		3	598.637	-0.5	74.62	1	3400000	16	45	L1-21942.raw	34345	Y
EAT38081.1	N.SDVDMGDLMLDDYK.S		2	808.845	0.7	74.52	0	0	14	54.73	L1-21942.raw	43837	Y
EAT38081.1	I.KYEYGEPVLSAAEVLFR.K		3	657.679	0.7	74.3	0	0	17	59.57	L1-21942.raw	48372	Y
EAT38081.1	K.NGVFTTKPMDR.E		2	633.319	0.8	73.82	2	23700000	11	26.5	L1-21942.raw	15729	Y
EAT38081.1	Y.IQVSDYNNILTTYAFNEK.C		2	1067.03	-0.6	73.56	0	0	18	59.2	L1-21942.raw	48017	Y
EAT38081.1	K.IGGIRYPFLVDGEQLVLK.F		3	673.056	2.8	73.29	0	0	18	57.98	L1-21942.raw	46857	Y
EAT38081.1	R.LVLLNGEVVAAYDYFPY.G		2	973.502	1.4	72.92	0	0	17	79.03	L1-21942.raw	66498	Y
EAT38081.1	K.VQFTIPLIDM(+15.99)QDR.T	Oxidation (M)	2	796.412	0.8	72.73	1	2270000	13	57.25	L1-21942.raw	46068	Y
EAT38081.1	K.AVFNMQGNK.N		2	504.751	1.6	72.47	1	61200000	9	27.63	L1-21942.raw	16737	Y
EAT38081.1	K.TTDPTNLDK.Y		2	502.749	0.5	72.37	1	78200000	9	21.72	L1-21942.raw	10821	Y
EAT38081.1	K.ISLTASSNAAM(+15.99)ILK.L	Oxidation (M)	2	718.396	1.3	72	1	922000	14	43.58	L1-21942.raw	32974	Y
EAT38081.1	R.NAFPATGR.N		2	417.217	1.1	71.78	1	100000000	8	22.14	L1-21942.raw	11543	Y
EAT38081.1	T.ALIHNNGQISYR.S		2	693.368	-0.4	71.68	1	765000	12	29.17	L1-21942.raw	18360	Y
EAT38081.1	K.IQNYQPFMHQN.Y		2	710.328	0.6	71.2	1	1090000	11	35.87	L1-21942.raw	25046	Y
EAT38081.1	L.FYDEDGNLISK.S		2	650.808	3	71.12	1	969000	11	38.29	L1-21942.raw	27636	Y
EAT38081.1	M.TSQNEVFDPEYVK.R		2	778.37	2.9	70.89	1	520000	13	39.94	L1-21942.raw	29332	Y
EAT38081.1	I.PTTETQGLLR.S		2	558.307	1.7	70.89	1	454000	10	54.1	L1-21942.raw	43222	Y
EAT38081.1	V.QILEGELGSKPTR.W		2	714.397	0.8	70.57	1	524000	13	33.65	L1-21942.raw	22842	Y
EAT38081.1	R.RVAEVSEQGQIK.F		3	448.581	0.9	70.23	2	5710000	12	19.74	L1-21942.raw	9155	Y
EAT38081.1	R.VLQEVTLGSPTNIIEIEISGKK.I		3	790.118	2.7	69.94	1	1710000	22	56.33	L1-21942.raw	45265	Y
EAT38081.1	K.RGWM(+15.99)ESFSPYSVEER.W	Oxidation (M)	3	625.95	0.9	69.67	1	1170000	15	41.41	L1-21942.raw	30761	Y
EAT38081.1	R.LHLSSMLFK.K		2	538.303	1.7	69.66	1	60900000	9	40.9	L1-21942.raw	30051	Y
EAT38081.1	K.YEYGEPVLSAAEVLFRK.T		3	657.679	0.9	69.6	0	0	17	60.12	L1-21942.raw	48918	Y
EAT38081.1	M.SLDVAEMC(+57.02)FDALNK.L	Carbamidomethylation	2	806.871	0.5	69.09	1	79200	14	54.36	L1-21942.raw	43574	Y
EAT38080.1,EAT38081.1	G.PLGLLGFFR.N		2	510.306	0.5	68.97	1	212000	9	62.56	L1-21942.raw	51317	N
EAT38081.1	T.PDGGRVDFLYNDFK.Q		2	821.898	1.3	68.95	2	885000	14	46.46	L1-21942.raw	35784	Y
EAT38081.1	L.GYFDELGRPLK.T		2	647.843	0.1	68.94	1	1890000	11	45.35	L1-21942.raw	34646	Y
EAT38081.1	S.SSC(+57.02)GTLSTNSAR.N	Carbamidomethylation	2	620.783	-0.2	68.66	1	595000	12	17.73	L1-21942.raw	7372	Y
EAT38081.1	K.EVVVSM(+15.99)DDLSMLTSF.V	Oxidation (M)	2	844.894	2.5	68.04	1	364000	15	73.55	L1-21942.raw	61290	Y
EAT38081.1	R.QLTYDSIGR.K		2	526.773	1.1	67.74	1	47800000	9	32.91	L1-21942.raw	21923	Y
EAT38081.1	D.YGENDPNPAVR.D		2	616.289	1	67.38	1	330000	11	24.53	L1-21942.raw	13795	Y
EAT38081.1	Y.GSNPEAHIAYR.Y		2	607.8	0.5	67.35	1	2330000	11	29.55	L1-21942.raw	18747	Y
EAT38081.1	K.SPRTWFGM(+15.99)VEGVSTLFLGTASAVK.H	Oxidation (M)	3	853.109	0.6	66.92	0	0	24	65.51	L1-21942.raw	54039	Y
EAT38080.1,EAT38081.1	K.DC(+57.02)IVLDHGNTVFED.K	Carbamidomethylation	2	817.364	2.5	66.57	1	965000	14	50.11	L1-21942.raw	39334	N
EAT38081.1	K.NDLM(+15.99)LLHWDQSNKPIQINLSAK.G	Oxidation (M)	3	865.453	2.2	66.56	2	4260000	22	51.08	L1-21942.raw	40317	Y
EAT38081.1	K.MRIPLDFEK.Y		2	574.811	0.8	66.5	1	5190000	9	41.05	L1-21942.raw	30336	Y
EAT38081.1	T.EFQAGWHNR.C		2	572.768	0.7	66.1	1	949000	9	25.49	L1-21942.raw	14661	Y
EAT38081.1	L.FSAIHGWSQMFTDTLR.L		3	632.974	0.2	66.02	1	4570000	16	55.25	L1-21942.raw	44187	Y
EAT38081.1	K.KELTEQFNSNGLVMYNNL.V		2	1057.52	2	65.89	0	0	18	53.83	L1-21942.raw	42982	Y
EAT38081.1	R.MSLDVAEMC(+57.02)F.D	Carbamidomethylation	2	601.749	1.4	65.34	1	689000	10	65.62	L1-21942.raw	54090	Y
EAT38081.1	K.YEYGEPVLSAAEVL.F		2	770.383	1.1	65.26	1	706000	14	65.97	L1-21942.raw	54358	Y
EAT38081.1	V.PAWSDWKGPSGEFDR.S		2	867.899	2.2	65.16	1	157000	15	51.03	L1-21942.raw	40353	Y
EAT38081.1	K.LTTPHEEHLIK.Y		2	659.362	0.4	65.14	2	56100000	11	23.45	L1-21942.raw	12667	Y
EAT38081.1	K.TYYPDLEVNMPAIC(+57.02).S	Carbamidomethylation	2	843.384	3	64.56	1	160000	14	65.48	L1-21942.raw	54033	Y
EAT38081.1	D.YFVYYASGK.L		2	549.27	2.6	64.37	0	0	9	36.68	L1-21942.raw	25958	Y
EAT38081.1	K.ELTEQFNSNGLVMYNNL.V		2	993.47	2.6	64.29	1	192000	17	63.86	L1-21942.raw	52530	Y
EAT38081.1	M.PAIC(+57.02)STGFNR.L	Carbamidomethylation	2	561.772	0.8	64.05	1	933000	10	29.11	L1-21942.raw	18394	Y
EAT38081.1	F.DYGENDPNPAVR.D		2	673.803	0.6	64.02	1	161000	12	28.35	L1-21942.raw	17697	Y
EAT38081.1	K.VAEYIQVSDYNNILTT.Y		2	921.961	1.2	63.99	0	0	16	61.67	L1-21942.raw	50405	Y
EAT38080.1,EAT38081.1	R.LYDPDIGRFFQMDPMEQYASPYK.Y		3	937.768	3.2	63.53	1	129000	23	64.66	L1-21942.raw	53236	N
EAT38081.1	K.QVVYPSEVLHGSTSHSVLVTTR.M		4	599.821	1.9	63.5	1	116000000	22	39.08	L1-21942.raw	28250	Y
EAT38081.1	E.AITNTVAVPK.M		2	507.303	0	63.46	1	1250000	10	29.6	L1-21942.raw	18826	Y
EAT38081.1	T.NIIEIEISGK.K		2	558.32	1.2	63.42	1	421000	10	44.54	L1-21942.raw	33921	Y
EAT38081.1	K.IQNYQPFMHQNYF.A		2	865.393	-0.4	63.38	1	1350000	13	49.96	L1-21942.raw	39186	Y
EAT38081.1	F.YDEDGNLISK.S		2	577.273	1.8	63.18	1	839000	10	30.47	L1-21942.raw	19749	Y
EAT38081.1	F.LVDGEQLVLK.F		2	557.33	0.6	62.64	1	1780000	10	40.65	L1-21942.raw	30027	Y
EAT38081.1	R.TWFGMVEGVSTLFLGTASAVKHGAAK.T		4	667.101	0.3	62.62	1	1300000	26	68.74	L1-21942.raw	56817	Y
EAT38081.1	W.SQMFTDTLR.L		2	549.768	3.2	62.62	1	2890000	9	36.68	L1-21942.raw	26057	Y
EAT38081.1	Y.HQISDPDMIVLLNR.G		3	550.961	2.4	62.16	1	405000	14	46.21	L1-21942.raw	35593	Y
EAT38081.1	Q.TGVWKPEQSVLR.Q		2	700.39	2	61.92	1	1060000	12	38.83	L1-21942.raw	28167	Y
EAT38081.1	K.TNQGYNPVLTE.I		2	618.3	1.4	61.85	1	251000	11	40.3	L1-21942.raw	29722	Y
EAT38081.1	R.M(+15.99)SLDVAEMC(+57.02)FDALNK.L	Oxidation (M); Carbamidomethylation	2	880.388	-1.1	61.79	1	353000	15	54.35	L1-21942.raw	43541	Y
EAT38081.1	K.TKPITTVTAYVHGPLGL.L		3	590.005	0	61.57	1	2420000	17	48.91	L1-21942.raw	38147	Y
EAT38081.1	A.VVVNYADGNSK.I		2	583.296	0.4	61.53	1	361000	11	24.47	L1-21942.raw	13740	Y
EAT38081.1	S.LSLEYLQENDK.I		2	676.341	0.1	61.43	1	451000	11	42.82	L1-21942.raw	32233	Y
EAT38081.1	E.IESPWASTTK.Y		2	560.288	0.2	61.35	0	0	10	33.79	L1-21942.raw	23014	Y
EAT38081.1	E.SFSPYSVEER.W		2	600.781	1.1	61.25	1	1020000	10	34.87	L1-21942.raw	24045	Y
EAT38081.1	R.TWFGMVEGVSTL.F		2	663.824	0.8	61.14	1	228000	12	71.45	L1-21942.raw	59381	Y
EAT38081.1	K.VQFTIPLIDMQD.R		2	710.363	0.5	60.86	1	167000	12	74.4	L1-21942.raw	62170	Y
EAT38081.1	R.VIEIGFDYRGER.T		2	727.377	1.9	60.79	2	17800000	12	40.91	L1-21942.raw	30271	Y
EAT38081.1	Y.VHGPLGLLGFFR.N		3	438.256	1.8	60.74	2	6350000	12	57.1	L1-21942.raw	46348	Y
EAT38081.1	A.TSEVESAVRK.N		2	553.297	1.1	60.67	1	389000	10	17.37	L1-21942.raw	7044	Y
EAT38081.1	L.HWDQSNKPIQINLSAK.G		3	627	1.6	60.58	1	203000	16	33.58	L1-21942.raw	22802	Y
EAT38081.1	K.FYC(+57.02)PLFSAIHGWSQ.M	Carbamidomethylation	2	856.899	1.7	60.36	1	123000	14	63.71	L1-21942.raw	52424	Y
EAT38081.1	R.VMTSQNEVFD.P		2	585.262	2	60.28	1	831000	10	40	L1-21942.raw	29446	Y
EAT38081.1	K.QEFYLVK.D		2	463.753	0.8	60.06	1	36200000	7	37.38	L1-21942.raw	26525	Y
EAT38081.1	A.ITNTVAVPK.M		2	471.784	-0.7	59.88	1	1330000	9	26.25	L1-21942.raw	15471	Y
EAT38081.1	K.YEYGEPVLSAAEVLF.R		2	843.918	1.4	59.88	1	18400	15	78.52	L1-21942.raw	66024	Y
EAT38081.1	L.QEILLQDAGTILVR.Q		2	784.955	1.5	59.27	1	232000	14	55.71	L1-21942.raw	44832	Y
EAT38081.1	R.NQDSIAM(+15.99)YER.K	Oxidation (M)	2	621.774	-0.5	59.16	1	501000	10	27.73	L1-21942.raw	17106	Y
EAT38081.1	N.QIISETYYVR.D		2	636.336	1.2	59.15	0	0	10	38.35	L1-21942.raw	27693	Y
EAT38081.1	A.YVHGPLGLLGFFR.N		3	492.611	1.6	59.04	2	579000	13	59.26	L1-21942.raw	48044	Y
EAT38081.1	N.GEWLYIEAITNTVAVPK.M		2	952.512	-0.1	58.99	2	174000	17	66.53	L1-21942.raw	55049	Y
EAT38081.1	E.FQAGWHNR.C		2	508.246	-0.3	58.43	1	2170000	8	25.45	L1-21942.raw	14653	Y
EAT38081.1	P.YYLVAQR.R		2	456.75	0	58.35	1	109000000	7	30.48	L1-21942.raw	19497	Y
EAT38081.1	M.ESFSPYSVEER.W		2	665.301	-0.1	58.34	1	419000	11	37.18	L1-21942.raw	26435	Y
EAT38080.1,EAT38081.1	R.IPLDFEK.Y		2	431.24	1.8	58.13	2	142000000	7	38.14	L1-21942.raw	27840	N
EAT38081.1	K.FNIPLGEYTSF.R		2	644.317	1.6	58.1	1	930000	11	68.54	L1-21942.raw	56766	Y
EAT38081.1	K.SENSEWSQLYHQISDPDMIVL.L		2	1246.08	0.8	58.05	2	4290000	21	70.63	L1-21942.raw	58601	Y
EAT38081.1	A.NQIISETYYVR.D		2	693.358	2.1	57.75	1	7480000	11	39.49	L1-21942.raw	28683	Y
EAT38081.1	K.FTLQQIPTTETQGLL.R		2	845.458	1.5	57.57	1	218000	15	64.87	L1-21942.raw	53413	Y
EAT38081.1	E.SLSLEYLQENDK.I		2	719.857	0.7	57.5	1	169000	12	43.98	L1-21942.raw	33460	Y
EAT38080.1,EAT38081.1	P.LGLLGFFR.N		2	461.78	1.5	57	1	243000	8	60.17	L1-21942.raw	48956	N
EAT38081.1	A.TEAFFISHAQR.A		2	653.831	0.6	56.9	1	151000	11	31	L1-21942.raw	20295	Y
EAT38081.1	K.EVVVSM(+15.99)DDLSM(+15.99)LTSFVVGEK.G	Oxidation (M)	3	739.696	2.4	56.56	1	175000	20	66.07	L1-21942.raw	54438	Y
EAT38081.1	R.TQVVVYNRR.N		2	567.823	1.1	56.52	1	4340000	9	19.12	L1-21942.raw	8487	Y
EAT38081.1	R.EYAMYFDYGEND.P		2	758.783	1.4	56.5	1	282000	12	58.86	L1-21942.raw	47712	Y
EAT38081.1	K.TKPITTVTAYVHGPL.G		3	533.303	0.5	56.19	1	1570000	15	41.91	L1-21942.raw	31389	Y
EAT38081.1	D.LTTNEQTVR.V		2	531.284	1.1	55.93	1	205000	9	18.73	L1-21942.raw	8268	Y
EAT38081.1	R.WDLGSSSK.A		2	440.214	-0.5	55.9	2	100000000	8	29.37	L1-21942.raw	18532	Y
EAT38081.1	K.FYC(+57.02)PLFSAIHGW.S	Carbamidomethylation	2	749.354	1.5	55.8	1	6340000	12	65.12	L1-21942.raw	53492	Y
EAT38081.1	F.TIPLIDMQDR.T		2	601.317	1.5	55.63	1	4020000	10	46.31	L1-21942.raw	35632	Y
EAT38081.1	Y.FVASAWVR.V		2	468.259	1.5	54.57	1	359000	8	38.83	L1-21942.raw	28210	Y
EAT38081.1	K.KESLSLQASGSVEIR.N		3	535.294	0.9	54.35	9	1670000	15	46.2	L1-21942.raw	35590	Y
EAT38081.1	R.IYGSNPEAH.I		2	494.23	0.2	54.29	1	12200000	9	20.68	L1-21942.raw	9880	Y
EAT38081.1	R.QPWDVSK.T		2	430.219	0.8	54.09	1	15300000	7	29.11	L1-21942.raw	18137	Y
EAT38081.1	K.LERDWSAGTGK.A		3	407.208	1.4	53.85	1	265000	11	22.04	L1-21942.raw	11405	Y
EAT38081.1	K.RNQDSIAM(+15.99)YER.K	Oxidation (M)	3	466.887	1.8	53.77	2	2820000	11	24.56	L1-21942.raw	14234	Y
EAT38081.1	L.VMYNNLVAVR.T		2	589.822	2.2	53.55	0	0	10	39.36	L1-21942.raw	28747	Y
EAT38081.1	K.TKPITTVTAY.V		2	547.808	0.3	53.49	1	3360000	10	31.2	L1-21942.raw	20335	Y
EAT38081.1	K.TVVIPGGHK.E		2	454.272	-0.2	53.16	0	0	9	18.93	L1-21942.raw	8484	Y
EAT38081.1	K.SENSTILLVNNLGK.E		2	751.414	-0.2	53.12	1	154000	14	46.61	L1-21942.raw	36064	Y
EAT38081.1	K.AVFNM(+15.99)QGNK.N	Oxidation (M)	2	512.748	0.8	53.03	0	0	9	26.5	L1-21942.raw	15784	Y
EAT38081.1	K.FNIPLGEYTSFRK.D		2	786.415	0.9	53.02	2	86200000	13	47.51	L1-21942.raw	36705	Y
EAT38081.1	K.TYYPDLEVNMPAIC(+57.02)STGF.N	Carbamidomethylation	2	1039.47	3.6	52.97	0	0	18	71.48	L1-21942.raw	59487	Y
EAT38081.1	T.AYVHGPLGLLGFFR.N		3	516.289	0.1	52.86	1	375000	14	59.82	L1-21942.raw	48600	Y
EAT38080.1,EAT38081.1	K.YAGNSPVSQID.P		2	575.773	1.4	52.77	0	0	11	36.59	L1-21942.raw	25858	N
EAT38081.1	K.WAWDDKK.T		2	474.733	0.6	52.28	1	2290000	7	28.86	L1-21942.raw	18212	Y
EAT38081.1	K.RTFFSFAFR.T		2	589.809	-0.4	52.06	1	2400000	9	47.41	L1-21942.raw	36686	Y
EAT38081.1	R.VLQEVTLGSPT.N		2	572.317	1.4	51.75	1	542000	11	45.51	L1-21942.raw	34911	Y
EAT38081.1	T.VTAYVHGPLGLLGFFR.N		3	582.995	0.9	51.36	1	1740000	16	61.48	L1-21942.raw	49989	Y
EAT38080.1,EAT38081.1	V.LDHGNTVFEDK.Q		2	637.804	0.5	51.22	1	719000	11	41.87	L1-21942.raw	31294	N
EAT38081.1	K.PITTVTAYVHGPLGLLGFFR.N		3	720.405	-0.4	50.99	1	243000	20	61.25	L1-21942.raw	49996	Y
EAT38081.1	D.SSGWNYSLPK.V		2	569.779	-1.2	50.89	1	264000	10	39.34	L1-21942.raw	28813	Y
EAT38081.1	Y.FLYNAAGK.V		2	442.238	0.6	50.74	1	1610000	8	28.91	L1-21942.raw	18143	Y
EAT38080.1,EAT38081.1	L.GLLGFFR.N		2	405.237	-0.6	50.63	1	5200000	7	53.13	L1-21942.raw	42227	N
EAT38081.1	N.SEWSQLYHQISDPDMIVLLNR.G		3	848.759	2.4	50.6	0	0	21	65.25	L1-21942.raw	53795	Y
EAT38081.1	L.YHQISDPDMIVLLNR.G		3	605.313	-0.3	49.43	1	230000	15	47.94	L1-21942.raw	37290	Y
EAT38081.1	K.LSDLYSGSSY.S		2	546.249	0.8	49.33	1	324000	10	43.38	L1-21942.raw	32828	Y
EAT38081.1	L.TTPHEEHLIK.Y		2	602.82	-0.1	49.07	1	509000	10	23.45	L1-21942.raw	12756	Y
EAT38081.1	T.SEVESAVRK.N		2	502.772	0.3	48.96	1	703000	9	17.37	L1-21942.raw	7042	Y
EAT38081.1	K.RGWMESFSPY.S		2	630.28	1.5	48.8	1	2720000	10	51.73	L1-21942.raw	40810	Y
EAT38081.1	R.DFKPLQEILLQDAGTILVRQLTYDSIGRK.V		4	833.468	2.9	48.72	1	2080000	29	73.31	L1-21942.raw	61276	Y
EAT38080.1,EAT38081.1	D.PM(+15.99)EQYASPYK.Y	Oxidation (M)	2	615.28	1.8	48.68	1	268000	10	25.5	L1-21942.raw	14765	N
EAT38081.1	L.TSFVVGEK.G		2	433.735	0.9	48.62	1	2220000	8	26.86	L1-21942.raw	16135	Y
EAT38081.1	Q.SSSC(+57.02)GTLSTNSAR.N	Carbamidomethylation	2	664.3	1.5	48.5	1	263000	13	18.13	L1-21942.raw	7641	Y
EAT38081.1	R.ISPLSYDFEASVYD.S		2	803.372	2.5	48.48	1	109000	14	64.82	L1-21942.raw	53468	Y
EAT38081.1	A.LIHNNGQISYR.S		2	657.85	0.9	47.55	0	0	11	29.26	L1-21942.raw	18521	Y
EAT38081.1	K.YDFQEDYF.V		2	563.722	1.2	47.49	1	1040000	8	58.62	L1-21942.raw	47371	Y
EAT38081.1	K.AQPGVLQM.Q		2	422.224	1.1	47.37	1	186000	8	42.62	L1-21942.raw	32078	Y
EAT38081.1	R.LDTWDWK.S		2	482.232	0	47.12	1	19100000	7	43.79	L1-21942.raw	33018	Y
EAT38081.1	R.GWMESFSPY.S		2	552.229	0.4	47	1	352000	9	62.38	L1-21942.raw	51010	Y
EAT38081.1	S.SGWNYSLPK.V		2	526.264	0.4	46.91	1	245000	9	39.64	L1-21942.raw	29072	Y
EAT38081.1	E.SINQDGDSDPVLR.F		2	708.342	0.2	46.29	0	0	13	31.08	L1-21942.raw	20315	Y
EAT38080.1,EAT38081.1	M.DPMEQYASPYK.Y		2	664.797	2.8	46.25	1	214000	11	37.74	L1-21942.raw	27072	N
EAT38081.1	K.ISLTASSNAA.M		2	467.746	0.4	46.04	1	317000	10	34.27	L1-21942.raw	23461	Y
EAT38081.1	Y.EYFVASAWVR.V		2	614.311	-0.5	45.48	1	462000	10	49.96	L1-21942.raw	39243	Y
EAT38081.1	K.KELTEQFNSNGLVMY.N		2	886.931	1.8	45.17	1	295000	15	50.01	L1-21942.raw	39375	Y
EAT38081.1	K.TGDKPVIF.I		2	438.745	1.4	44.88	1	1910000	8	35.27	L1-21942.raw	24494	Y
EAT38081.1	K.EVVVSMDDLSM(+15.99)LTSF.V	Oxidation (M)	2	844.894	3.3	44.6	1	23500	15	75.46	L1-21942.raw	63321	Y
EAT38081.1	E.FVLTWYK.Y		2	478.766	1.6	44.46	1	799000	7	49.31	L1-21942.raw	38547	Y
EAT38081.1	F.DTALNHPR.Q		2	462.239	1	44.42	0	0	8	37.99	L1-21942.raw	27319	Y
EAT38081.1	K.EESQKEIDDYKK.E		3	504.58	1.2	44.18	1	525000	12	16.99	L1-21942.raw	6702	Y
EAT38081.1	R.DFKPLQEILLQDAGTILVRQLTYDSIGR.K		4	801.445	3.4	44.16	1	57200	28	79.38	L1-21942.raw	66828	Y
EAT38081.1	R.LIHYIGFED.Y		2	553.78	0.8	43.1	0	0	9	45.98	L1-21942.raw	35360	Y
EAT38081.1	F.PEHYGHAYDYGTHGELIAAK.S		4	558.015	0.4	43.08	1	3700000	20	34.98	L1-21942.raw	23964	Y
EAT38081.1	K.GPSGEFDR.S		2	432.697	1.4	43.01	1	540000	8	19.12	L1-21942.raw	8597	Y
EAT38081.1	D.PDNKEESQKEIDDYK.K		3	613.287	0.6	42.77	1	555000	15	20.78	L1-21942.raw	10094	Y
EAT38081.1	R.LHLSSM(+15.99)LFK.K	Oxidation (M)	2	546.3	1.4	42.62	1	719000	9	35.12	L1-21942.raw	24339	Y
EAT38081.1	V.RVMTSQNEVFDPEYVK.R		3	647.984	-0.2	42.6	1	306000	16	37.48	L1-21942.raw	26761	Y
EAT38081.1	R.QDVFNDK.L		2	433.207	1	42.33	1	861000	7	21.88	L1-21942.raw	11212	Y
EAT38081.1	D.FKPLQEILLQDAGTILVR.Q		3	685.406	0.6	42.23	1	301000	18	64.56	L1-21942.raw	53170	Y
EAT38081.1	K.VAEYIQVSDYNNILTTYAF.N		2	1112.55	4.3	42.22	1	102000	19	75.56	L1-21942.raw	63647	Y
EAT38081.1	N.TLLDHEGSTR.L		2	564.785	-0.6	41.95	1	143000	10	34.67	L1-21942.raw	23958	Y
EAT38081.1	H.QNYFAVVVNYADGNSK.I		2	894.932	0.5	41.94	0	0	16	56.13	L1-21942.raw	45144	Y
EAT38081.1	R.NQANQIISETY.Y		2	640.81	1.4	41.78	0	0	11	43.25	L1-21942.raw	32673	Y
EAT38081.1	S.FSPYSVEER.W		2	557.265	1.7	41.61	1	499000	9	33.09	L1-21942.raw	22288	Y
EAT38081.1	T.QSSSC(+57.02)GTLSTNSAR.N	Carbamidomethylation	2	728.329	0.7	41.56	1	39000	14	18.68	L1-21942.raw	8314	Y
EAT38081.1	A.IHGWSQMFTDTLR.L		3	531.262	1.7	41.56	1	249000	13	47.56	L1-21942.raw	36996	Y
EAT38081.1	D.SSGEYVVMK.S		2	500.244	-1	41.43	1	220000	9	27.14	L1-21942.raw	16460	Y
EAT38081.1	A.IC(+57.02)STGFNR.L	Carbamidomethylation	2	477.728	1.6	41.39	0	0	8	22.5	L1-21942.raw	11843	Y
EAT38081.1	Y.SFDQNYVYK.A		2	582.272	0.2	41.29	1	851000	9	33.37	L1-21942.raw	22545	Y
EAT38081.1	L.MLLHWDQSNKPIQINLSAK.G		3	746.069	1.4	41.07	0	0	19	53.67	L1-21942.raw	42820	Y
EAT38081.1	K.FYC(+57.02)PLFSAIHGWSQMF.T	Carbamidomethylation	2	995.953	0.4	40.84	1	10100	16	76.72	L1-21942.raw	64361	Y
EAT38081.1	R.DWSAGTGK.A		2	411.193	0.3	40.78	0	0	8	21.41	L1-21942.raw	10799	Y
EAT38081.1	M.LTSFVVGEK.G		2	490.277	0.9	40.51	0	0	9	33.99	L1-21942.raw	23210	Y
EAT38080.1,EAT38081.1	T.LLDHEGSTR.L		2	514.262	0.6	40.49	0	0	9	35.29	L1-21942.raw	24511	N
EAT38081.1	T.GVWKPEQSVLR.Q		2	649.867	3.5	40.35	1	391000	11	38.83	L1-21942.raw	28169	Y
EAT38081.1	K.APGYLSMIQNEFLNETMYYTSK.G		3	867.412	5.8	40.23	0	0	22	72.56	L1-21942.raw	60453	Y
EAT38081.1	A.TSEVESAVR.K		2	489.248	-1.1	39.83	1	79500	9	19.84	L1-21942.raw	9440	Y
EAT38081.1	G.VLQMQGTATYK.H		2	620.325	1.6	39.72	1	70700	11	30.02	L1-21942.raw	19323	Y
EAT38081.1	K.SENSEWSQLYHQISDPDMIVLLNRG.A		3	977.803	0.6	39.35	1	3960000	25	66.33	L1-21942.raw	54795	Y
EAT38081.1	E.YGEPVLSAAEVLFR.K		2	775.916	1.8	39.26	1	46000	14	68.39	L1-21942.raw	56736	Y
EAT38081.1	R.DFKPLQEIL.L		2	551.812	1.6	38.91	1	132000	9	59.56	L1-21942.raw	48400	Y
EAT38081.1	K.LKPVGQNM(+15.99)GLQWNK.T	Oxidation (M)	3	543.624	0.4	38.76	1	738000	14	30.22	L1-21942.raw	19433	Y
EAT38081.1	K.AFYTDSNK.S		2	473.221	2.8	38.38	0	0	8	24.3	L1-21942.raw	13614	Y
EAT38081.1	K.VTVYVESYGGKK.I		3	443.906	-0.8	38.35	0	0	12	26.79	L1-21942.raw	16061	Y
EAT38081.1	L.DVAEMC(+57.02)FDALNK.L	Carbamidomethylation	2	706.814	1.4	37.91	0	0	12	49.16	L1-21942.raw	38471	Y
EAT38081.1	K.IQNYQPF.M		2	455.228	2.1	36.96	1	957000	7	43.28	L1-21942.raw	32671	Y
EAT38081.1	I.PTNGEVIVLTTPK.L		2	684.891	1.5	36.93	1	98300	13	59.11	L1-21942.raw	47996	Y
EAT38081.1	A.AIVDLDHDAQGK.V		2	641.322	-5.8	36.88	0	0	12	35.05	L1-21942.raw	24266	Y
EAT38081.1	R.M(+15.99)GIQIVK.S	Oxidation (M)	2	402.737	1.6	36.62	1	1040000	7	30.73	L1-21942.raw	20298	Y
EAT38081.1	K.VC(+57.02)YQTQSSSCG.T	Carbamidomethylation	2	610.24	1.6	36.53	1	153000	11	23.41	L1-21942.raw	12774	Y
EAT38081.1	K.SENSEWSQLYH.Q		2	690.295	-2.1	36.17	0	0	11	40.48	L1-21942.raw	29887	Y
EAT38081.1	G.WMESFSPYSVEER.W		2	823.862	1.4	36.13	1	134000	13	50.58	L1-21942.raw	39941	Y
EAT38081.1	R.TGLPIKMVAYYEETDNEEMSVLGRYWTLGK.D		4	874.183	2.4	36.1	0	0	30	67.45	L1-21942.raw	55831	Y
EAT38081.1	T.ILLVNNLGK.E		2	492.316	0	36.02	1	749000	9	40.65	L1-21942.raw	30020	Y
EAT38081.1	D.LMLLHWDQSNKPIQINLSAK.G		3	783.764	1.4	35.98	1	18600	20	53.62	L1-21942.raw	42794	Y
EAT38081.1	K.TNQGYNPVLTEIESPW.A		2	924.447	3.2	35.97	1	126000	16	67.78	L1-21942.raw	56153	Y
EAT38081.1	K.SLNNDNSVK.V		2	495.746	0.3	35.93	1	20200	9	8.67	L1-21942.raw	2645	Y
EAT38081.1	Y.ELSYKPR.K		2	446.748	-0.4	35.92	1	2190000	7	26.4	L1-21942.raw	15628	Y
EAT38081.1	K.EHVVQWNL.I		2	512.764	0.2	35.74	1	620000	8	42.47	L1-21942.raw	31957	Y
EAT38081.1	Y.NNILTTYAFNEK.C		2	714.362	-0.4	35.33	1	298000	12	45.61	L1-21942.raw	34980	Y
EAT38081.1	N.HDGIILGNQQIYHK.N		3	545.957	-1.3	34.72	1	231000	14	30.27	L1-21942.raw	19662	Y
EAT38081.1	K.FLASYTK.R		2	415.227	1	34.67	1	98800000	7	28.1	L1-21942.raw	17371	Y
EAT38081.1	D.GDSDPVLR.F		2	429.719	0.3	34.67	1	443000	8	22.73	L1-21942.raw	12073	Y
EAT38081.1	D.QEAVIGTGPK.G		2	500.278	1.5	34.63	1	133000	10	22.78	L1-21942.raw	12150	Y
EAT38081.1	R.QLTYDSIGRK.V		2	590.82	0.1	34.4	1	1990000	10	25.6	L1-21942.raw	14705	Y
EAT38081.1	M.VEGVSTLFLGTASAVK.H		3	526.963	0.1	34.31	0	0	16	53.23	L1-21942.raw	42408	Y
EAT38081.1	R.MSDNATIIRPLK.S		3	453.587	0.2	34.02	1	977000	12	31.7	L1-21942.raw	20914	Y
EAT38081.1	Y.FDELGRPLK.T		2	537.801	1.1	33.98	1	327000	9	45.35	L1-21942.raw	34773	Y
EAT38081.1	K.THFIVQPNKVK.L		3	437.591	1.2	33.78	1	259000	11	21.33	L1-21942.raw	10743	Y
EAT38081.1	I.EIGFDYRGER.T		2	621.3	1.8	33.71	1	194000	10	40.91	L1-21942.raw	30353	Y
EAT38081.1	K.FYC(+57.02)PLFSAIH.G	Carbamidomethylation	2	627.803	1.1	33.64	1	165000	10	55.35	L1-21942.raw	44421	Y
EAT38081.1	R.SPSGAPQEGSSNAK.I		2	658.809	2.7	33.61	0	0	14	13.31	L1-21942.raw	4083	Y
EAT38080.1,EAT38081.1	R.FFQMDPMEQYASPY.K		2	877.369	3.5	33.56	1	40100	14	66.35	L1-21942.raw	54874	N
EAT38081.1	K.HLRPVYGA.T		2	456.756	-0.5	33.21	1	692000	8	20.09	L1-21942.raw	9476	Y
EAT38081.1	K.YM(+15.99)MQVNHDGIILGNQQIYHK.N	Oxidation (M)	4	605.298	0.7	33.15	1	1510000	20	39.7	L1-21942.raw	29000	Y
EAT38081.1	K.IQNYQPFMH.Q		2	589.277	1	33.08	1	914000	9	37.78	L1-21942.raw	27109	Y
EAT38081.1	K.KELTEQFNSNGL.V		2	690.345	1.4	33.08	0	0	12	38.39	L1-21942.raw	27730	Y
EAT38081.1	K.TISELSR.E		2	403.225	1	33.06	1	2080000	7	20.13	L1-21942.raw	9554	Y
EAT38081.1	K.TVVIPGGHKELTGYYEETTDLTTNEQTVR.V		4	813.658	1.2	33.04	1	272000	29	44.6	L1-21942.raw	33974	Y
EAT38081.1	K.SYVVDESKG.N		2	492.238	-0.3	32.32	0	0	9	21.2	L1-21942.raw	10595	Y
EAT38081.1	K.KESLSLQA.S		2	438.246	1.4	32.1	1	878000	8	27.63	L1-21942.raw	16858	Y
EAT38081.1	R.DFKPLQEILLQDAG.T		2	793.926	1.8	31.84	1	75700	14	66.98	L1-21942.raw	55462	Y
EAT38081.1	T.PHEEHLIK.Y		2	501.772	-0.1	31.46	1	1760000	8	23.45	L1-21942.raw	12715	Y
EAT38081.1	R.TWFGMVEGVSTLF.L		2	737.359	1.2	31.46	1	19600	13	83.14	L1-21942.raw	70257	Y
EAT38081.1	Y.DYFPYGQLMR.I		2	645.304	2.4	31.43	1	329000	10	53.85	L1-21942.raw	42969	Y
EAT38081.1	K.NDLMLLHWDQSNKPIQIN.L		3	727.038	1.4	31.23	1	174000	18	54.46	L1-21942.raw	43563	Y
EAT38081.1	R.ETGEEAAIVDLDHD.A		2	757.337	0.5	30.98	1	355000	14	44.13	L1-21942.raw	33553	Y
EAT38081.1	K.PVIFIVNQEK.M		2	593.846	1.5	30.65	0	0	10	42.64	L1-21942.raw	32063	Y
EAT38081.1	D.FLYNDFK.Q		2	473.738	1.7	30.52	1	214000	7	40.24	L1-21942.raw	29629	Y
EAT38081.1	P.VYGATEAFFISHAQR.A		3	566.287	1.4	30.32	1	833000	15	43.83	L1-21942.raw	33090	Y
EAT38081.1	L.IHNNGQISYR.S		3	401.207	-0.1	30.25	1	247000	10	17.58	L1-21942.raw	7210	Y
EAT41994.1	AAEL006424-PA [Aedes aegypti]	36895	67	81	81	548.07	289	12700000000	--
Protein Accessions	Peptide	PTM	z	m/z	ppm	-10lgP	# Features	Area WT-1	Length	RT	Source File	Scan	Unique
sp|P50635.2|APY_AEDAE	K.VEAIGSTVVGETMIELDR.D		2	959.995	2.5	161.95	3	29200000	18	58.31	L1-21942.raw	47361	Y
XP_001651910.2,sp|P50635.2|APY_AEDAE	K.NPIYLNAGDNFQGTLWYNLLR.W		2	1241.63	1	157.64	28	113000000	21	71.8	L1-21942.raw	59617	N
XP_001651910.2,sp|P50635.2|APY_AEDAE	K.EGIPTIVANLVMNNDPDLK.S		2	1027.04	1.1	145.19	3	387000000	19	69.84	L1-21942.raw	57816	N
XP_001651910.2,sp|P50635.2|APY_AEDAE	K.GADIWDVAEHSFALDDEGR.T		2	1051.98	1.9	144.79	3	455000000	19	59.92	L1-21942.raw	48519	N
XP_001651910.2,sp|P50635.2|APY_AEDAE	K.ITNGDIIEAAPFGSTADLIR.L		2	1037.55	2.2	137.17	5	491000000	20	61.28	L1-21942.raw	50023	N
XP_001651910.2,sp|P50635.2|APY_AEDAE	N.IDIIVVLSHC(+57.02)SYEEDKK.I	Carbamidomethylation	2	1024.52	0.2	135.4	5	296000000	17	46.56	L1-21942.raw	35972	N
XP_001651910.2,sp|P50635.2|APY_AEDAE	K.EYESKNPIYLNAGDNFQGTLWYNLLR.W		3	1040.18	2.1	129.88	1	4580000	26	66.77	L1-21942.raw	55071	N
XP_001651910.2,sp|P50635.2|APY_AEDAE	N.IDIIVVLSHC(+57.02)SYEEDK.K	Carbamidomethylation	2	960.476	1.2	128.57	9	125000000	16	52.48	L1-21942.raw	41543	N
sp|P50635.2|APY_AEDAE	K.EAEYYIVVPSYLADGK.D		2	908.956	2.9	123.47	2	309000000	16	57.98	L1-21942.raw	46571	Y
XP_001651910.2,sp|P50635.2|APY_AEDAE	K.EGIPTIVANLVM(+15.99)NNDPDLK.S	Oxidation (M)	2	1035.03	1.3	117.41	4	25000000	19	65.57	L1-21942.raw	53690	N
sp|P50635.2|APY_AEDAE	R.LTLYFDEEGEVK.N		2	721.856	0.5	114.54	3	142000000	12	48.85	L1-21942.raw	38331	Y
XP_001651910.2,sp|P50635.2|APY_AEDAE	A.DIWDVAEHSFALDDEGR.T		2	987.947	2	113.5	2	987000	17	59.96	L1-21942.raw	48741	N
sp|P50635.2|APY_AEDAE	K.VEGPYPTLVESK.N		2	659.849	1.3	113.08	3	620000000	12	38.54	L1-21942.raw	27839	N
XP_001651910.2,sp|P50635.2|APY_AEDAE	K.EGIPTIVANLVMNND.P		2	800.408	1.9	112.86	2	12300000	15	76.06	L1-21942.raw	63808	N
XP_001651910.2,sp|P50635.2|APY_AEDAE	I.WDVAEHSFALDDEGR.T		2	873.892	2.4	112.32	1	2220000	15	59.92	L1-21942.raw	48630	N
XP_001651910.2,sp|P50635.2|APY_AEDAE	K.IAAEAGDDIDVIVGAHSH.S		2	895.44	1.1	111.43	3	47500000	18	43.38	L1-21942.raw	32773	N
XP_001651910.2,sp|P50635.2|APY_AEDAE	K.IEVMDYTNPK.S		2	605.296	2.3	107.23	2	283000000	10	36.98	L1-21942.raw	26047	N
XP_001651910.2,sp|P50635.2|APY_AEDAE	D.IWDVAEHSFALDDEGR.T		2	930.434	2.2	106.81	1	78200	16	59.91	L1-21942.raw	48762	N
XP_001651910.2,sp|P50635.2|APY_AEDAE	R.TGPLDSDVFK.N		2	539.774	-0.5	105.29	2	376000000	10	41.86	L1-21942.raw	31136	N
XP_001651910.2,sp|P50635.2|APY_AEDAE	K.VTLSNAVEAVR.R		2	579.828	1.8	104.06	1	487000000	11	37.43	L1-21942.raw	26564	N
XP_001651910.2,sp|P50635.2|APY_AEDAE	F.PLTLIHINDLHAR.F		3	504.96	0.3	100.61	4	68100000	13	52.93	L1-21942.raw	42256	N
XP_001651910.2,sp|P50635.2|APY_AEDAE	K.NPIYLNAGDNFQGTLW.Y		2	911.943	1.6	100.57	1	11900000	16	68.74	L1-21942.raw	56903	N
XP_001651910.2,sp|P50635.2|APY_AEDAE	K.IGIIGVLYDK.T		2	545.829	0.8	100.28	17	763000000	10	51.98	L1-21942.raw	40991	N
XP_001651910.2,sp|P50635.2|APY_AEDAE	G.DIIEAAPFGSTADLIR.L		2	844.948	1.6	97.83	1	295000	16	61.28	L1-21942.raw	50030	N
XP_001651910.2,sp|P50635.2|APY_AEDAE	P.IYLNAGDNFQGTLWYNLLR.W		3	757.724	0.9	97.59	2	7960000	19	71.05	L1-21942.raw	58955	N
XP_001651910.2,sp|P50635.2|APY_AEDAE	K.IAAEAGDDIDVIVGAH.S		2	783.395	1	96.74	2	3110000	16	49.86	L1-21942.raw	39703	N
XP_001651910.2,sp|P50635.2|APY_AEDAE	H.SHSFLYSPDSK.Q		2	634.302	0.8	95.74	2	9740000	11	28.14	L1-21942.raw	17350	N
XP_001651910.2,sp|P50635.2|APY_AEDAE	L.KGADIWDVAEHSFALDDEGR.T		3	744.351	0.9	94.94	2	27400000	20	53.18	L1-21942.raw	42225	N
XP_001651910.2,sp|P50635.2|APY_AEDAE	T.IVANLVMNNDPDLK.S		2	778.412	1.3	93.44	1	857000	14	44.6	L1-21942.raw	33969	N
XP_001651910.2,sp|P50635.2|APY_AEDAE	K.GLAPYLAELNK.E		2	594.836	1.3	91.9	1	455000000	11	46.66	L1-21942.raw	35791	N
XP_001651910.2,sp|P50635.2|APY_AEDAE	K.EGIPTIVANLVM(+15.99)NND.P	Oxidation (M)	2	808.405	2.1	90.76	3	997000	15	70.85	L1-21942.raw	58666	N
XP_001651910.2,sp|P50635.2|APY_AEDAE	R.TNC(+57.02)LQVSGLR.I	Carbamidomethylation	2	574.299	1.1	89.92	1	513000000	10	32.19	L1-21942.raw	21192	N
sp|P50635.2|APY_AEDAE	K.VEAIGSTVVGETM(+15.99)IELDR.D	Oxidation (M)	2	967.989	-1.8	89.56	1	87400	18	50.91	L1-21942.raw	40081	Y
XP_001651910.2,sp|P50635.2|APY_AEDAE	K.IAAEAGDDIDVIVGAHSHSFLYSPDSK.Q		3	938.793	2.6	87.92	26	616000000	27	50.78	L1-21942.raw	39847	N
XP_001651910.2,sp|P50635.2|APY_AEDAE	K.IEVM(+15.99)DYTNPK.S	Oxidation (M)	2	613.292	0.4	87.86	3	15200000	10	34.58	L1-21942.raw	24473	N
XP_001651910.2,sp|P50635.2|APY_AEDAE	K.LFPLTLIHINDLHAR.F		2	887.013	0.9	85.57	3	1040000000	15	53.03	L1-21942.raw	42246	N
XP_001651910.2,sp|P50635.2|APY_AEDAE	N.KEGIPTIVANLVMNNDPDLK.S		3	727.725	1.1	85.48	1	1330000	20	58.56	L1-21942.raw	47412	N
XP_001651910.2,sp|P50635.2|APY_AEDAE	N.AGDNFQGTLWYNLLR.W		2	884.446	2.2	85.43	1	718000	15	64.98	L1-21942.raw	53493	N
XP_001651910.2,sp|P50635.2|APY_AEDAE	L.NAGDNFQGTLWYNLLR.W		2	941.466	0.8	85.17	2	1190000	16	65.73	L1-21942.raw	54127	N
XP_001651910.2,sp|P50635.2|APY_AEDAE	N.GDIIEAAPFGSTADLIR.L		2	873.457	0.5	84.66	1	2560000	17	58.16	L1-21942.raw	47036	N
XP_001651910.2,sp|P50635.2|APY_AEDAE	K.VQQDPQILK.D		2	534.806	0.4	82.66	1	211000000	9	27.47	L1-21942.raw	16598	N
XP_001651910.2,sp|P50635.2|APY_AEDAE	K.NPIYLNAGDNFQGTLWY.N		2	993.474	1.2	81.74	1	311000	17	70.58	L1-21942.raw	58652	N
XP_001651910.2,sp|P50635.2|APY_AEDAE	R.RTGPLDSDVFK.N		3	412.219	0.6	81.48	3	101000000	11	32.87	L1-21942.raw	21891	N
XP_001651910.2,sp|P50635.2|APY_AEDAE	K.DQC(+57.02)IAGIAR.V	Carbamidomethylation	2	502.254	1.4	81.09	2	201000000	9	33.45	L1-21942.raw	22640	N
XP_001651910.2,sp|P50635.2|APY_AEDAE	A.NLVMNNDPDLK.S		2	636.817	1.4	80.56	1	1400000	11	34.72	L1-21942.raw	23848	N
XP_001651910.2,sp|P50635.2|APY_AEDAE	D.IIEAAPFGSTADLIR.L		2	787.433	0.7	80	1	4110000	15	53.13	L1-21942.raw	42222	N
XP_001651910.2,sp|P50635.2|APY_AEDAE	E.YYIVVPSYLADGK.D		2	744.394	1.2	78.84	1	27400000	13	53.55	L1-21942.raw	42522	N
XP_001651910.2,sp|P50635.2|APY_AEDAE	K.GADIWDVAEHSFALDDEGRTNC(+57.02)LQVSGLR.I	Carbamidomethylation	4	808.635	1.9	78.33	2	17200000	29	59.66	L1-21942.raw	48370	N
XP_001651910.2,sp|P50635.2|APY_AEDAE	K.ITNGDIIEAAPF.G		2	630.828	2.1	77.58	1	14800000	12	59.46	L1-21942.raw	48144	N
XP_001651910.2,sp|P50635.2|APY_AEDAE	K.GADIWDVAEHSF.A		2	673.805	1.6	77.52	1	2050000	12	59.87	L1-21942.raw	48629	N
sp|P50635.2|APY_AEDAE	K.VEAIGSTVVGETM.I		2	646.824	0.5	76.61	1	678000	13	49.81	L1-21942.raw	39066	Y
XP_001651910.2,sp|P50635.2|APY_AEDAE	I.PTIVANLVMNNDPDLK.S		2	877.463	2.2	76.19	3	2480000	16	69.84	L1-21942.raw	57872	N
XP_001651910.2,sp|P50635.2|APY_AEDAE	K.EGIPTIVANLVMNNDPD.L		2	906.447	1.7	75.47	1	358000	17	76.77	L1-21942.raw	64201	N
XP_001651910.2,sp|P50635.2|APY_AEDAE	A.PFGSTADLIR.L		2	538.791	1.1	75	4	1530000	10	59.71	L1-21942.raw	48483	N
sp|P50635.2|APY_AEDAE	A.IGSTVVGETMIELDR.D		2	810.42	1.8	73.17	1	544000	15	50.93	L1-21942.raw	40242	Y
XP_001651910.2,sp|P50635.2|APY_AEDAE	K.EGIPTIVAN.L		2	457.254	1.9	71.42	1	271000	9	47.06	L1-21942.raw	36459	N
XP_001651910.2,sp|P50635.2|APY_AEDAE	L.APYLAELNK.E		2	509.782	0.8	70.46	1	2240000	9	46.66	L1-21942.raw	35929	N
sp|P50635.2|APY_AEDAE	K.VEAIGSTVVGETMIELDRDSC(+57.02)R.D	Carbamidomethylation	3	813.063	2.3	69.9	1	40100000	22	54.51	L1-21942.raw	43821	Y
XP_001651910.2,sp|P50635.2|APY_AEDAE	D.NFQGTLWYNLLR.W		2	762.903	1.3	69.73	1	303000	12	62.56	L1-21942.raw	51244	N
XP_001651910.2,sp|P50635.2|APY_AEDAE	Y.YIVVPSYLADGK.D		2	662.862	1.3	69.44	2	56500000	12	47.36	L1-21942.raw	36585	N
XP_001651910.2,sp|P50635.2|APY_AEDAE	H.SFLYSPDSK.Q		2	522.257	2.2	67.98	1	53700000	9	35.22	L1-21942.raw	24667	N
XP_001651910.2,sp|P50635.2|APY_AEDAE	G.DNFQGTLWYNLLR.W		2	820.414	-1.2	67.75	1	299000	13	68.69	L1-21942.raw	56985	N
XP_001651910.2,sp|P50635.2|APY_AEDAE	K.VTLSNAVEAVRR.E		2	657.879	1.3	67.61	2	98900000	12	33.04	L1-21942.raw	22148	N
XP_001651910.2,sp|P50635.2|APY_AEDAE	L.IHINDLHAR.F		2	544.803	1.8	67.52	0	0	9	21.09	L1-21942.raw	10497	N
XP_001651910.2,sp|P50635.2|APY_AEDAE	K.GADIWDVAEHSFALDD.E		2	880.893	1.8	65.55	1	447000	16	67.54	L1-21942.raw	55861	N
XP_001651910.2,sp|P50635.2|APY_AEDAE	V.GKITNGDIIEAAPFGSTADLIR.L		3	753.738	0.3	65.37	1	380000	22	53.5	L1-21942.raw	42648	N
XP_001651910.2,sp|P50635.2|APY_AEDAE	T.LSNAVEAVR.R		2	479.77	1.4	65.33	1	946000	9	24.88	L1-21942.raw	14165	N
XP_001651910.2,sp|P50635.2|APY_AEDAE	R.PFAIIQAGNFR.N		2	617.341	0.7	64.4	1	860000	11	47.82	L1-21942.raw	37121	N
XP_001651910.2,sp|P50635.2|APY_AEDAE	S.KNPIYLNAGDNFQGTLWYNLLR.W		3	870.788	1.1	63.53	1	8300000	22	63.77	L1-21942.raw	52252	N
XP_001651910.2,sp|P50635.2|APY_AEDAE	P.LTLIHINDLHAR.F		2	708.411	2.3	62.92	2	1750000	12	52.98	L1-21942.raw	41840	N
XP_001651910.2,sp|P50635.2|APY_AEDAE	M.TLGNHEFDHTPK.G		2	698.337	1	62.81	4	27600000	12	21.08	L1-21942.raw	10340	N
sp|P50635.2|APY_AEDAE	K.EAEYYIVVPSYLAD.G		2	816.397	2.1	62.69	1	820000	14	69.65	L1-21942.raw	57803	Y
XP_001651910.2,sp|P50635.2|APY_AEDAE	G.PLDSDVFK.N		2	460.74	-0.2	62.31	2	1770000	8	41.86	L1-21942.raw	31243	N
XP_001651910.2,sp|P50635.2|APY_AEDAE	K.LKPAAMTLGNHEFDHTPK.G		3	669.676	1.4	62.2	3	253000000	18	29.87	L1-21942.raw	18977	N
XP_001651910.2,sp|P50635.2|APY_AEDAE	L.FPLTLIHINDLHAR.F		3	553.983	1.2	61.55	1	5170000	14	52.93	L1-21942.raw	42363	N
sp|P50635.2|APY_AEDAE	K.NWEGYPVFIDH.K		2	688.817	0.4	61.09	1	858000	11	54.15	L1-21942.raw	43241	Y
XP_001651910.2,sp|P50635.2|APY_AEDAE	K.EGIPTIVANL.V		2	513.796	2.1	60.87	1	172000	10	63.51	L1-21942.raw	52186	N
XP_001651910.2,sp|P50635.2|APY_AEDAE	F.AIIQAGNFR.N		2	495.28	0	60.49	1	149000000	9	33.7	L1-21942.raw	22730	N
XP_001651910.2,sp|P50635.2|APY_AEDAE	T.LGNHEFDHTPK.G		2	647.812	-0.2	59.22	3	1640000	11	29.87	L1-21942.raw	19161	N
XP_001651910.2,sp|P50635.2|APY_AEDAE	R.FEETNMK.S		2	449.702	-0.1	58.59	1	34500000	7	19.84	L1-21942.raw	9194	N
XP_001651910.2,sp|P50635.2|APY_AEDAE	K.NPIYLNAGDNFQGT.L		2	762.363	4.5	58.02	1	210000	14	50.68	L1-21942.raw	39972	N
XP_001651910.2,sp|P50635.2|APY_AEDAE	P.FGSTADLIR.L		2	490.265	1.9	57.57	1	245000	9	36.83	L1-21942.raw	26099	N
XP_001651910.2,sp|P50635.2|APY_AEDAE	N.LVMNNDPDLK.S		2	579.795	0.8	57.43	1	2500000	10	31.7	L1-21942.raw	20863	N
XP_001651910.2,sp|P50635.2|APY_AEDAE	S.HSFLYSPDSK.Q		2	590.786	1.4	56.8	1	381000	10	28.25	L1-21942.raw	17532	N
XP_001651910.2,sp|P50635.2|APY_AEDAE	E.AEYYIVVPSYLADGK.D		2	844.432	-0.6	53.45	1	156000	15	56.08	L1-21942.raw	45176	N
XP_001651910.2,sp|P50635.2|APY_AEDAE	K.EGIPTIVANLVM.N		2	628.85	0.8	52.93	0	0	12	76.32	L1-21942.raw	64003	N
XP_001651910.2,sp|P50635.2|APY_AEDAE	K.PAAMTLGNHEFDHTPK.G		3	589.283	0.3	52.09	2	13300000	16	29.87	L1-21942.raw	19006	N
XP_001651910.2,sp|P50635.2|APY_AEDAE	H.SFALDDEGR.T		2	505.234	1.7	51.89	1	5150000	9	32.25	L1-21942.raw	21414	N
XP_001651910.2,sp|P50635.2|APY_AEDAE	D.VAEHSFALDDEGR.T		3	482.56	0.4	51.89	0	0	13	29.38	L1-21942.raw	18636	N
XP_001651910.2,sp|P50635.2|APY_AEDAE	M.IELDRDSC(+57.02)R.D	Carbamidomethylation	2	582.277	-0.3	51.74	1	7810000	9	20.68	L1-21942.raw	9976	N
XP_001651910.2,sp|P50635.2|APY_AEDAE	K.EGIPTIVANLVMN.N		2	685.871	-0.1	51.12	1	63700	13	74.1	L1-21942.raw	62012	N
XP_001651910.2,sp|P50635.2|APY_AEDAE	N.C(+57.02)LQVSGLR.I	Carbamidomethylation	2	466.753	0.4	51.02	1	2470000	8	30.07	L1-21942.raw	19254	N
XP_001651910.2,sp|P50635.2|APY_AEDAE	L.TLIHINDLHAR.F		3	434.915	1.5	50.33	2	4470000	11	29.65	L1-21942.raw	18828	N
XP_001651910.2,sp|P50635.2|APY_AEDAE	K.GADIWDVAEHSFALD.D		2	823.38	1.9	49.82	1	563000	15	67.78	L1-21942.raw	56060	N
XP_001651910.2,sp|P50635.2|APY_AEDAE	R.FEETNM(+15.99)K.S	Oxidation (M)	2	457.7	-0.4	48.99	2	13300000	7	16.34	L1-21942.raw	6614	N
sp|P50635.2|APY_AEDAE	K.EAEYYIVVPS.Y		2	585.29	0.9	48.97	1	75200	10	56.02	L1-21942.raw	45072	Y
XP_001651910.2,sp|P50635.2|APY_AEDAE	V.PSYLADGK.D		2	425.719	0.3	48.7	1	193000	8	57.97	L1-21942.raw	46834	N
XP_001651910.2,sp|P50635.2|APY_AEDAE	V.ANLVMNNDPDLK.S		2	672.337	3.3	48.59	1	91900	12	69.89	L1-21942.raw	57994	N
sp|P50635.2|APY_AEDAE	E.GPYPTLVESK.N		2	545.794	2.3	47.63	0	0	10	37.6	L1-21942.raw	26901	N
XP_001651910.2,sp|P50635.2|APY_AEDAE	Y.IVVPSYLADGK.D		2	581.329	0.1	46.13	1	33800000	11	42.58	L1-21942.raw	31779	N
XP_001651910.2,sp|P50635.2|APY_AEDAE	P.KGLAPYLAELNK.E		3	439.591	0.3	45.59	2	3680000	12	39.18	L1-21942.raw	28394	N
sp|P50635.2|APY_AEDAE	K.VEAIGSTVVGETM(+15.99)IELDRDSC(+57.02)R.D	Oxidation (M); Carbamidomethylation	3	818.392	-1.4	44.77	1	687000	22	46.66	L1-21942.raw	36028	Y
XP_001651910.2,sp|P50635.2|APY_AEDAE	V.TLSNAVEAVRR.E		2	608.345	2.3	44.65	1	1600000	11	33.03	L1-21942.raw	22183	N
XP_001651910.2,sp|P50635.2|APY_AEDAE	K.IAAEAGDDIDVIVGAHSHSF.L		3	675.329	0.8	44.44	1	2040000	20	48.85	L1-21942.raw	38098	N
XP_001651910.2,sp|P50635.2|APY_AEDAE	Q.GTLWYNLLR.W		2	568.317	0.3	44.09	0	0	9	55.53	L1-21942.raw	44598	N
XP_001651910.2,sp|P50635.2|APY_AEDAE	K.LFPLTLIHIND.L		2	648.372	0.5	42.9	0	0	11	64.63	L1-21942.raw	53213	N
XP_001651910.2,sp|P50635.2|APY_AEDAE	A.IIQAGNFR.N		2	459.761	-0.6	42.14	1	1420000	8	28.65	L1-21942.raw	17888	N
XP_001651910.2,sp|P50635.2|APY_AEDAE	K.ITNGDIIEAAPFG.S		2	659.338	0.7	41.62	1	250000	13	58.36	L1-21942.raw	47203	N
XP_001651910.2,sp|P50635.2|APY_AEDAE	L.GNHEFDHTPK.G		2	591.27	-0.3	41.25	2	741000	10	21.08	L1-21942.raw	10395	N
XP_001651910.2,sp|P50635.2|APY_AEDAE	K.VQQDPQILKDLVPWR.A		3	612.346	2.7	40.95	1	201000	15	54.76	L1-21942.raw	43932	N
XP_001651910.2,sp|P50635.2|APY_AEDAE	K.EGIPTIVANLVMNN.D		2	742.893	0.4	40.33	1	33800	14	74.75	L1-21942.raw	62586	N
XP_001651910.2,sp|P50635.2|APY_AEDAE	K.EGIPTIVANLVMNNDPDL.K		2	962.987	-0.5	40.3	0	0	18	81.89	L1-21942.raw	69145	N
XP_001651910.2,sp|P50635.2|APY_AEDAE	G.ADIWDVAEHSFALDDEGR.T		3	682.646	1.2	40.26	0	0	18	60.54	L1-21942.raw	49323	N
XP_001651910.2,sp|P50635.2|APY_AEDAE	K.ITNGDIIEAAPFGSTADLI.R		2	959.493	-0.6	38.86	0	0	19	72.22	L1-21942.raw	60154	N
XP_001651910.2,sp|P50635.2|APY_AEDAE	K.KIEVMDYTNPK.S		3	446.564	-0.1	38.66	1	91900	11	30.78	L1-21942.raw	20032	N
XP_001651910.2,sp|P50635.2|APY_AEDAE	I.ELDRDSC(+57.02)R.D	Carbamidomethylation	2	525.735	0	38.57	1	1870000	8	20.68	L1-21942.raw	10023	N
XP_001651910.2,sp|P50635.2|APY_AEDAE	K.THEIAQTGK.V		2	492.759	0.7	38.33	1	12300	9	6.22	L1-21942.raw	1730	N
XP_001651910.2,sp|P50635.2|APY_AEDAE	A.AEAGDDIDVIVGAHSHSFLYSPDSK.Q		3	877.42	3.1	38.25	1	486000	25	50.78	L1-21942.raw	40119	N
XP_001651910.2,sp|P50635.2|APY_AEDAE	D.DIDVIVGAHSHSFLYSPDSK.Q		3	729.697	2.5	37.62	1	594000	20	46.41	L1-21942.raw	35882	N
XP_001651910.2,sp|P50635.2|APY_AEDAE	K.GADIWDVAEHSFAL.D		2	765.867	3.3	36.26	1	181000	14	68.48	L1-21942.raw	56782	N
XP_001651910.2,sp|P50635.2|APY_AEDAE	G.IIGVLYDK.T		2	460.777	2.2	35.61	2	553000	8	51.98	L1-21942.raw	41202	N
XP_001651910.2,sp|P50635.2|APY_AEDAE	K.LFPLTLIH.I		2	477.295	0.6	35.56	1	2410000	8	58.37	L1-21942.raw	46929	N
XP_001651910.2,sp|P50635.2|APY_AEDAE	A.PYLAELNK.E		2	474.263	0	34.85	1	4410000	8	46.66	L1-21942.raw	35908	N
XP_001651910.2,sp|P50635.2|APY_AEDAE	R.DQEC(+57.02)TLGVLY.A	Carbamidomethylation	2	599.278	2.9	34.7	1	63200	10	59.06	L1-21942.raw	47915	N
XP_001651910.2,sp|P50635.2|APY_AEDAE	I.AAEAGDDIDVIVGAHSHSFLYSPDSK.Q		3	901.097	0.7	34.46	0	0	26	50.81	L1-21942.raw	40070	N
XP_001651910.2,sp|P50635.2|APY_AEDAE	K.LKPAAMTL.G		2	422.752	0.5	33.68	1	546000	8	33.92	L1-21942.raw	23188	N
XP_001651910.2,sp|P50635.2|APY_AEDAE	T.LWYNLLR.W		2	489.283	1	33.55	1	1920000	7	51.68	L1-21942.raw	40751	N
XP_001651910.2,sp|P50635.2|APY_AEDAE	K.KLKPAAMTLGNHEFDHTPK.G		4	534.532	-0.3	33.28	2	7560000	19	26.65	L1-21942.raw	16084	N
XP_001651910.2,sp|P50635.2|APY_AEDAE	D.IDVIVGAHSHSFLYSPDSK.Q		4	518.767	0.7	31.82	1	375000	19	41	L1-21942.raw	30431	N
XP_001651910.2,sp|P50635.2|APY_AEDAE	E.AGDDIDVIVGAHSHSFLYSPDSK.Q		3	810.724	-0.2	31.16	1	280000	23	50.73	L1-21942.raw	40050	N
sp|P50635.2|APY_AEDAE	R.ATDNM(+15.99)PVNK.D	Oxidation (M)	2	503.237	0	30.08	0	0	9	28.46	L1-21942.raw	17735	Y
XP_001651910.2,sp|P50635.2|APY_AEDAE	G.TLWYNLLR.W		2	539.805	-1.7	29.98	1	522000	8	54.66	L1-21942.raw	43623	N
XP_001651910.2,sp|P50635.2|APY_AEDAE	K.GADIWDVAEH.S		2	556.754	0.5	29.56	0	0	10	45.91	L1-21942.raw	35291	N
EAT38081.1	AAEL009992-PA [Aedes aegypti]	380071	58	376	396	858.11	1032	11700000000	--
Protein Accessions	Peptide	PTM	z	m/z	ppm	-10lgP	# Features	Area WT-1	Length	RT	Source File	Scan	Unique
AAL76033.1,EAT42834.1	K.FPTFLAGFDLVGQEDPGR.S		2	983.491	1.8	161.72	2	8090000	18	69.39	L1-21942.raw	57678	N
AAL76033.1,EAT42834.1	K.KFPTFLAGFDLVGQEDPGR.S		2	1047.54	1.4	154.23	4	228000000	19	60.62	L1-21942.raw	49264	N
EAT42834.1	K.VSEVFSLYNSDPLNAYK.S		2	973.482	1.4	148.74	2	61400000	17	57.55	L1-21942.raw	46619	Y
AAL76033.1,EAT42834.1	R.NHPAALLFSDNYPVVVSSDDPSFWR.S		2	1417.18	0.9	145.25	3	415000000	25	61.58	L1-21942.raw	50238	N
AAL76033.1,EAT42834.1	K.FQNLFGSLAPLITFAPVWR.Q		2	1089.1	1.8	139.85	8	52600000	19	83.19	L1-21942.raw	70649	N
AAL76033.1,EAT42834.1	K.QLALNSIEYSAMNSEEK.T		2	963.96	0.7	139.27	2	52400000	17	47.47	L1-21942.raw	36682	N
AAL76033.1,EAT42834.1	R.STPLSHDFYVAFTGIASAK.Q		2	1006.51	1.4	138.84	5	218000000	19	55.86	L1-21942.raw	44688	N
AAL76033.1,EAT42834.1	K.IYSAEEIVQMYYEETEEFK.S		2	1201.04	1.1	136.26	2	35300000	19	71.7	L1-21942.raw	59931	N
AAL76033.1,EAT42834.1	K.IYSAEEIVQM(+15.99)YYEETEEFK.S	Oxidation (M)	2	1209.04	1.5	127.89	3	8500000	19	67.88	L1-21942.raw	56059	N
AAL76033.1,EAT42834.1	A.ALLFSDNYPVVVSSDDPSFWR.S		2	1207.59	1.3	123.52	2	5010000	21	68.28	L1-21942.raw	56567	N
AAL76033.1,EAT42834.1	L.LFSDNYPVVVSSDDPSFWR.S		2	1115.53	1.5	120.77	2	6170000	19	62.23	L1-21942.raw	50894	N
AAL76033.1,EAT42834.1	K.WSQAWHDQISALATDIVAGSV		2	1128.06	1.8	117.27	5	39100000	21	71.3	L1-21942.raw	59610	N
AAL76033.1,EAT42834.1	T.PLSHDFYVAFTGIASAK.Q		2	912.471	1.3	116	2	398000	17	55.87	L1-21942.raw	44877	N
AAL76033.1,EAT42834.1	K.TDQNLIDAVLLGSK.R		2	743.91	1.5	110.39	4	175000000	14	60.52	L1-21942.raw	49072	N
AAL76033.1,EAT42834.1	F.SDNYPVVVSSDDPSFWR.S		2	985.45	0.5	109.4	1	1360000	17	54.1	L1-21942.raw	43240	N
AAL76033.1,EAT42834.1	L.FSDNYPVVVSSDDPSFWR.S		2	1058.99	2.2	105.63	2	1190000	18	57.6	L1-21942.raw	46488	N
EAT42834.1	K.GDFGVSHGPQFK.C		2	638.31	1.4	105.56	2	75100000	12	29.8	L1-21942.raw	18905	Y
AAL76033.1,EAT42834.1	R.QIC(+57.02)IEINPISNQVLK.L	Carbamidomethylation	2	884.986	0.9	104.57	3	98900000	15	53.9	L1-21942.raw	42897	N
AAL76033.1,EAT42834.1	R.NHPAALLFSDNYPVVVSSDD.P		2	1080.52	1.2	102.53	2	8260000	20	57.71	L1-21942.raw	46525	N
AAL76033.1,EAT42834.1	K.KFPTFLAGFDLVGQED.P		2	892.451	2.2	101.33	1	7560000	16	68.8	L1-21942.raw	56917	N
AAL76033.1,EAT42834.1	P.TFLAGFDLVGQEDPGR.S		2	861.428	-0.4	99.94	1	547000	16	59.77	L1-21942.raw	48496	N
AAL76033.1,EAT42834.1	N.LFGSLAPLITFAPVWR.Q		2	894.515	1.4	98.87	2	1540000	16	76.47	L1-21942.raw	64016	N
AAL76033.1,EAT42834.1	R.SLLEFAPALLK.L		2	601.364	1	98	2	241000000	11	61.07	L1-21942.raw	49599	N
AAL76033.1,EAT42834.1	S.LAPLITFAPVWR.Q		2	692.412	2	97.26	2	41000000	12	64.11	L1-21942.raw	52585	N
AAL76033.1,EAT42834.1	R.GVLPDVYDLDGK.I		2	645.834	2.5	91.95	1	144000000	12	51.53	L1-21942.raw	41043	N
AAL76033.1,EAT42834.1	K.SLDDVWSK.F		2	475.236	1.3	90.39	2	111000000	8	37.93	L1-21942.raw	27053	N
AAL76033.1,EAT42834.1	T.FLAGFDLVGQEDPGR.S		2	810.906	2.4	88.27	1	281000	15	56.33	L1-21942.raw	45437	N
AAL76033.1,EAT42834.1	F.GSLAPLITFAPVWR.Q		2	764.439	1.2	87.45	2	1390000	14	66.18	L1-21942.raw	54552	N
EAT42834.1	E.VFSLYNSDPLNAYK.S		2	815.912	2.8	86.44	1	389000	14	53.35	L1-21942.raw	42530	Y
AAL76033.1,EAT42834.1	Y.PVVVSSDDPSFWR.S		2	745.868	1.5	84.5	1	802000	13	47.37	L1-21942.raw	36784	N
AAL76033.1,EAT42834.1	L.NSIEYSAMNSEEK.T		2	751.328	1	83.23	1	404000	13	29.92	L1-21942.raw	19230	N
AAL76033.1,EAT42834.1	R.FATDDEFLK.I		2	543.262	1.2	82.01	2	155000000	9	41.11	L1-21942.raw	30358	N
AAL76033.1,EAT42834.1	R.ENFLQAEEYHFL.G		2	770.361	1.5	81.98	1	809000	12	59.61	L1-21942.raw	48393	N
EAT42834.1	K.VSEVFSLYNSDPL.N		2	735.362	1.4	81.3	1	161000	13	64.56	L1-21942.raw	53177	Y
AAL76033.1,EAT42834.1	Q.IC(+57.02)IEINPISNQVLK.L	Carbamidomethylation	2	820.956	0.6	79.62	1	371000	14	53.25	L1-21942.raw	42471	N
AAL76033.1,EAT42834.1	A.LLFSDNYPVVVSSDDPSFWR.S		2	1172.07	2.9	79.28	2	319000	20	67.28	L1-21942.raw	55771	N
AAL76033.1,EAT42834.1	H.DFYVAFTGIASAK.Q		2	695.357	1.1	79.27	1	170000	13	58.56	L1-21942.raw	47594	N
AAL76033.1,EAT42834.1	K.IYSAEEIVQMY.Y		2	673.322	2.3	78.97	1	3040000	11	61.33	L1-21942.raw	49971	N
AAL76033.1,EAT42834.1	K.QLALNSIEYSAM(+15.99)NSEEK.T	Oxidation (M)	2	971.957	-0.2	78.86	1	91600	17	42.54	L1-21942.raw	32090	N
EAT42834.1	K.VSEVFSLYNSD.P		2	630.293	0.4	77.56	1	2240000	11	55.66	L1-21942.raw	44673	Y
AAL76033.1,EAT42834.1	K.LPASINFFFHAGETNWYGMK.T		3	777.375	1.2	77.5	1	10100000	20	62.66	L1-21942.raw	51636	N
AAL76033.1,EAT42834.1	R.NHPAALLFSDNYPVVVSSD.D		2	1023	1.7	77.4	1	362000	19	57.41	L1-21942.raw	46360	N
AAL76033.1,EAT42834.1	G.FDLVGQEDPGR.S		2	616.799	0.6	76.67	1	292000	11	39.08	L1-21942.raw	28522	N
AAL76033.1,EAT42834.1	R.HIFEVLDR.F		2	514.78	0.8	76.67	1	175000000	8	36.38	L1-21942.raw	25454	N
AAL76033.1,EAT42834.1	R.IGHGFAVLK.H		2	471.282	0	76.52	1	15600000	9	28.4	L1-21942.raw	17570	N
AAL76033.1,EAT42834.1	K.FQNLFGSLAPLIT.F		2	710.896	0.9	75.09	1	906000	13	78.57	L1-21942.raw	66005	N
AAL76033.1,EAT42834.1	D.FGVSHGPQFK.C		2	552.285	0.3	74.65	2	2680000	10	29.8	L1-21942.raw	18994	N
AAL76033.1,EAT42834.1	P.ASINFFFHAGETNWYGMK.T		2	1060.49	3.8	72.05	2	20800000	18	57	L1-21942.raw	46052	N
AAL76033.1,EAT42834.1	K.EWSLVSEIR.Q		2	559.796	1.3	72.03	1	159000000	9	49.41	L1-21942.raw	39054	N
AAL76033.1,EAT42834.1	G.SLAPLITFAPVWR.Q		2	735.927	0.3	71.76	1	161000	13	65.98	L1-21942.raw	54484	N
EAT42834.1	K.SNHPEFIGAK.F		2	550.28	-0.5	71.67	1	33400000	10	21.18	L1-21942.raw	10909	Y
AAL76033.1,EAT42834.1	K.WSQAWHDQIS.A		2	629.287	1.4	71.35	1	2980000	10	37.74	L1-21942.raw	26946	N
AAL76033.1,EAT42834.1	K.QFYDDHVQYLEFR.G		3	587.275	2.2	70.61	1	114000000	13	47.71	L1-21942.raw	37166	N
EAT42834.1	F.SLYNSDPLNAYK.S		2	692.842	2.4	69.55	1	358000	12	42.36	L1-21942.raw	31764	Y
AAL76033.1,EAT42834.1	L.FGSLAPLITFAPVWR.Q		2	837.972	0.7	69.22	2	138000	15	71.15	L1-21942.raw	59158	N
AAL76033.1,EAT42834.1	K.IYSAEEIVQM.Y		2	591.79	2	68.03	1	756000	10	54.51	L1-21942.raw	43590	N
AAL76033.1,EAT42834.1	K.FQNLFGSLAPL.I		2	603.831	2.2	67.39	1	9460000	11	72.28	L1-21942.raw	60074	N
AAL76033.1,EAT42834.1	A.PLITFAPVWR.Q		2	600.351	1.2	65.82	3	534000	10	64.11	L1-21942.raw	52777	N
AAL76033.1,EAT42834.1	M.YYEETEEFK.S		2	619.268	2.3	65.74	1	2090000	9	31.39	L1-21942.raw	20501	N
AAL76033.1,EAT42834.1	L.PDVYDLDGK.I		2	511.246	0.4	64.97	1	1040000	9	51.53	L1-21942.raw	40767	N
AAL76033.1,EAT42834.1	R.SLLEFAPALL.K		2	537.317	1.9	63.99	1	334000	10	76.82	L1-21942.raw	64422	N
AAL76033.1,EAT42834.1	Q.NLFGSLAPLITFAPVWR.Q		2	951.538	2.7	63.55	0	0	17	83.22	L1-21942.raw	70376	N
AAL76033.1,EAT42834.1	N.HPAALLFSDNYPVVVSSDDPSFWR.S		3	907.111	0.9	63.45	1	726000	24	62.28	L1-21942.raw	50943	N
AAL76033.1,EAT42834.1	K.FPTFLAGFDLVGQED.P		2	828.403	2.4	61.07	1	135000	15	81.09	L1-21942.raw	68279	N
AAL76033.1,EAT42834.1	K.FIYAPGR.F		2	412.227	0.2	60.77	1	124000000	7	30.98	L1-21942.raw	20268	N
AAL76033.1,EAT42834.1	L.LEFAPALLK.L		2	501.306	1.2	60.59	1	673000	9	61.07	L1-21942.raw	49786	N
AAL76033.1,EAT42834.1	R.NHPAALLFSDNY.P		2	681.329	1.5	60	1	265000	12	47.26	L1-21942.raw	36661	N
AAL76033.1,EAT42834.1	Y.VAFTGIASAK.Q		2	482.777	0.7	59.99	1	2880000	10	33.2	L1-21942.raw	22372	N
AAL76033.1,EAT42834.1	R.STPLSHDFY.V		2	533.746	1.6	58.87	1	3540000	9	37.48	L1-21942.raw	26731	N
AAL76033.1,EAT42834.1	L.ITFAPVWR.Q		2	495.282	0.6	58.81	1	9600000	8	48.4	L1-21942.raw	37612	N
AAL76033.1,EAT42834.1	F.QNLFGSLAPLITFAPVWR.Q		2	1015.57	1.2	58.74	2	36600	18	79.83	L1-21942.raw	67247	N
AAL76033.1,EAT42834.1	C.IEINPISNQVLK.L		2	684.399	1.3	58.65	1	4210000	12	45.75	L1-21942.raw	35028	N
AAL76033.1,EAT42834.1	K.WSQAWHDQ.I		2	529.228	0.7	57.21	1	3170000	8	29.97	L1-21942.raw	19091	N
AAL76033.1,EAT42834.1	R.RQIC(+57.02)IEINPISNQVLK.L	Carbamidomethylation	3	642.361	1.9	55.64	1	461000	16	45.71	L1-21942.raw	35113	N
AAL76033.1,EAT42834.1	K.FQNLFGSLAPLITF.A		2	784.431	1.2	54.58	1	152000	14	88.71	L1-21942.raw	75060	N
AAL76033.1,EAT42834.1	R.QYYHDSLK.Q		2	527.254	1	54.56	1	10100000	8	19.12	L1-21942.raw	8838	N
AAL76033.1,EAT42834.1	R.HIFEVLDRFGQSK.V		3	525.948	0.6	53.48	1	989000	13	42.42	L1-21942.raw	31817	N
AAL76033.1,EAT42834.1	A.SINFFFHAGETNWYGMK.T		3	683.65	1.7	53.3	1	2010000	17	56.23	L1-21942.raw	45155	N
AAL76033.1,EAT42834.1	R.STPLSHDFYVAF.T		2	692.333	0.6	52.8	1	6760000	12	55.1	L1-21942.raw	44102	N
AAL76033.1,EAT42834.1	Y.YEETEEFK.S		2	537.735	0.3	50.71	1	5640000	8	26.2	L1-21942.raw	15320	N
AAL76033.1,EAT42834.1	K.WSQAWHDQISA.L		2	664.805	0.8	50.27	1	968000	11	39.94	L1-21942.raw	29258	N
AAL76033.1,EAT42834.1	K.TDQNLIDAVLL.G		2	607.835	0.6	50.21	1	495000	11	72.33	L1-21942.raw	60196	N
AAL76033.1,EAT42834.1	K.WSQAWHDQISALAT.D		2	807.389	0.7	50.05	1	632000	14	49.86	L1-21942.raw	39150	N
AAL76033.1,EAT42834.1	F.DLVGQEDPGR.S		2	543.263	-2.9	49.96	0	0	10	28.53	L1-21942.raw	17795	N
EAT42834.1	Y.NSDPLNAYK.S		2	511.251	-0.2	48.97	1	1030000	9	28.8	L1-21942.raw	17995	Y
AAL76033.1,EAT42834.1	K.QLALNSIEYSA.M		2	604.812	1.5	47.96	1	145000	11	51.57	L1-21942.raw	40815	N
AAL76033.1,EAT42834.1	D.LVGQEDPGR.S		2	485.751	-0.7	47.34	1	188000	9	20.09	L1-21942.raw	9523	N
AAL76033.1,EAT42834.1	K.FQNLFGSLAPLITFAP.V		2	868.476	2.1	46.15	1	22900	16	88.91	L1-21942.raw	75312	N
AAL76033.1,EAT42834.1	S.LLEFAPALLK.L		2	557.847	-0.6	44.96	0	0	10	61.12	L1-21942.raw	49867	N
AAL76033.1,EAT42834.1	V.LPDVYDLDGK.I		2	567.788	0.9	44.77	1	448000	10	51.53	L1-21942.raw	40696	N
AAL76033.1,EAT42834.1	K.IYSAEEIVQMYY.E		2	754.854	2.2	44.66	1	109000	12	67.43	L1-21942.raw	55845	N
AAL76033.1,EAT42834.1	K.QLALNSIEYSAM.N		2	670.333	2.5	44.56	1	149000	12	57.41	L1-21942.raw	46373	N
AAL76033.1,EAT42834.1	R.ENFLQAEEY.H		2	571.754	0.8	44.5	1	196000	9	50.58	L1-21942.raw	39883	N
AAL76033.1,EAT42834.1	K.FQNLFGSLAPLITFA.P		2	819.949	1.2	43.14	1	83500	15	88.66	L1-21942.raw	75045	N
AAL76033.1,EAT42834.1	N.SIEYSAMNSEEK.T		2	694.306	0.4	42.65	0	0	12	29.44	L1-21942.raw	18713	N
AAL76033.1,EAT42834.1	R.NHPAALLF.S		2	441.745	0.2	42.58	1	1220000	8	42.06	L1-21942.raw	31408	N
AAL76033.1,EAT42834.1	R.GVLPDVYDLD.G		2	553.274	0.5	42.54	1	120000	10	62.91	L1-21942.raw	51627	N
AAL76033.1,EAT42834.1	F.GVSHGPQFK.C		2	478.751	0.5	42.35	2	1650000	9	27.32	L1-21942.raw	16551	N
AAL76033.1,EAT42834.1	H.AGETNWYGMK.T		2	578.759	0.9	40.27	1	188000	10	34.78	L1-21942.raw	24060	N
AAL76033.1,EAT42834.1	D.HVQYLEFR.G		2	546.285	-1	38.75	1	565000	8	31.7	L1-21942.raw	21046	N
AAL76033.1,EAT42834.1	K.TDQNLIDAVLLGSKR.I		3	548.31	1.8	38.31	1	166000	15	51.83	L1-21942.raw	41055	N
AAL76033.1,EAT42834.1	Q.MYYEETEEFK.S		2	684.787	0.4	36.62	1	140000	10	37.43	L1-21942.raw	26763	N
AAL76033.1,EAT42834.1	L.APLITFAPVWR.Q		2	635.87	1.5	35.95	1	9180	11	83.19	L1-21942.raw	70359	N
AAL76033.1,EAT42834.1	K.KFPTFLAGF.D		2	514.283	-2.2	33.29	1	224000	9	58.86	L1-21942.raw	47693	N
EAT42834.1	S.NHPEFIGAK.F		2	506.764	-0.1	32.73	1	398000	9	21.13	L1-21942.raw	10545	Y
AAL76033.1,EAT42834.1	K.FQNLFGSLAP.L		2	547.288	1.2	32.49	1	51200	10	64.41	L1-21942.raw	53051	N
AAL76033.1,EAT42834.1	R.NHPAALLFSD.N		2	542.776	2.6	32.22	0	0	10	42.8	L1-21942.raw	32224	N
AAL76033.1,EAT42834.1	K.LPASINFFFH.A		2	596.812	1.3	30.55	1	66800	10	61.63	L1-21942.raw	50398	N
XP_001651000.1	venom allergen 3 [Aedes aegypti]	28897	57	66	66	562.24	352	2710000000	--
Protein Accessions	Peptide	PTM	z	m/z	ppm	-10lgP	# Features	Area WT-1	Length	RT	Source File	Scan	Unique
XP_001651910.2,sp|P50635.2|APY_AEDAE	K.NPIYLNAGDNFQGTLWYNLLR.W		2	1241.63	1	157.64	28	113000000	21	71.8	L1-21942.raw	59617	N
XP_001651910.2,sp|P50635.2|APY_AEDAE	K.EGIPTIVANLVMNNDPDLK.S		2	1027.04	1.1	145.19	3	387000000	19	69.84	L1-21942.raw	57816	N
XP_001651910.2,sp|P50635.2|APY_AEDAE	K.GADIWDVAEHSFALDDEGR.T		2	1051.98	1.9	144.79	3	455000000	19	59.92	L1-21942.raw	48519	N
XP_001651910.2,sp|P50635.2|APY_AEDAE	K.ITNGDIIEAAPFGSTADLIR.L		2	1037.55	2.2	137.17	5	491000000	20	61.28	L1-21942.raw	50023	N
XP_001651910.2,sp|P50635.2|APY_AEDAE	K.IDIIVVLSHC(+57.02)SYEEDKK.I	Carbamidomethylation	2	1024.52	0.2	135.4	5	296000000	17	46.56	L1-21942.raw	35972	N
XP_001651910.2,sp|P50635.2|APY_AEDAE	K.EYESKNPIYLNAGDNFQGTLWYNLLR.W		3	1040.18	2.1	129.88	1	4580000	26	66.77	L1-21942.raw	55071	N
XP_001651910.2,sp|P50635.2|APY_AEDAE	K.IDIIVVLSHC(+57.02)SYEEDK.K	Carbamidomethylation	2	960.476	1.2	128.57	9	125000000	16	52.48	L1-21942.raw	41543	N
XP_001651910.2	K.VEAIGSTVVGETK.I		2	645.351	0.2	121.22	9	429000000	13	32.87	L1-21942.raw	21925	Y
XP_001651910.2	K.QAEYYIVVPSYLADGK.D		2	908.465	3	118.17	4	140000000	16	56.19	L1-21942.raw	44996	Y
XP_001651910.2,sp|P50635.2|APY_AEDAE	K.EGIPTIVANLVM(+15.99)NNDPDLK.S	Oxidation (M)	2	1035.03	1.3	117.41	4	25000000	19	65.57	L1-21942.raw	53690	N
XP_001651910.2,sp|P50635.2|APY_AEDAE	A.DIWDVAEHSFALDDEGR.T		2	987.947	2	113.5	2	987000	17	59.96	L1-21942.raw	48741	N
XP_001651910.2	K.VEGPYPTIVESK.N		2	659.849	1.3	113.08	3	620000000	12	38.54	L1-21942.raw	27839	N
XP_001651910.2,sp|P50635.2|APY_AEDAE	K.EGIPTIVANLVMNND.P		2	800.408	1.9	112.86	2	12300000	15	76.06	L1-21942.raw	63808	N
XP_001651910.2,sp|P50635.2|APY_AEDAE	I.WDVAEHSFALDDEGR.T		2	873.892	2.4	112.32	1	2220000	15	59.92	L1-21942.raw	48630	N
XP_001651910.2,sp|P50635.2|APY_AEDAE	K.IAAEAGDDIDVIVGAHSH.S		2	895.44	1.1	111.43	3	47500000	18	43.38	L1-21942.raw	32773	N
XP_001651910.2,sp|P50635.2|APY_AEDAE	K.IEVMDYTNPK.S		2	605.296	2.3	107.23	2	283000000	10	36.98	L1-21942.raw	26047	N
XP_001651910.2	R.LTLYFDDTGEVQHWEGYPVFIDHK.V		3	970.466	2.1	106.94	2	305000000	24	59.26	L1-21942.raw	47899	Y
XP_001651910.2,sp|P50635.2|APY_AEDAE	D.IWDVAEHSFALDDEGR.T		2	930.434	2.2	106.81	1	78200	16	59.91	L1-21942.raw	48762	N
XP_001651910.2,sp|P50635.2|APY_AEDAE	R.TGPLDSDVFK.N		2	539.774	-0.5	105.29	2	376000000	10	41.86	L1-21942.raw	31136	N
XP_001651910.2,sp|P50635.2|APY_AEDAE	K.VTLSNAVEAVR.R		2	579.828	1.8	104.06	1	487000000	11	37.43	L1-21942.raw	26564	N
XP_001651910.2,sp|P50635.2|APY_AEDAE	F.PLTLIHINDLHAR.F		3	504.96	0.3	100.61	4	68100000	13	52.93	L1-21942.raw	42256	N
XP_001651910.2,sp|P50635.2|APY_AEDAE	K.NPIYLNAGDNFQGTLW.Y		2	911.943	1.6	100.57	1	11900000	16	68.74	L1-21942.raw	56903	N
XP_001651910.2,sp|P50635.2|APY_AEDAE	K.IGIIGVLYDK.T		2	545.829	0.8	100.28	17	763000000	10	51.98	L1-21942.raw	40991	N
XP_001651910.2,sp|P50635.2|APY_AEDAE	G.DIIEAAPFGSTADLIR.L		2	844.948	1.6	97.83	1	295000	16	61.28	L1-21942.raw	50030	N
XP_001651910.2,sp|P50635.2|APY_AEDAE	P.IYLNAGDNFQGTLWYNLLR.W		3	757.724	0.9	97.59	2	7960000	19	71.05	L1-21942.raw	58955	N
XP_001651910.2,sp|P50635.2|APY_AEDAE	K.IAAEAGDDIDVIVGAH.S		2	783.395	1	96.74	2	3110000	16	49.86	L1-21942.raw	39703	N
XP_001651910.2,sp|P50635.2|APY_AEDAE	H.SHSFLYSPDSK.Q		2	634.302	0.8	95.74	2	9740000	11	28.14	L1-21942.raw	17350	N
XP_001651910.2,sp|P50635.2|APY_AEDAE	L.KGADIWDVAEHSFALDDEGR.T		3	744.351	0.9	94.94	2	27400000	20	53.18	L1-21942.raw	42225	N
XP_001651910.2,sp|P50635.2|APY_AEDAE	T.IVANLVMNNDPDLK.S		2	778.412	1.3	93.44	1	857000	14	44.6	L1-21942.raw	33969	N
XP_001651910.2,sp|P50635.2|APY_AEDAE	K.GLAPYLAELNK.E		2	594.836	1.3	91.9	1	455000000	11	46.66	L1-21942.raw	35791	N
XP_001651910.2,sp|P50635.2|APY_AEDAE	K.EGIPTIVANLVM(+15.99)NND.P	Oxidation (M)	2	808.405	2.1	90.76	3	997000	15	70.85	L1-21942.raw	58666	N
XP_001651910.2,sp|P50635.2|APY_AEDAE	R.TNC(+57.02)LQVSGLR.I	Carbamidomethylation	2	574.299	1.1	89.92	1	513000000	10	32.19	L1-21942.raw	21192	N
XP_001651910.2,sp|P50635.2|APY_AEDAE	K.IAAEAGDDIDVIVGAHSHSFLYSPDSK.Q		3	938.793	2.6	87.92	26	616000000	27	50.78	L1-21942.raw	39847	N
XP_001651910.2,sp|P50635.2|APY_AEDAE	K.IEVM(+15.99)DYTNPK.S	Oxidation (M)	2	613.292	0.4	87.86	3	15200000	10	34.58	L1-21942.raw	24473	N
XP_001651910.2	K.SDELKPLDK.Q		2	522.783	1	86.09	4	144000000	9	22.58	L1-21942.raw	11709	Y
XP_001651910.2,sp|P50635.2|APY_AEDAE	K.LFPLTLIHINDLHAR.F		2	887.013	0.9	85.57	3	1040000000	15	53.03	L1-21942.raw	42246	N
XP_001651910.2,sp|P50635.2|APY_AEDAE	N.KEGIPTIVANLVMNNDPDLK.S		3	727.725	1.1	85.48	1	1330000	20	58.56	L1-21942.raw	47412	N
XP_001651910.2,sp|P50635.2|APY_AEDAE	N.AGDNFQGTLWYNLLR.W		2	884.446	2.2	85.43	1	718000	15	64.98	L1-21942.raw	53493	N
XP_001651910.2,sp|P50635.2|APY_AEDAE	L.NAGDNFQGTLWYNLLR.W		2	941.466	0.8	85.17	2	1190000	16	65.73	L1-21942.raw	54127	N
XP_001651910.2,sp|P50635.2|APY_AEDAE	N.GDIIEAAPFGSTADLIR.L		2	873.457	0.5	84.66	1	2560000	17	58.16	L1-21942.raw	47036	N
XP_001651910.2	K.IDIIVVLSHC(+57.02).S	Carbamidomethylation	2	584.824	1.5	83.91	1	1520000	10	58.01	L1-21942.raw	46814	Y
XP_001651910.2,sp|P50635.2|APY_AEDAE	K.VQQDPQILK.D		2	534.806	0.4	82.66	1	211000000	9	27.47	L1-21942.raw	16598	N
XP_001651910.2,sp|P50635.2|APY_AEDAE	K.NPIYLNAGDNFQGTLWY.N		2	993.474	1.2	81.74	1	311000	17	70.58	L1-21942.raw	58652	N
XP_001651910.2,sp|P50635.2|APY_AEDAE	R.RTGPLDSDVFK.N		3	412.219	0.6	81.48	3	101000000	11	32.87	L1-21942.raw	21891	N
XP_001651910.2,sp|P50635.2|APY_AEDAE	K.DQC(+57.02)IAGIAR.V	Carbamidomethylation	2	502.254	1.4	81.09	2	201000000	9	33.45	L1-21942.raw	22640	N
XP_001651910.2,sp|P50635.2|APY_AEDAE	A.NLVMNNDPDLK.S		2	636.817	1.4	80.56	1	1400000	11	34.72	L1-21942.raw	23848	N
XP_001651910.2,sp|P50635.2|APY_AEDAE	D.IIEAAPFGSTADLIR.L		2	787.433	0.7	80	1	4110000	15	53.13	L1-21942.raw	42222	N
XP_001651910.2,sp|P50635.2|APY_AEDAE	E.YYIVVPSYLADGK.D		2	744.394	1.2	78.84	1	27400000	13	53.55	L1-21942.raw	42522	N
XP_001651910.2,sp|P50635.2|APY_AEDAE	K.GADIWDVAEHSFALDDEGRTNC(+57.02)LQVSGLR.I	Carbamidomethylation	4	808.635	1.9	78.33	2	17200000	29	59.66	L1-21942.raw	48370	N
XP_001651910.2,sp|P50635.2|APY_AEDAE	K.ITNGDIIEAAPF.G		2	630.828	2.1	77.58	1	14800000	12	59.46	L1-21942.raw	48144	N
XP_001651910.2,sp|P50635.2|APY_AEDAE	K.GADIWDVAEHSF.A		2	673.805	1.6	77.52	1	2050000	12	59.87	L1-21942.raw	48629	N
XP_001651910.2	R.IVIDISKPIR.S		2	577.369	-0.4	76.97	1	50300000	10	37.78	L1-21942.raw	26995	Y
XP_001651910.2,sp|P50635.2|APY_AEDAE	I.PTIVANLVMNNDPDLK.S		2	877.463	2.2	76.19	3	2480000	16	69.84	L1-21942.raw	57872	N
XP_001651910.2,sp|P50635.2|APY_AEDAE	K.EGIPTIVANLVMNNDPD.L		2	906.447	1.7	75.47	1	358000	17	76.77	L1-21942.raw	64201	N
XP_001651910.2,sp|P50635.2|APY_AEDAE	A.PFGSTADLIR.L		2	538.791	1.1	75	4	1530000	10	59.71	L1-21942.raw	48483	N
XP_001651910.2,sp|P50635.2|APY_AEDAE	K.EGIPTIVAN.L		2	457.254	1.9	71.42	1	271000	9	47.06	L1-21942.raw	36459	N
XP_001651910.2,sp|P50635.2|APY_AEDAE	L.APYLAELNK.E		2	509.782	0.8	70.46	1	2240000	9	46.66	L1-21942.raw	35929	N
XP_001651910.2,sp|P50635.2|APY_AEDAE	D.NFQGTLWYNLLR.W		2	762.903	1.3	69.73	1	303000	12	62.56	L1-21942.raw	51244	N
XP_001651910.2,sp|P50635.2|APY_AEDAE	Y.YIVVPSYLADGK.D		2	662.862	1.3	69.44	2	56500000	12	47.36	L1-21942.raw	36585	N
XP_001651910.2,sp|P50635.2|APY_AEDAE	H.SFLYSPDSK.Q		2	522.257	2.2	67.98	1	53700000	9	35.22	L1-21942.raw	24667	N
XP_001651910.2,sp|P50635.2|APY_AEDAE	G.DNFQGTLWYNLLR.W		2	820.414	-1.2	67.75	1	299000	13	68.69	L1-21942.raw	56985	N
XP_001651910.2,sp|P50635.2|APY_AEDAE	K.VTLSNAVEAVRR.E		2	657.879	1.3	67.61	2	98900000	12	33.04	L1-21942.raw	22148	N
XP_001651910.2,sp|P50635.2|APY_AEDAE	L.IHINDLHAR.F		2	544.803	1.8	67.52	0	0	9	21.09	L1-21942.raw	10497	N
XP_001651910.2,sp|P50635.2|APY_AEDAE	K.GADIWDVAEHSFALDD.E		2	880.893	1.8	65.55	1	447000	16	67.54	L1-21942.raw	55861	N
XP_001651910.2,sp|P50635.2|APY_AEDAE	V.GKITNGDIIEAAPFGSTADLIR.L		3	753.738	0.3	65.37	1	380000	22	53.5	L1-21942.raw	42648	N
XP_001651910.2,sp|P50635.2|APY_AEDAE	T.LSNAVEAVR.R		2	479.77	1.4	65.33	1	946000	9	24.88	L1-21942.raw	14165	N
XP_001651910.2,sp|P50635.2|APY_AEDAE	R.PFAIIQAGNFR.N		2	617.341	0.7	64.4	1	860000	11	47.82	L1-21942.raw	37121	N
XP_001651910.2	A.IGSTVVGETK.I		2	495.777	0.2	64.09	1	4340000	10	22.7	L1-21942.raw	12066	Y
XP_001651910.2,sp|P50635.2|APY_AEDAE	S.KNPIYLNAGDNFQGTLWYNLLR.W		3	870.788	1.1	63.53	1	8300000	22	63.77	L1-21942.raw	52252	N
XP_001651910.2,sp|P50635.2|APY_AEDAE	P.LTLIHINDLHAR.F		2	708.411	2.3	62.92	2	1750000	12	52.98	L1-21942.raw	41840	N
XP_001651910.2,sp|P50635.2|APY_AEDAE	M.TLGNHEFDHTPK.G		2	698.337	1	62.81	4	27600000	12	21.08	L1-21942.raw	10340	N
XP_001651910.2,sp|P50635.2|APY_AEDAE	G.PLDSDVFK.N		2	460.74	-0.2	62.31	2	1770000	8	41.86	L1-21942.raw	31243	N
XP_001651910.2,sp|P50635.2|APY_AEDAE	K.LKPAAMTLGNHEFDHTPK.G		3	669.676	1.4	62.2	3	253000000	18	29.87	L1-21942.raw	18977	N
XP_001651910.2,sp|P50635.2|APY_AEDAE	L.FPLTLIHINDLHAR.F		3	553.983	1.2	61.55	1	5170000	14	52.93	L1-21942.raw	42363	N
XP_001651910.2,sp|P50635.2|APY_AEDAE	K.EGIPTIVANL.V		2	513.796	2.1	60.87	1	172000	10	63.51	L1-21942.raw	52186	N
XP_001651910.2,sp|P50635.2|APY_AEDAE	F.AIIQAGNFR.N		2	495.28	0	60.49	1	149000000	9	33.7	L1-21942.raw	22730	N
XP_001651910.2,sp|P50635.2|APY_AEDAE	T.LGNHEFDHTPK.G		2	647.812	-0.2	59.22	3	1640000	11	29.87	L1-21942.raw	19161	N
XP_001651910.2,sp|P50635.2|APY_AEDAE	R.FEETNMK.S		2	449.702	-0.1	58.59	1	34500000	7	19.84	L1-21942.raw	9194	N
XP_001651910.2,sp|P50635.2|APY_AEDAE	K.NPIYLNAGDNFQGT.L		2	762.363	4.5	58.02	1	210000	14	50.68	L1-21942.raw	39972	N
XP_001651910.2,sp|P50635.2|APY_AEDAE	P.FGSTADLIR.L		2	490.265	1.9	57.57	1	245000	9	36.83	L1-21942.raw	26099	N
XP_001651910.2,sp|P50635.2|APY_AEDAE	N.LVMNNDPDLK.S		2	579.795	0.8	57.43	1	2500000	10	31.7	L1-21942.raw	20863	N
XP_001651910.2	I.VIDISKPIR.S		2	520.827	1	57.2	2	20800000	9	37.78	L1-21942.raw	27005	Y
XP_001651910.2	V.IDISKPIR.S		2	471.293	0.5	57.02	2	19900000	8	37.78	L1-21942.raw	27000	Y
XP_001651910.2,sp|P50635.2|APY_AEDAE	S.HSFLYSPDSK.Q		2	590.786	1.4	56.8	1	381000	10	28.25	L1-21942.raw	17532	N
XP_001651910.2	K.QAEYYIVVPSYL.A		2	722.873	1.9	56.09	1	155000	12	68.33	L1-21942.raw	56666	Y
XP_001651910.2	K.IDIIVVLSH.C		2	504.808	0	54.84	1	5620000	9	56.27	L1-21942.raw	45204	Y
XP_001651910.2,sp|P50635.2|APY_AEDAE	Q.AEYYIVVPSYLADGK.D		2	844.432	-0.6	53.45	1	156000	15	56.08	L1-21942.raw	45176	N
XP_001651910.2,sp|P50635.2|APY_AEDAE	K.EGIPTIVANLVM.N		2	628.85	0.8	52.93	0	0	12	76.32	L1-21942.raw	64003	N
XP_001651910.2,sp|P50635.2|APY_AEDAE	K.PAAMTLGNHEFDHTPK.G		3	589.283	0.3	52.09	2	13300000	16	29.87	L1-21942.raw	19006	N
XP_001651910.2,sp|P50635.2|APY_AEDAE	H.SFALDDEGR.T		2	505.234	1.7	51.89	1	5150000	9	32.25	L1-21942.raw	21414	N
XP_001651910.2,sp|P50635.2|APY_AEDAE	D.VAEHSFALDDEGR.T		3	482.56	0.4	51.89	0	0	13	29.38	L1-21942.raw	18636	N
XP_001651910.2,sp|P50635.2|APY_AEDAE	K.IELDRDSC(+57.02)R.D	Carbamidomethylation	2	582.277	-0.3	51.74	1	7810000	9	20.68	L1-21942.raw	9976	N
XP_001651910.2,sp|P50635.2|APY_AEDAE	K.EGIPTIVANLVMN.N		2	685.871	-0.1	51.12	1	63700	13	74.1	L1-21942.raw	62012	N
XP_001651910.2,sp|P50635.2|APY_AEDAE	N.C(+57.02)LQVSGLR.I	Carbamidomethylation	2	466.753	0.4	51.02	1	2470000	8	30.07	L1-21942.raw	19254	N
XP_001651910.2,sp|P50635.2|APY_AEDAE	L.TLIHINDLHAR.F		3	434.915	1.5	50.33	2	4470000	11	29.65	L1-21942.raw	18828	N
XP_001651910.2,sp|P50635.2|APY_AEDAE	K.GADIWDVAEHSFALD.D		2	823.38	1.9	49.82	1	563000	15	67.78	L1-21942.raw	56060	N
XP_001651910.2	K.SDELKPLD.K		2	458.735	-0.4	49.07	1	521000	8	31.7	L1-21942.raw	20830	Y
XP_001651910.2,sp|P50635.2|APY_AEDAE	R.FEETNM(+15.99)K.S	Oxidation (M)	2	457.7	-0.4	48.99	2	13300000	7	16.34	L1-21942.raw	6614	N
XP_001651910.2,sp|P50635.2|APY_AEDAE	V.PSYLADGK.D		2	425.719	0.3	48.7	1	193000	8	57.97	L1-21942.raw	46834	N
XP_001651910.2,sp|P50635.2|APY_AEDAE	V.ANLVMNNDPDLK.S		2	672.337	3.3	48.59	1	91900	12	69.89	L1-21942.raw	57994	N
XP_001651910.2	E.GPYPTIVESK.N		2	545.794	2.3	47.63	0	0	10	37.6	L1-21942.raw	26901	N
XP_001651910.2,sp|P50635.2|APY_AEDAE	Y.IVVPSYLADGK.D		2	581.329	0.1	46.13	1	33800000	11	42.58	L1-21942.raw	31779	N
XP_001651910.2,sp|P50635.2|APY_AEDAE	P.KGLAPYLAELNK.E		3	439.591	0.3	45.59	2	3680000	12	39.18	L1-21942.raw	28394	N
XP_001651910.2	A.TDNMPANK.D		2	445.705	0.2	45.21	1	36600	8	8.52	L1-21942.raw	2601	Y
XP_001651910.2,sp|P50635.2|APY_AEDAE	V.TLSNAVEAVRR.E		2	608.345	2.3	44.65	1	1600000	11	33.03	L1-21942.raw	22183	N
XP_001651910.2,sp|P50635.2|APY_AEDAE	K.IAAEAGDDIDVIVGAHSHSF.L		3	675.329	0.8	44.44	1	2040000	20	48.85	L1-21942.raw	38098	N
XP_001651910.2,sp|P50635.2|APY_AEDAE	Q.GTLWYNLLR.W		2	568.317	0.3	44.09	0	0	9	55.53	L1-21942.raw	44598	N
XP_001651910.2,sp|P50635.2|APY_AEDAE	K.LFPLTLIHIND.L		2	648.372	0.5	42.9	0	0	11	64.63	L1-21942.raw	53213	N
XP_001651910.2,sp|P50635.2|APY_AEDAE	A.IIQAGNFR.N		2	459.761	-0.6	42.14	1	1420000	8	28.65	L1-21942.raw	17888	N
XP_001651910.2,sp|P50635.2|APY_AEDAE	K.ITNGDIIEAAPFG.S		2	659.338	0.7	41.62	1	250000	13	58.36	L1-21942.raw	47203	N
XP_001651910.2,sp|P50635.2|APY_AEDAE	L.GNHEFDHTPK.G		2	591.27	-0.3	41.25	2	741000	10	21.08	L1-21942.raw	10395	N
XP_001651910.2,sp|P50635.2|APY_AEDAE	K.VQQDPQILKDLVPWR.E		3	612.346	2.7	40.95	1	201000	15	54.76	L1-21942.raw	43932	N
XP_001651910.2,sp|P50635.2|APY_AEDAE	K.EGIPTIVANLVMNN.D		2	742.893	0.4	40.33	1	33800	14	74.75	L1-21942.raw	62586	N
XP_001651910.2,sp|P50635.2|APY_AEDAE	K.EGIPTIVANLVMNNDPDL.K		2	962.987	-0.5	40.3	0	0	18	81.89	L1-21942.raw	69145	N
XP_001651910.2,sp|P50635.2|APY_AEDAE	G.ADIWDVAEHSFALDDEGR.T		3	682.646	1.2	40.26	0	0	18	60.54	L1-21942.raw	49323	N
XP_001651910.2	I.DISKPIR.S		2	414.751	1.5	39.22	1	884000	7	37.83	L1-21942.raw	27069	Y
XP_001651910.2,sp|P50635.2|APY_AEDAE	K.ITNGDIIEAAPFGSTADLI.R		2	959.493	-0.6	38.86	0	0	19	72.22	L1-21942.raw	60154	N
XP_001651910.2,sp|P50635.2|APY_AEDAE	K.KIEVMDYTNPK.S		3	446.564	-0.1	38.66	1	91900	11	30.78	L1-21942.raw	20032	N
XP_001651910.2,sp|P50635.2|APY_AEDAE	I.ELDRDSC(+57.02)R.D	Carbamidomethylation	2	525.735	0	38.57	1	1870000	8	20.68	L1-21942.raw	10023	N
XP_001651910.2,sp|P50635.2|APY_AEDAE	K.THEIAQTGK.V		2	492.759	0.7	38.33	1	12300	9	6.22	L1-21942.raw	1730	N
XP_001651910.2,sp|P50635.2|APY_AEDAE	A.AEAGDDIDVIVGAHSHSFLYSPDSK.Q		3	877.42	3.1	38.25	1	486000	25	50.78	L1-21942.raw	40119	N
XP_001651910.2	K.QAEYYIVVPSYLAD.G		2	815.905	2	37.9	1	250000	14	67.38	L1-21942.raw	55759	Y
XP_001651910.2,sp|P50635.2|APY_AEDAE	D.DIDVIVGAHSHSFLYSPDSK.Q		3	729.697	2.5	37.62	1	594000	20	46.41	L1-21942.raw	35882	N
XP_001651910.2	S.DELKPLDK.Q		2	479.266	0.4	36.84	1	1820000	8	22.59	L1-21942.raw	11839	Y
XP_001651910.2,sp|P50635.2|APY_AEDAE	K.GADIWDVAEHSFAL.D		2	765.867	3.3	36.26	1	181000	14	68.48	L1-21942.raw	56782	N
XP_001651910.2,sp|P50635.2|APY_AEDAE	G.IIGVLYDK.T		2	460.777	2.2	35.61	2	553000	8	51.98	L1-21942.raw	41202	N
XP_001651910.2,sp|P50635.2|APY_AEDAE	K.LFPLTLIH.I		2	477.295	0.6	35.56	1	2410000	8	58.37	L1-21942.raw	46929	N
XP_001651910.2,sp|P50635.2|APY_AEDAE	A.PYLAELNK.E		2	474.263	0	34.85	1	4410000	8	46.66	L1-21942.raw	35908	N
XP_001651910.2,sp|P50635.2|APY_AEDAE	R.DQEC(+57.02)TLGVLY.A	Carbamidomethylation	2	599.278	2.9	34.7	1	63200	10	59.06	L1-21942.raw	47915	N
XP_001651910.2	K.IELDRDSC(+57.02).R	Carbamidomethylation	2	504.227	1	34.69	1	1760000	8	26.1	L1-21942.raw	15293	Y
XP_001651910.2,sp|P50635.2|APY_AEDAE	I.AAEAGDDIDVIVGAHSHSFLYSPDSK.Q		3	901.097	0.7	34.46	0	0	26	50.81	L1-21942.raw	40070	N
XP_001651910.2,sp|P50635.2|APY_AEDAE	K.LKPAAMTL.G		2	422.752	0.5	33.68	1	546000	8	33.92	L1-21942.raw	23188	N
XP_001651910.2,sp|P50635.2|APY_AEDAE	T.LWYNLLR.W		2	489.283	1	33.55	1	1920000	7	51.68	L1-21942.raw	40751	N
XP_001651910.2,sp|P50635.2|APY_AEDAE	K.KLKPAAMTLGNHEFDHTPK.G		4	534.532	-0.3	33.28	2	7560000	19	26.65	L1-21942.raw	16084	N
XP_001651910.2,sp|P50635.2|APY_AEDAE	D.IDVIVGAHSHSFLYSPDSK.Q		4	518.767	0.7	31.82	1	375000	19	41	L1-21942.raw	30431	N
XP_001651910.2,sp|P50635.2|APY_AEDAE	E.AGDDIDVIVGAHSHSFLYSPDSK.Q		3	810.724	-0.2	31.16	1	280000	23	50.73	L1-21942.raw	40050	N
XP_001651910.2	Y.FDDTGEVQHWEGYPVFIDHK.V		4	605.53	-0.4	30.78	1	741000	20	48.85	L1-21942.raw	38150	Y
XP_001651910.2	L.RIVIDISKPIR.S		3	437.282	0.7	30.64	1	1100000	11	32.65	L1-21942.raw	21835	Y
XP_001651910.2	K.YVGRLTLYFDDTGEVQHWEGYPVFIDHK.V		5	677.731	-1.7	30.18	1	224000	28	57	L1-21942.raw	46015	Y
XP_001651910.2,sp|P50635.2|APY_AEDAE	G.TLWYNLLR.W		2	539.805	-1.7	29.98	1	522000	8	54.66	L1-21942.raw	43623	N
XP_001651910.2,sp|P50635.2|APY_AEDAE	K.GADIWDVAEH.S		2	556.754	0.5	29.56	0	0	10	45.91	L1-21942.raw	35291	N
AAL76022.1	putative serpin [Aedes aegypti]	47117	58	48	48	448.37	161	2610000000	--
Protein Accessions	Peptide	PTM	z	m/z	ppm	-10lgP	# Features	Area WT-1	Length	RT	Source File	Scan	Unique
AAL76033.1,EAT42834.1	K.FPTFLAGFDLVGQEDPGR.S		2	983.491	1.8	161.72	2	8090000	18	69.39	L1-21942.raw	57678	N
AAL76033.1,EAT42834.1	K.KFPTFLAGFDLVGQEDPGR.S		2	1047.54	1.4	154.23	4	228000000	19	60.62	L1-21942.raw	49264	N
AAL76033.1,EAT42834.1	R.NHPAALLFSDNYPVVVSSDDPSFWR.S		2	1417.18	0.9	145.25	3	415000000	25	61.58	L1-21942.raw	50238	N
AAL76033.1,EAT42834.1	K.FQNLFGSLAPLITFAPVWR.Q		2	1089.1	1.8	139.85	8	52600000	19	83.19	L1-21942.raw	70649	N
AAL76033.1,EAT42834.1	K.QLALNSIEYSAMNSEEK.T		2	963.96	0.7	139.27	2	52400000	17	47.47	L1-21942.raw	36682	N
AAL76033.1,EAT42834.1	R.STPLSHDFYVAFTGIASAK.Q		2	1006.51	1.4	138.84	5	218000000	19	55.86	L1-21942.raw	44688	N
AAL76033.1	K.VGEIFSLYNADPLNAYK.S		2	957.488	2.6	137.63	2	103000000	17	62.71	L1-21942.raw	51217	Y
AAL76033.1,EAT42834.1	K.IYSAEEIVQMYYEETEEFK.S		2	1201.04	1.1	136.26	2	35300000	19	71.7	L1-21942.raw	59931	N
AAL76033.1,EAT42834.1	K.IYSAEEIVQM(+15.99)YYEETEEFK.S	Oxidation (M)	2	1209.04	1.5	127.89	3	8500000	19	67.88	L1-21942.raw	56059	N
AAL76033.1,EAT42834.1	A.ALLFSDNYPVVVSSDDPSFWR.S		2	1207.59	1.3	123.52	2	5010000	21	68.28	L1-21942.raw	56567	N
AAL76033.1,EAT42834.1	L.LFSDNYPVVVSSDDPSFWR.S		2	1115.53	1.5	120.77	2	6170000	19	62.23	L1-21942.raw	50894	N
AAL76033.1,EAT42834.1	K.WSQAWHDQISALATDIVAGSV		2	1128.06	1.8	117.27	5	39100000	21	71.3	L1-21942.raw	59610	N
AAL76033.1,EAT42834.1	T.PLSHDFYVAFTGIASAK.Q		2	912.471	1.3	116	2	398000	17	55.87	L1-21942.raw	44877	N
AAL76033.1,EAT42834.1	K.TDQNLIDAVLLGSK.R		2	743.91	1.5	110.39	4	175000000	14	60.52	L1-21942.raw	49072	N
AAL76033.1,EAT42834.1	F.SDNYPVVVSSDDPSFWR.S		2	985.45	0.5	109.4	1	1360000	17	54.1	L1-21942.raw	43240	N
AAL76033.1,EAT42834.1	L.FSDNYPVVVSSDDPSFWR.S		2	1058.99	2.2	105.63	2	1190000	18	57.6	L1-21942.raw	46488	N
AAL76033.1,EAT42834.1	R.QIC(+57.02)IEINPISNQVLK.L	Carbamidomethylation	2	884.986	0.9	104.57	3	98900000	15	53.9	L1-21942.raw	42897	N
AAL76033.1,EAT42834.1	R.NHPAALLFSDNYPVVVSSDD.P		2	1080.52	1.2	102.53	2	8260000	20	57.71	L1-21942.raw	46525	N
AAL76033.1,EAT42834.1	K.KFPTFLAGFDLVGQED.P		2	892.451	2.2	101.33	1	7560000	16	68.8	L1-21942.raw	56917	N
AAL76033.1,EAT42834.1	P.TFLAGFDLVGQEDPGR.S		2	861.428	-0.4	99.94	1	547000	16	59.77	L1-21942.raw	48496	N
AAL76033.1,EAT42834.1	N.LFGSLAPLITFAPVWR.Q		2	894.515	1.4	98.87	2	1540000	16	76.47	L1-21942.raw	64016	N
AAL76033.1,EAT42834.1	R.SLLEFAPALLK.L		2	601.364	1	98	2	241000000	11	61.07	L1-21942.raw	49599	N
AAL76033.1,EAT42834.1	S.LAPLITFAPVWR.Q		2	692.412	2	97.26	2	41000000	12	64.11	L1-21942.raw	52585	N
AAL76033.1,EAT42834.1	R.GVLPDVYDLDGK.I		2	645.834	2.5	91.95	1	144000000	12	51.53	L1-21942.raw	41043	N
AAL76033.1,EAT42834.1	K.SLDDVWSK.F		2	475.236	1.3	90.39	2	111000000	8	37.93	L1-21942.raw	27053	N
AAL76033.1,EAT42834.1	T.FLAGFDLVGQEDPGR.S		2	810.906	2.4	88.27	1	281000	15	56.33	L1-21942.raw	45437	N
AAL76033.1,EAT42834.1	F.GSLAPLITFAPVWR.Q		2	764.439	1.2	87.45	2	1390000	14	66.18	L1-21942.raw	54552	N
AAL76033.1	K.VGEIFSLYNADPL.N		2	719.368	1.9	84.96	1	760000	13	71.35	L1-21942.raw	59284	Y
AAL76033.1,EAT42834.1	Y.PVVVSSDDPSFWR.S		2	745.868	1.5	84.5	1	802000	13	47.37	L1-21942.raw	36784	N
AAL76033.1,EAT42834.1	L.NSIEYSAMNSEEK.T		2	751.328	1	83.23	1	404000	13	29.92	L1-21942.raw	19230	N
AAL76033.1,EAT42834.1	R.FATDDEFLK.I		2	543.262	1.2	82.01	2	155000000	9	41.11	L1-21942.raw	30358	N
AAL76033.1,EAT42834.1	R.ENFLQAEEYHFL.G		2	770.361	1.5	81.98	1	809000	12	59.61	L1-21942.raw	48393	N
AAL76033.1	K.GNFGVSHGPQFK.F		2	637.819	1.9	80.94	2	26100000	12	27.27	L1-21942.raw	16375	Y
AAL76033.1,EAT42834.1	Q.IC(+57.02)IEINPISNQVLK.L	Carbamidomethylation	2	820.956	0.6	79.62	1	371000	14	53.25	L1-21942.raw	42471	N
AAL76033.1,EAT42834.1	A.LLFSDNYPVVVSSDDPSFWR.S		2	1172.07	2.9	79.28	2	319000	20	67.28	L1-21942.raw	55771	N
AAL76033.1,EAT42834.1	H.DFYVAFTGIASAK.Q		2	695.357	1.1	79.27	1	170000	13	58.56	L1-21942.raw	47594	N
AAL76033.1,EAT42834.1	K.IYSAEEIVQMY.Y		2	673.322	2.3	78.97	1	3040000	11	61.33	L1-21942.raw	49971	N
AAL76033.1,EAT42834.1	K.QLALNSIEYSAM(+15.99)NSEEK.T	Oxidation (M)	2	971.957	-0.2	78.86	1	91600	17	42.54	L1-21942.raw	32090	N
AAL76033.1,EAT42834.1	K.LPASINFFFHAGETNWYGMK.T		3	777.375	1.2	77.5	1	10100000	20	62.66	L1-21942.raw	51636	N
AAL76033.1,EAT42834.1	R.NHPAALLFSDNYPVVVSSD.D		2	1023	1.7	77.4	1	362000	19	57.41	L1-21942.raw	46360	N
AAL76033.1,EAT42834.1	G.FDLVGQEDPGR.S		2	616.799	0.6	76.67	1	292000	11	39.08	L1-21942.raw	28522	N
AAL76033.1,EAT42834.1	R.HIFEVLDR.F		2	514.78	0.8	76.67	1	175000000	8	36.38	L1-21942.raw	25454	N
AAL76033.1,EAT42834.1	R.IGHGFAVLK.H		2	471.282	0	76.52	1	15600000	9	28.4	L1-21942.raw	17570	N
AAL76033.1,EAT42834.1	K.FQNLFGSLAPLIT.F		2	710.896	0.9	75.09	1	906000	13	78.57	L1-21942.raw	66005	N
AAL76033.1	K.VGEIFSLYNAD.P		2	614.299	0.6	74.81	1	2960000	11	62.33	L1-21942.raw	50910	Y
AAL76033.1,EAT42834.1	N.FGVSHGPQFK.F		2	552.285	0.3	74.65	2	2680000	10	29.8	L1-21942.raw	18994	N
AAL76033.1,EAT42834.1	P.ASINFFFHAGETNWYGMK.T		2	1060.49	3.8	72.05	2	20800000	18	57	L1-21942.raw	46052	N
AAL76033.1,EAT42834.1	K.EWSLVSEIR.Q		2	559.796	1.3	72.03	1	159000000	9	49.41	L1-21942.raw	39054	N
AAL76033.1,EAT42834.1	G.SLAPLITFAPVWR.Q		2	735.927	0.3	71.76	1	161000	13	65.98	L1-21942.raw	54484	N
AAL76033.1,EAT42834.1	K.WSQAWHDQIS.A		2	629.287	1.4	71.35	1	2980000	10	37.74	L1-21942.raw	26946	N
AAL76033.1	S.SGASAVESKPVSARPTYEDYK.R		3	748.039	1.8	70.81	1	1130000	21	26.75	L1-21942.raw	16030	Y
AAL76033.1,EAT42834.1	K.QFYDDHVQYLEFR.G		3	587.275	2.2	70.61	1	114000000	13	47.71	L1-21942.raw	37166	N
AAL76033.1,EAT42834.1	L.FGSLAPLITFAPVWR.Q		2	837.972	0.7	69.22	2	138000	15	71.15	L1-21942.raw	59158	N
AAL76033.1,EAT42834.1	K.IYSAEEIVQM.Y		2	591.79	2	68.03	1	756000	10	54.51	L1-21942.raw	43590	N
AAL76033.1,EAT42834.1	K.FQNLFGSLAPL.I		2	603.831	2.2	67.39	1	9460000	11	72.28	L1-21942.raw	60074	N
AAL76033.1	L.YNADPLNAYK.S		2	584.785	-0.4	66.5	1	5000000	10	35.62	L1-21942.raw	24807	Y
AAL76033.1,EAT42834.1	A.PLITFAPVWR.Q		2	600.351	1.2	65.82	3	534000	10	64.11	L1-21942.raw	52777	N
AAL76033.1,EAT42834.1	M.YYEETEEFK.S		2	619.268	2.3	65.74	1	2090000	9	31.39	L1-21942.raw	20501	N
AAL76033.1,EAT42834.1	L.PDVYDLDGK.I		2	511.246	0.4	64.97	1	1040000	9	51.53	L1-21942.raw	40767	N
AAL76033.1,EAT42834.1	R.SLLEFAPALL.K		2	537.317	1.9	63.99	1	334000	10	76.82	L1-21942.raw	64422	N
AAL76033.1,EAT42834.1	Q.NLFGSLAPLITFAPVWR.Q		2	951.538	2.7	63.55	0	0	17	83.22	L1-21942.raw	70376	N
AAL76033.1,EAT42834.1	N.HPAALLFSDNYPVVVSSDDPSFWR.S		3	907.111	0.9	63.45	1	726000	24	62.28	L1-21942.raw	50943	N
AAL76033.1	V.SARPTYEDYK.R		3	410.532	1.7	63.1	2	7120000	10	20.26	L1-21942.raw	9479	Y
AAL76033.1,EAT42834.1	K.FPTFLAGFDLVGQED.P		2	828.403	2.4	61.07	1	135000	15	81.09	L1-21942.raw	68279	N
AAL76033.1,EAT42834.1	K.FIYAPGR.F		2	412.227	0.2	60.77	1	124000000	7	30.98	L1-21942.raw	20268	N
AAL76033.1,EAT42834.1	L.LEFAPALLK.L		2	501.306	1.2	60.59	1	673000	9	61.07	L1-21942.raw	49786	N
AAL76033.1,EAT42834.1	R.NHPAALLFSDNY.P		2	681.329	1.5	60	1	265000	12	47.26	L1-21942.raw	36661	N
AAL76033.1,EAT42834.1	Y.VAFTGIASAK.Q		2	482.777	0.7	59.99	1	2880000	10	33.2	L1-21942.raw	22372	N
AAL76033.1,EAT42834.1	R.STPLSHDFY.V		2	533.746	1.6	58.87	1	3540000	9	37.48	L1-21942.raw	26731	N
AAL76033.1,EAT42834.1	L.ITFAPVWR.Q		2	495.282	0.6	58.81	1	9600000	8	48.4	L1-21942.raw	37612	N
AAL76033.1,EAT42834.1	F.QNLFGSLAPLITFAPVWR.Q		2	1015.57	1.2	58.74	2	36600	18	79.83	L1-21942.raw	67247	N
AAL76033.1,EAT42834.1	C.IEINPISNQVLK.L		2	684.399	1.3	58.65	1	4210000	12	45.75	L1-21942.raw	35028	N
AAL76033.1,EAT42834.1	K.WSQAWHDQ.I		2	529.228	0.7	57.21	1	3170000	8	29.97	L1-21942.raw	19091	N
AAL76033.1	A.SAVESKPVSARPTYEDYK.R		3	676.341	0.6	56.89	1	1370000	18	25.03	L1-21942.raw	14294	Y
AAL76033.1	K.SSHPEFIGAK.F		2	536.775	0.3	56.1	1	17600000	10	20.93	L1-21942.raw	10159	Y
AAL76033.1	F.SLYNADPLNAYK.S		2	684.844	1.1	55.76	0	0	12	43.92	L1-21942.raw	33341	Y
AAL76033.1,EAT42834.1	R.RQIC(+57.02)IEINPISNQVLK.L	Carbamidomethylation	3	642.361	1.9	55.64	1	461000	16	45.71	L1-21942.raw	35113	N
AAL76033.1,EAT42834.1	K.FQNLFGSLAPLITF.A		2	784.431	1.2	54.58	1	152000	14	88.71	L1-21942.raw	75060	N
AAL76033.1,EAT42834.1	R.QYYHDSLK.Q		2	527.254	1	54.56	1	10100000	8	19.12	L1-21942.raw	8838	N
AAL76033.1,EAT42834.1	R.HIFEVLDRFGQSK.V		3	525.948	0.6	53.48	1	989000	13	42.42	L1-21942.raw	31817	N
AAL76033.1,EAT42834.1	A.SINFFFHAGETNWYGMK.T		3	683.65	1.7	53.3	1	2010000	17	56.23	L1-21942.raw	45155	N
AAL76033.1,EAT42834.1	R.STPLSHDFYVAF.T		2	692.333	0.6	52.8	1	6760000	12	55.1	L1-21942.raw	44102	N
AAL76033.1,EAT42834.1	Y.YEETEEFK.S		2	537.735	0.3	50.71	1	5640000	8	26.2	L1-21942.raw	15320	N
AAL76033.1,EAT42834.1	K.WSQAWHDQISA.L		2	664.805	0.8	50.27	1	968000	11	39.94	L1-21942.raw	29258	N
AAL76033.1,EAT42834.1	K.TDQNLIDAVLL.G		2	607.835	0.6	50.21	1	495000	11	72.33	L1-21942.raw	60196	N
AAL76033.1,EAT42834.1	K.WSQAWHDQISALAT.D		2	807.389	0.7	50.05	1	632000	14	49.86	L1-21942.raw	39150	N
AAL76033.1,EAT42834.1	F.DLVGQEDPGR.S		2	543.263	-2.9	49.96	0	0	10	28.53	L1-21942.raw	17795	N
AAL76033.1	S.AVESKPVSARPTYEDYK.R		3	647.331	0.9	48.25	1	2670000	17	24.32	L1-21942.raw	13534	Y
AAL76033.1,EAT42834.1	K.QLALNSIEYSA.M		2	604.812	1.5	47.96	1	145000	11	51.57	L1-21942.raw	40815	N
AAL76033.1,EAT42834.1	D.LVGQEDPGR.S		2	485.751	-0.7	47.34	1	188000	9	20.09	L1-21942.raw	9523	N
AAL76033.1,EAT42834.1	K.FQNLFGSLAPLITFAP.V		2	868.476	2.1	46.15	1	22900	16	88.91	L1-21942.raw	75312	N
AAL76033.1,EAT42834.1	S.LLEFAPALLK.L		2	557.847	-0.6	44.96	0	0	10	61.12	L1-21942.raw	49867	N
AAL76033.1,EAT42834.1	V.LPDVYDLDGK.I		2	567.788	0.9	44.77	1	448000	10	51.53	L1-21942.raw	40696	N
AAL76033.1,EAT42834.1	K.IYSAEEIVQMYY.E		2	754.854	2.2	44.66	1	109000	12	67.43	L1-21942.raw	55845	N
AAL76033.1,EAT42834.1	K.QLALNSIEYSAM.N		2	670.333	2.5	44.56	1	149000	12	57.41	L1-21942.raw	46373	N
AAL76033.1,EAT42834.1	R.ENFLQAEEY.H		2	571.754	0.8	44.5	1	196000	9	50.58	L1-21942.raw	39883	N
AAL76033.1	E.IFSLYNADPLNAYK.S		2	814.921	2.1	43.27	1	233000	14	56.8	L1-21942.raw	45992	Y
AAL76033.1,EAT42834.1	K.FQNLFGSLAPLITFA.P		2	819.949	1.2	43.14	1	83500	15	88.66	L1-21942.raw	75045	N
AAL76033.1,EAT42834.1	N.SIEYSAMNSEEK.T		2	694.306	0.4	42.65	0	0	12	29.44	L1-21942.raw	18713	N
AAL76033.1,EAT42834.1	R.NHPAALLF.S		2	441.745	0.2	42.58	1	1220000	8	42.06	L1-21942.raw	31408	N
AAL76033.1,EAT42834.1	R.GVLPDVYDLD.G		2	553.274	0.5	42.54	1	120000	10	62.91	L1-21942.raw	51627	N
AAL76033.1,EAT42834.1	F.GVSHGPQFK.F		2	478.751	0.5	42.35	2	1650000	9	27.32	L1-21942.raw	16551	N
AAL76033.1	R.PTYEDYK.R		2	458.208	-0.2	42	1	15600000	7	22.54	L1-21942.raw	11669	Y
AAL76033.1,EAT42834.1	H.AGETNWYGMK.T		2	578.759	0.9	40.27	1	188000	10	34.78	L1-21942.raw	24060	N
AAL76033.1,EAT42834.1	D.HVQYLEFR.G		2	546.285	-1	38.75	1	565000	8	31.7	L1-21942.raw	21046	N
AAL76033.1,EAT42834.1	K.TDQNLIDAVLLGSKR.I		3	548.31	1.8	38.31	1	166000	15	51.83	L1-21942.raw	41055	N
AAL76033.1	S.ARPTYEDYK.R		2	571.778	1	37.89	1	3920000	9	19.46	L1-21942.raw	8840	Y
AAL76033.1,EAT42834.1	Q.MYYEETEEFK.S		2	684.787	0.4	36.62	1	140000	10	37.43	L1-21942.raw	26763	N
AAL76033.1	K.PVSARPTYEDYK.R		3	475.906	1.2	36.25	1	4020000	12	24.47	L1-21942.raw	13650	Y
AAL76033.1,EAT42834.1	L.APLITFAPVWR.Q		2	635.87	1.5	35.95	1	9180	11	83.19	L1-21942.raw	70359	N
AAL76033.1	S.ARPTYEDYKR.Q		3	433.555	1.1	35.3	1	402000	10	17.4	L1-21942.raw	6984	Y
AAL76033.1,EAT42834.1	K.KFPTFLAGF.D		2	514.283	-2.2	33.29	1	224000	9	58.86	L1-21942.raw	47693	N
AAL76033.1,EAT42834.1	K.FQNLFGSLAP.L		2	547.288	1.2	32.49	1	51200	10	64.41	L1-21942.raw	53051	N
AAL76033.1,EAT42834.1	R.NHPAALLFSD.N		2	542.776	2.6	32.22	0	0	10	42.8	L1-21942.raw	32224	N
AAL76033.1	V.ESKPVSARPTYEDYK.R		3	590.629	0.9	31.99	1	210000	15	24.32	L1-21942.raw	13629	Y
AAL76033.1	E.SKPVSARPTYEDYK.R		4	410.963	1	31.27	1	1460000	14	20.58	L1-21942.raw	10042	Y
AAL76033.1,EAT42834.1	K.LPASINFFFH.A		2	596.812	1.3	30.55	1	66800	10	61.63	L1-21942.raw	50398	N
AAL76029.1	putative C-type lectin [Aedes aegypti]	17676	73	57	57	457.26	156	2570000000	--
Protein Accessions	Peptide	PTM	z	m/z	ppm	-10lgP	# Features	Area WT-1	Length	RT	Source File	Scan	Unique
EAT45022.1,JAN95038.1	K.DYADSPITEEVTISMPGK.I		2	976.964	2.3	149.56	2	7110000	18	56.23	L1-21942.raw	45201	N
EAT45022.1,JAN95038.1	K.ATSISDYLANNLDLTEYPK.V		2	1064.53	2.5	146.9	2	22500000	19	61.33	L1-21942.raw	49934	N
EAT45022.1,JAN95038.1	R.YAYNNAGDMIAIGTTADPEK.F		2	1057.99	0.6	146.55	2	7590000	20	48.1	L1-21942.raw	37373	N
EAT45022.1,JAN95038.1	K.YFQSQTETSLKPLVETSFSSIK.G		2	1260.65	1.4	145.43	2	33500000	22	50.98	L1-21942.raw	40212	N
EAT45022.1,JAN95038.1	K.NYIEYYHGEYDESPNMR.H		2	1090.46	2.2	131.73	2	13500000	17	39.44	L1-21942.raw	28850	N
EAT45022.1,JAN95038.1	R.NVLVDLQLTYVAQNK.T		2	859.48	2.2	128.03	3	2430000	15	56.13	L1-21942.raw	45101	N
EAT45022.1,JAN95038.1	K.VAYFVAGDSSDAR.I		2	679.324	1.2	127.93	1	17100000	13	35.37	L1-21942.raw	24454	N
EAT45022.1,JAN95038.1	R.LFPSTSGFTQQVEIR.Q		2	855.447	0.5	127.52	2	22100000	15	49.76	L1-21942.raw	38831	N
EAT45022.1,JAN95038.1	K.AAYDYLPFGIIFR.K		2	773.409	0.8	125.49	2	33700000	13	71.97	L1-21942.raw	59760	N
EAT45022.1,JAN95038.1	K.TFHVVVNDANNQK.V		2	743.377	1.6	125.08	2	19300000	13	25.03	L1-21942.raw	14286	N
EAT45022.1,JAN95038.1	R.NDEFYSVFTDHEGSTR.L		2	952.408	-0.3	123.02	2	20100000	16	44.7	L1-21942.raw	33977	N
JAN95038.1	R.YYGHSYDYDNHEQLIR.A		2	1036.96	0.3	114.05	3	30900000	16	32.25	L1-21942.raw	21503	Y
EAT45022.1,JAN95038.1	R.LGESPADVLSC(+57.02)R.F	Carbamidomethylation	2	652.32	1.8	112.82	1	25900000	12	41.05	L1-21942.raw	30257	N
EAT45022.1,JAN95038.1	K.NQYASPYIYAGNSPIGLVDPDGQ.F		2	1220.08	1.1	108.73	2	468000	23	65.88	L1-21942.raw	54363	N
EAT45022.1,JAN95038.1	K.HMIESLINDDANR.I		2	764.366	1.3	108.24	2	12800000	13	36.03	L1-21942.raw	25208	N
EAT45022.1,JAN95038.1	K.GSYNVLLYTTVSSLR.I		2	836.951	2.5	106.26	2	8200000	15	57.8	L1-21942.raw	46531	N
JAN95038.1	K.FIESVESNQLTGLVHDLNPDC(+57.02)EGYPYFR.K	Carbamidomethylation	3	1100.52	1.2	105.85	2	44400000	28	64.21	L1-21942.raw	53009	Y
EAT45022.1,JAN95038.1	K.PGLYMSLFNGAVR.A		2	712.873	1.7	101.77	2	12100000	13	56.18	L1-21942.raw	45098	N
EAT45022.1,JAN95038.1	K.IVDNDKVPELGIALEIINQIEK.A		3	821.797	1.9	98.72	4	29600000	22	74.29	L1-21942.raw	62047	N
EAT45022.1,JAN95038.1	K.SYVQAFMLK.A		2	543.787	1.3	95.85	1	8100000	9	45.76	L1-21942.raw	34993	N
EAT45022.1,JAN95038.1	R.LDGIDSYDR.T		2	527.246	0.9	94.83	1	6390000	9	32.65	L1-21942.raw	21771	N
JAN95038.1	K.EVLYDEIDR.S		2	576.283	1	92.41	1	15600000	9	39.24	L1-21942.raw	28561	Y
EAT45022.1,JAN95038.1	K.VPELGIALEIINQIEK.A		2	890.018	1.9	91.51	2	60300	16	75.91	L1-21942.raw	63594	N
EAT45022.1,JAN95038.1	R.DLDGALSYLYTGQEWDEETGLYNYHTR.L		3	1070.49	3	87.98	3	16600000	27	67.43	L1-21942.raw	55670	N
EAT45022.1,JAN95038.1	R.EYSYNEPGYLK.R		2	681.815	1.2	87	1	17500000	11	36.23	L1-21942.raw	25295	N
EAT45022.1,JAN95038.1	R.HILHAYSGNLK.V		3	418.231	0.3	86.14	2	13400000	11	21.53	L1-21942.raw	10769	N
EAT45022.1,JAN95038.1	K.LRLDGIDSYDR.T		3	441.562	0.4	85.23	3	13400000	11	37.08	L1-21942.raw	26315	N
EAT45022.1,JAN95038.1	A.AYDYLPFGIIFR.K		2	737.891	1.6	84.82	1	267000	12	70.59	L1-21942.raw	58619	N
EAT45022.1,JAN95038.1	K.AFHVNQFPR.Y		2	558.292	1.4	79.98	1	2030000	9	29.32	L1-21942.raw	18697	N
EAT45022.1,JAN95038.1	K.QLSIAFLNFK.Q		2	590.84	0.8	79.59	1	9590000	10	58.71	L1-21942.raw	47386	N
EAT45022.1,JAN95038.1	R.LYDPEIGR.F		2	481.751	0.6	78.52	1	20300000	8	32.65	L1-21942.raw	21747	N
EAT45022.1,JAN95038.1	K.TDTYDSENSIIAYAIVHNSEGSVTVAQHK.N		3	1050.51	1.3	77.8	2	24900000	29	51.08	L1-21942.raw	40196	N
JAN95038.1	R.IKEVLYDEIDR.S		2	696.874	3	77.03	2	2830000	11	35.58	L1-21942.raw	24794	Y
EAT45022.1,JAN95038.1	R.VGELISSK.Q		2	416.742	-0.5	74.44	1	13000000	8	24.83	L1-21942.raw	13988	N
EAT45022.1,JAN95038.1	K.LQYNADGLVR.E		2	574.807	1	74.22	1	22800000	10	36.13	L1-21942.raw	25252	N
EAT45022.1,JAN95038.1	Y.DYLPFGIIFR.K		2	620.841	1.2	72.85	1	366000	10	71.25	L1-21942.raw	59193	N
EAT45022.1,JAN95038.1	K.LQDQWGVR.Y		2	501.262	1.1	72.83	1	18300000	8	31.49	L1-21942.raw	20593	N
EAT45022.1,JAN95038.1	R.FYQIDPK.N		2	455.737	0.3	68.06	2	16800000	7	32.03	L1-21942.raw	21307	N
EAT45022.1,JAN95038.1	R.TLTEFC(+57.02)IK.Q	Carbamidomethylation	2	506.263	1.2	64.96	1	18000000	8	38.98	L1-21942.raw	28205	N
EAT45022.1,JAN95038.1	K.ATSISDYLANNLDL.T		2	755.378	3.1	63.51	1	162000	14	69.44	L1-21942.raw	57695	N
EAT45022.1,JAN95038.1	Y.SQYIPQIVQK.L		2	602.341	0.8	62.49	1	483000	10	37.53	L1-21942.raw	26875	N
EAT45022.1,JAN95038.1	R.YAYNNAGDMIAIGTTAD.P		2	880.894	0.5	62.19	1	231000	17	55.25	L1-21942.raw	44352	N
EAT45022.1,JAN95038.1	F.SMIFEGLISR.T		2	576.808	0.4	61.58	0	0	10	53.62	L1-21942.raw	42772	N
EAT45022.1,JAN95038.1	Y.AIVHNSEGSVTVAQHK.N		3	559.629	-0.2	60.9	1	525000	16	18.83	L1-21942.raw	8358	N
EAT45022.1,JAN95038.1	L.YTGQEWDEETGLYNYHTR.L		3	754.664	1.9	60.76	1	1660000	18	42.17	L1-21942.raw	31484	N
EAT45022.1,JAN95038.1	Y.FVAGDSSDAR.I		2	512.739	1	60.28	1	444000	10	20.04	L1-21942.raw	9475	N
EAT45022.1,JAN95038.1	K.QHLGSDWSK.Q		2	529.256	-0.8	59.6	1	1540000	9	19.41	L1-21942.raw	8881	N
EAT45022.1,JAN95038.1	A.YDYLPFGIIFR.K		2	702.372	0.1	59.28	1	306000	11	70.3	L1-21942.raw	58332	N
JAN95038.1	K.NGSLFFDFHEK.F		3	447.548	1.6	58.64	2	2020000	11	44.24	L1-21942.raw	33586	Y
EAT45022.1,JAN95038.1	S.SYSAITSTVGK.G		2	557.293	1	56.24	1	106000	11	29.63	L1-21942.raw	18960	N
EAT45022.1,JAN95038.1	R.REYSYNEPGYLK.R		3	506.913	2	55.43	1	97000	12	29.8	L1-21942.raw	18989	N
EAT45022.1,JAN95038.1	K.TDTYDSENSIIAY.A		2	746.329	1.6	51.41	1	272000	13	52.08	L1-21942.raw	41317	N
EAT45022.1,JAN95038.1	R.NLTQTELK.L		2	473.764	0.9	49.74	1	5170000	8	24.04	L1-21942.raw	13215	N
EAT45022.1,JAN95038.1	R.DLDGALSYL.Y		2	483.743	0	49.42	1	87500	9	69.79	L1-21942.raw	58027	N
EAT45022.1,JAN95038.1	K.LILTTGFAYILGVIQQNGEFDPSK.W		3	875.472	1.6	46.58	1	5680	24	84.26	L1-21942.raw	71305	N
EAT45022.1,JAN95038.1	K.AAYDYLPF.G		2	480.23	1.9	42.93	1	128000	8	64.66	L1-21942.raw	53237	N
EAT45022.1,JAN95038.1	K.NYIEYYHGEYDESPNM(+15.99)R.H	Oxidation (M)	3	732.638	0.8	32.2	0	0	17	36.47	L1-21942.raw	25744	N
EAT45022.1,JAN95038.1	K.AAYDYLPFGIIFRK.S		3	558.64	0.2	32.13	1	1290000	14	61.88	L1-21942.raw	50549	N
EAT45022.1,JAN95038.1	C.ENSEWARK.A		2	510.25	2.7	30.7	1	1140000	8	29.87	L1-21942.raw	19015	N
JAN95038.1	K.FIESVESNQLTGLVHDLNPDC(+57.02)EGYPYFRK.D	Carbamidomethylation	4	857.663	1.7	30.47	1	1920000	29	58.66	L1-21942.raw	47374	Y
EAT45022.1,JAN95038.1	K.YFQSQTETSLKPL.V		2	771.396	0.8	30.42	0	0	13	41.05	L1-21942.raw	30462	N
EAT45022.1,JAN95038.1	K.EMNTYSSQVKSSVGK.T		2	822.902	3.6	29.22	1	165000	15	60.52	L1-21942.raw	49303	N
XP_021711720.1	uncharacterized protein LOC110680214 [Aedes aegypti]	64636	63	56	56	473.46	135	1890000000	--
Protein Accessions	Peptide	PTM	z	m/z	ppm	-10lgP	# Features	Area WT-1	Length	RT	Source File	Scan	Unique
XP_001651000.1	R.MPTLVWDDELAHIASFNAR.K		2	1093.54	0.7	161.69	7	898000000	19	62.38	L1-21942.raw	50933	Y
XP_001651000.1	K.FAGQNLAITAFAGYNFQAADR.A		2	1123.55	1.1	157.54	33	286000000	21	61.22	L1-21942.raw	50313	Y
XP_001651000.1	K.YYLVC(+57.02)NYSMTNMIEEPIYTR.G	Carbamidomethylation	2	1280.58	0.6	130.57	2	58400000	20	61.59	L1-21942.raw	50131	Y
XP_001651000.1	R.MPTLVWDDELAHIASF.N		2	922.95	1.8	121.98	2	11800000	16	71.85	L1-21942.raw	59712	Y
XP_001651000.1	R.RGPHVAC(+57.02)NAPTQFGSAC(+57.02)GQEPK.F	Carbamidomethylation	2	1185.05	0.2	118.76	5	352000000	22	26.1	L1-21942.raw	15292	Y
XP_001651000.1	L.VC(+57.02)NYSMTNMIEEPIYTR.G	Carbamidomethylation	2	1060.98	-0.4	115.45	0	0	17	52.11	L1-21942.raw	41303	Y
XP_001651000.1	Q.NLAITAFAGYNFQAADR.A		2	921.961	0.7	115.35	1	1830000	17	57.3	L1-21942.raw	46664	Y
XP_001651000.1	P.TLVWDDELAHIASFNAR.K		2	979.495	3.1	113.97	2	121000000	17	58.62	L1-21942.raw	47292	Y
XP_001651000.1	R.MPTLVWDDELAHIASFN.A		2	979.971	1.7	111.63	1	312000	17	69.69	L1-21942.raw	57854	Y
XP_001651000.1	R.MPTLVWDDELAHIA.S		2	805.899	1	109.43	1	1630000	14	63.27	L1-21942.raw	51878	Y
XP_001651000.1	H.SGPQIGHFTQMVNDR.A		2	843.905	1.2	108.96	2	9780000	15	37.02	L1-21942.raw	26364	Y
XP_001651000.1	C.NYSMTNMIEEPIYTR.G		2	931.429	2.3	108.43	1	1440000	15	51.28	L1-21942.raw	40450	Y
XP_001651000.1	C.NAPTQFGSAC(+57.02)GQEPK.F	Carbamidomethylation	2	796.363	1.7	108.31	2	59800000	15	27.17	L1-21942.raw	16304	Y
XP_001651000.1	R.GPHVAC(+57.02)NAPTQFGSAC(+57.02)GQEPK.F	Carbamidomethylation	3	738.334	0.7	107.51	1	12300000	21	29.01	L1-21942.raw	18154	Y
XP_001651000.1	H.VAC(+57.02)NAPTQFGSAC(+57.02)GQEPK.F	Carbamidomethylation	2	961.431	0.6	105.26	2	9040000	18	30.88	L1-21942.raw	20056	Y
XP_001651000.1	K.SYVDSYPMSHSGPQIGHFTQMVNDR.A		3	951.763	1.3	104.59	2	231000000	25	45.3	L1-21942.raw	34348	Y
XP_001651000.1	R.M(+15.99)PTLVWDDELAHIASFNAR.K	Oxidation (M)	3	734.694	1	102.72	2	25800000	19	61.28	L1-21942.raw	50751	Y
XP_001651000.1	K.YYLVC(+57.02)NYSM(+15.99)TNMIEEPIYTR.G	Carbamidomethylation; Oxidation (M)	2	1288.58	-0.1	102.28	2	2910000	20	55.62	L1-21942.raw	44742	Y
XP_001651000.1	A.C(+57.02)NAPTQFGSAC(+57.02)GQEPK.F	Carbamidomethylation	2	876.378	1.2	101.95	2	543000	16	28.65	L1-21942.raw	17924	Y
XP_001651000.1	Y.SMTNMIEEPIYTR.G		2	792.875	1.2	94.12	1	8330000	13	45.96	L1-21942.raw	35252	Y
XP_001651000.1	N.APTQFGSAC(+57.02)GQEPK.F	Carbamidomethylation	2	739.342	2.1	93.6	0	0	14	26.12	L1-21942.raw	15385	Y
XP_001651000.1	K.FAGQNLAITAFAGY.N		2	722.368	1	93.6	1	14700000	14	65.57	L1-21942.raw	53959	Y
XP_001651000.1	K.FAGQNLAITAFAGYNF.Q		2	852.923	0.9	91.57	1	1220000	16	72.44	L1-21942.raw	60462	Y
XP_001651000.1	S.MTNMIEEPIYTR.G		2	749.358	0.8	91.31	1	375000	12	43.08	L1-21942.raw	32576	Y
XP_001651000.1	N.YSMTNMIEEPIYTR.G		2	874.408	3	90.39	1	859000	14	50.93	L1-21942.raw	40151	Y
XP_001651000.1	V.WDDELAHIASFNAR.K		2	822.894	2.7	88.04	2	1000000	14	58.61	L1-21942.raw	47373	Y
XP_001651000.1	P.HVAC(+57.02)NAPTQFGSAC(+57.02)GQEPK.F	Carbamidomethylation	3	686.976	0.2	87.31	1	5250000	19	26.65	L1-21942.raw	15812	Y
XP_001651000.1	W.DDELAHIASFNAR.K		2	729.853	1	86.45	1	1520000	13	52.43	L1-21942.raw	41541	Y
XP_001651000.1	M.TNMIEEPIYTR.G		2	683.838	1.4	82.68	1	4360000	11	39.5	L1-21942.raw	28791	Y
XP_001651000.1	A.FAGYNFQAADR.A		2	630.295	2.6	82.33	0	0	11	38.3	L1-21942.raw	27633	Y
XP_001651000.1	K.MGC(+57.02)SMVHYK.N	Carbamidomethylation	2	556.739	1.3	82.05	1	3300000	9	22.73	L1-21942.raw	11947	Y
XP_001651000.1	A.NYC(+57.02)DQSLC(+57.02)R.R	Carbamidomethylation	2	608.248	1.2	79.74	2	442000000	9	25.2	L1-21942.raw	14257	Y
XP_001651000.1	N.MIEEPIYTR.G		2	576.292	0	78.68	1	10400000	9	35.42	L1-21942.raw	24547	Y
XP_001651000.1	T.AFAGYNFQAADR.A		2	665.814	2.8	77.13	1	388000	12	39.59	L1-21942.raw	28976	Y
XP_001651000.1	K.SYVDSYPMSH.S		2	593.248	0.7	75.1	1	6090000	10	35.03	L1-21942.raw	24137	Y
XP_001651000.1	K.FAGQNLAITAFAGYNFQA.A		2	952.473	2.7	74.69	1	62900	18	70.66	L1-21942.raw	58803	Y
XP_001651000.1	K.SYVDSYPMSHSGPQ.I		2	777.833	3.2	73.95	1	217000	14	35.12	L1-21942.raw	24358	Y
XP_001651000.1	K.FAGQNLAITAF.A		2	576.807	1.9	73.78	1	37100000	11	60.07	L1-21942.raw	48721	Y
XP_001651000.1	L.VWDDELAHIASFNAR.K		2	872.428	1.8	73.07	1	406000	15	58.56	L1-21942.raw	47369	Y
XP_001651000.1	V.DSYPMSHSGPQIGHFTQMVNDR.A		3	835.375	0.7	69.1	0	0	22	45.14	L1-21942.raw	34523	Y
XP_001651000.1	K.HGFPQAAR.M		2	442.231	1.6	68.6	2	1830000	8	15.73	L1-21942.raw	5699	Y
XP_001651000.1	Q.FGSAC(+57.02)GQEPK.F	Carbamidomethylation	2	540.743	1.3	68.58	1	264000	10	18.93	L1-21942.raw	8417	Y
XP_001651000.1	K.YYLVC(+57.02)NYSM.T	Carbamidomethylation	2	606.758	1.7	67.61	1	545000	9	53.75	L1-21942.raw	42835	Y
XP_001651000.1	R.MPTLVWDDELAH.I		2	713.838	1.9	66.71	1	7880000	12	56.22	L1-21942.raw	45149	Y
XP_001651000.1	F.AGYNFQAADR.A		2	556.76	0.4	64.14	1	36800000	10	28.75	L1-21942.raw	17834	Y
XP_001651000.1	K.YYLVC(+57.02)NY.S	Carbamidomethylation	2	497.72	-0.3	64.09	1	3060000	7	47.96	L1-21942.raw	37178	Y
XP_001651000.1	K.SYVDSYPMSHSGPQIGHFTQM(+15.99)VNDR.A	Oxidation (M)	4	718.074	2.9	63.33	1	4080000	25	40.95	L1-21942.raw	30361	Y
XP_001651000.1	M.PTLVWDDELAHIASFNAR.K		3	685.683	3.3	63.06	1	1340000	18	59.21	L1-21942.raw	48031	Y
XP_001651000.1	P.TQFGSAC(+57.02)GQEPK.F	Carbamidomethylation	2	655.295	-0.7	62.61	1	38400	12	22.87	L1-21942.raw	12279	Y
XP_001651000.1	Y.VDSYPMSHSGPQIGHFTQMVNDR.A		3	868.4	3.1	60.86	1	510000	23	45.16	L1-21942.raw	34528	Y
XP_001651000.1	K.C(+57.02)QTGQNPQYR.G	Carbamidomethylation	2	626.281	1.2	60.21	2	480000	10	15.94	L1-21942.raw	5665	Y
XP_001651000.1	M.IEEPIYTR.G		2	510.771	-1	59.9	1	4220000	8	30.67	L1-21942.raw	19816	Y
XP_001651000.1	N.YC(+57.02)DQSLC(+57.02)R.R	Carbamidomethylation	2	551.227	1.3	58.03	2	1410000	8	22.25	L1-21942.raw	11469	Y
XP_001651000.1	Q.IGHFTQMVNDR.A		3	439.884	1.4	57.1	1	3410000	11	28.45	L1-21942.raw	17640	Y
XP_001651000.1	R.M(+15.99)PTLVWDDELAHIASF.N	Oxidation (M)	2	930.947	1.8	54.75	1	252000	16	68.44	L1-21942.raw	56802	Y
XP_001651000.1	D.ELAHIASFNAR.K		2	614.826	0.5	54.48	1	304000	11	52.43	L1-21942.raw	41637	Y
XP_001651000.1	K.YYLVC(+57.02)NYSMTNM(+15.99)IEEPIYTR.G	Carbamidomethylation; Oxidation (M)	2	1288.58	1.1	54.12	0	0	20	60.7	L1-21942.raw	49471	Y
XP_001651000.1	K.YYLVC(+57.02)NYSMTNM.I	Carbamidomethylation	2	779.823	1.4	53.4	1	486000	12	57.8	L1-21942.raw	46678	Y
XP_001651000.1	K.YYLVC(+57.02)NYSMTN.M	Carbamidomethylation	2	714.304	3.1	50.13	1	340000	11	51.68	L1-21942.raw	40964	Y
XP_001651000.1	K.SYVDSYPM(+15.99)SHSGPQIGHFTQMVNDR.A	Oxidation (M)	4	718.072	0.3	50.04	2	11100000	25	41.76	L1-21942.raw	30995	Y
XP_001651000.1	D.DELAHIASFNAR.K		3	448.562	1.3	46.6	1	362000	12	39.08	L1-21942.raw	28437	Y
XP_001651000.1	K.SYVDSYPMSHSGPQIGHF.T		3	670.3	0.1	44	2	5520000	18	44.29	L1-21942.raw	33624	Y
XP_001651000.1	K.FAGQNLAITAFAGYN.F		2	779.39	2.6	43.83	1	51100	15	63.01	L1-21942.raw	51791	Y
XP_001651000.1	K.FAGQNLAITA.F		2	503.272	0.5	41.27	1	437000	10	46.06	L1-21942.raw	35459	Y
XP_001651000.1	E.LAHIASFNAR.K		2	550.305	1.8	40.4	1	321000	10	52.43	L1-21942.raw	41636	Y
XP_001651000.1	K.M(+15.99)GC(+57.02)SMVHYK.N	Oxidation (M); Carbamidomethylation	2	564.735	-0.7	39.1	1	41000	9	18.47	L1-21942.raw	8069	Y
XP_001651000.1	R.MPTLVWDDELAHIASFNARK.C		4	579.297	0.2	37.92	1	1960000	20	56.48	L1-21942.raw	45173	Y
XP_001651000.1	T.LVWDDELAHIASFNAR.K		3	619.649	1.6	36.65	1	1290000	16	58.41	L1-21942.raw	47196	Y
XP_001651000.1	M.SHSGPQIGHFTQMVNDR.A		3	637.637	1.8	35.6	1	238000	17	31.75	L1-21942.raw	20946	Y
XP_001651000.1	K.C(+57.02)QTGQNPQYRG.L	Carbamidomethylation	2	654.791	0.5	34.59	0	0	11	18.09	L1-21942.raw	7724	Y
XP_001651000.1	R.RGPHVAC(+57.02)NAPTQF.G	Carbamidomethylation	2	727.853	2.4	33.27	0	0	13	26.62	L1-21942.raw	15895	Y
XP_001651000.1	K.YYLVC(+57.02)NYSMT.N	Carbamidomethylation	2	657.281	0.8	33.1	1	132000	10	52.81	L1-21942.raw	41979	Y
XP_001651000.1	R.GPHVAC(+57.02)NAPTQF.G	Carbamidomethylation	2	649.8	-1.4	33.04	1	85900	12	31.29	L1-21942.raw	20530	Y
ABF18017.1	putative 34 kDa family secreted salivary protein [Aedes aegypti]	35722	59	32	32	412.15	103	1670000000	--
Protein Accessions	Peptide	PTM	z	m/z	ppm	-10lgP	# Features	Area WT-1	Length	RT	Source File	Scan	Unique
EAT45022.1,JAN95038.1	K.DYADSPITEEVTISMPGK.I		2	976.964	2.3	149.56	2	7110000	18	56.23	L1-21942.raw	45201	N
EAT45022.1,JAN95038.1	K.ATSISDYLANNLDLTEYPK.V		2	1064.53	2.5	146.9	2	22500000	19	61.33	L1-21942.raw	49934	N
EAT45022.1,JAN95038.1	R.YAYNNAGDMIAIGTTADPEK.F		2	1057.99	0.6	146.55	2	7590000	20	48.1	L1-21942.raw	37373	N
EAT45022.1,JAN95038.1	K.YFQSQTETSLKPLVETSFSSIK.G		2	1260.65	1.4	145.43	2	33500000	22	50.98	L1-21942.raw	40212	N
EAT45022.1,JAN95038.1	K.NYIEYYHGEYDESPNMR.H		2	1090.46	2.2	131.73	2	13500000	17	39.44	L1-21942.raw	28850	N
EAT45022.1,JAN95038.1	R.NVLVDLQLTYVAQNK.T		2	859.48	2.2	128.03	3	2430000	15	56.13	L1-21942.raw	45101	N
EAT45022.1,JAN95038.1	K.VAYFVAGDSSDAR.I		2	679.324	1.2	127.93	1	17100000	13	35.37	L1-21942.raw	24454	N
EAT45022.1,JAN95038.1	R.LFPSTSGFTQQVEIR.Q		2	855.447	0.5	127.52	2	22100000	15	49.76	L1-21942.raw	38831	N
EAT45022.1,JAN95038.1	K.AAYDYLPFGIIFR.K		2	773.409	0.8	125.49	2	33700000	13	71.97	L1-21942.raw	59760	N
EAT45022.1,JAN95038.1	K.TFHVVVNDANNQK.V		2	743.377	1.6	125.08	2	19300000	13	25.03	L1-21942.raw	14286	N
EAT45022.1,JAN95038.1	R.NDEFYSVFTDHEGSTR.L		2	952.408	-0.3	123.02	2	20100000	16	44.7	L1-21942.raw	33977	N
EAT45022.1,JAN95038.1	R.LGESPADVLSC(+57.02)R.F	Carbamidomethylation	2	652.32	1.8	112.82	1	25900000	12	41.05	L1-21942.raw	30257	N
EAT45022.1,JAN95038.1	K.NQYASPYIYAGNSPIGLVDPDGQ.F		2	1220.08	1.1	108.73	2	468000	23	65.88	L1-21942.raw	54363	N
EAT45022.1,JAN95038.1	K.HMIESLINDDANR.I		2	764.366	1.3	108.24	2	12800000	13	36.03	L1-21942.raw	25208	N
EAT45022.1,JAN95038.1	K.GSYNVLLYTTVSSLR.I		2	836.951	2.5	106.26	2	8200000	15	57.8	L1-21942.raw	46531	N
EAT45022.1	R.EMQFEPSSSYSYR.R		2	805.845	1.7	105.69	1	9180000	13	40.14	L1-21942.raw	29405	Y
EAT45022.1,JAN95038.1	K.PGLYMSLFNGAVR.A		2	712.873	1.7	101.77	2	12100000	13	56.18	L1-21942.raw	45098	N
EAT45022.1,JAN95038.1	K.IVDNDKVPELGIALEIINQIEK.A		3	821.797	1.9	98.72	4	29600000	22	74.29	L1-21942.raw	62047	N
EAT45022.1,JAN95038.1	K.SYVQAFMLK.A		2	543.787	1.3	95.85	1	8100000	9	45.76	L1-21942.raw	34993	N
EAT45022.1,JAN95038.1	R.LDGIDSYDR.T		2	527.246	0.9	94.83	1	6390000	9	32.65	L1-21942.raw	21771	N
EAT45022.1,JAN95038.1	K.VPELGIALEIINQIEK.A		2	890.018	1.9	91.51	2	60300	16	75.91	L1-21942.raw	63594	N
EAT45022.1,JAN95038.1	R.DLDGALSYLYTGQEWDEETGLYNYHTR.L		3	1070.49	3	87.98	3	16600000	27	67.43	L1-21942.raw	55670	N
EAT45022.1,JAN95038.1	R.EYSYNEPGYLK.R		2	681.815	1.2	87	1	17500000	11	36.23	L1-21942.raw	25295	N
EAT45022.1,JAN95038.1	R.HILHAYSGNLK.V		3	418.231	0.3	86.14	2	13400000	11	21.53	L1-21942.raw	10769	N
EAT45022.1,JAN95038.1	K.LRLDGIDSYDR.T		3	441.562	0.4	85.23	3	13400000	11	37.08	L1-21942.raw	26315	N
EAT45022.1,JAN95038.1	A.AYDYLPFGIIFR.K		2	737.891	1.6	84.82	1	267000	12	70.59	L1-21942.raw	58619	N
EAT45022.1,JAN95038.1	K.AFHVNQFPR.Y		2	558.292	1.4	79.98	1	2030000	9	29.32	L1-21942.raw	18697	N
EAT45022.1,JAN95038.1	K.QLSIAFLNFK.Q		2	590.84	0.8	79.59	1	9590000	10	58.71	L1-21942.raw	47386	N
EAT45022.1,JAN95038.1	R.LYDPEIGR.F		2	481.751	0.6	78.52	1	20300000	8	32.65	L1-21942.raw	21747	N
EAT45022.1,JAN95038.1	K.TDTYDSENSIIAYAIVHNSEGSVTVAQHK.N		3	1050.51	1.3	77.8	2	24900000	29	51.08	L1-21942.raw	40196	N
EAT45022.1,JAN95038.1	R.VGELISSK.Q		2	416.742	-0.5	74.44	1	13000000	8	24.83	L1-21942.raw	13988	N
EAT45022.1,JAN95038.1	K.LQYNADGLVR.E		2	574.807	1	74.22	1	22800000	10	36.13	L1-21942.raw	25252	N
EAT45022.1,JAN95038.1	Y.DYLPFGIIFR.K		2	620.841	1.2	72.85	1	366000	10	71.25	L1-21942.raw	59193	N
EAT45022.1,JAN95038.1	K.LQDQWGVR.Y		2	501.262	1.1	72.83	1	18300000	8	31.49	L1-21942.raw	20593	N
EAT45022.1,JAN95038.1	R.FYQIDPK.N		2	455.737	0.3	68.06	2	16800000	7	32.03	L1-21942.raw	21307	N
EAT45022.1	R.FLSNLPEK.F		2	474.264	0.7	67.95	1	13700000	8	32.99	L1-21942.raw	22133	Y
EAT45022.1,JAN95038.1	R.TLTEFC(+57.02)IK.Q	Carbamidomethylation	2	506.263	1.2	64.96	1	18000000	8	38.98	L1-21942.raw	28205	N
EAT45022.1,JAN95038.1	K.ATSISDYLANNLDL.T		2	755.378	3.1	63.51	1	162000	14	69.44	L1-21942.raw	57695	N
EAT45022.1,JAN95038.1	Y.SQYIPQIVQK.L		2	602.341	0.8	62.49	1	483000	10	37.53	L1-21942.raw	26875	N
EAT45022.1,JAN95038.1	R.YAYNNAGDMIAIGTTAD.P		2	880.894	0.5	62.19	1	231000	17	55.25	L1-21942.raw	44352	N
EAT45022.1,JAN95038.1	F.SMIFEGLISR.T		2	576.808	0.4	61.58	0	0	10	53.62	L1-21942.raw	42772	N
EAT45022.1,JAN95038.1	Y.AIVHNSEGSVTVAQHK.N		3	559.629	-0.2	60.9	1	525000	16	18.83	L1-21942.raw	8358	N
EAT45022.1,JAN95038.1	L.YTGQEWDEETGLYNYHTR.L		3	754.664	1.9	60.76	1	1660000	18	42.17	L1-21942.raw	31484	N
EAT45022.1,JAN95038.1	Y.FVAGDSSDAR.I		2	512.739	1	60.28	1	444000	10	20.04	L1-21942.raw	9475	N
EAT45022.1,JAN95038.1	K.QHLGSDWSK.Q		2	529.256	-0.8	59.6	1	1540000	9	19.41	L1-21942.raw	8881	N
EAT45022.1,JAN95038.1	A.YDYLPFGIIFR.K		2	702.372	0.1	59.28	1	306000	11	70.3	L1-21942.raw	58332	N
EAT45022.1,JAN95038.1	S.SYSAITSTVGK.G		2	557.293	1	56.24	1	106000	11	29.63	L1-21942.raw	18960	N
EAT45022.1,JAN95038.1	R.REYSYNEPGYLK.R		3	506.913	2	55.43	1	97000	12	29.8	L1-21942.raw	18989	N
EAT45022.1,JAN95038.1	K.TDTYDSENSIIAY.A		2	746.329	1.6	51.41	1	272000	13	52.08	L1-21942.raw	41317	N
EAT45022.1,JAN95038.1	R.NLTQTELK.L		2	473.764	0.9	49.74	1	5170000	8	24.04	L1-21942.raw	13215	N
EAT45022.1,JAN95038.1	R.DLDGALSYL.Y		2	483.743	0	49.42	1	87500	9	69.79	L1-21942.raw	58027	N
EAT45022.1,JAN95038.1	K.LILTTGFAYILGVIQQNGEFDPSK.W		3	875.472	1.6	46.58	1	5680	24	84.26	L1-21942.raw	71305	N
EAT45022.1,JAN95038.1	K.AAYDYLPF.G		2	480.23	1.9	42.93	1	128000	8	64.66	L1-21942.raw	53237	N
EAT45022.1	R.ATSTVRFLSNLPEK.F		3	521.623	1	34.99	0	0	14	38.96	L1-21942.raw	28327	Y
EAT45022.1,JAN95038.1	K.NYIEYYHGEYDESPNM(+15.99)R.H	Oxidation (M)	3	732.638	0.8	32.2	0	0	17	36.47	L1-21942.raw	25744	N
EAT45022.1,JAN95038.1	K.AAYDYLPFGIIFRK.S		3	558.64	0.2	32.13	1	1290000	14	61.88	L1-21942.raw	50549	N
EAT45022.1,JAN95038.1	C.ENSEWARK.A		2	510.25	2.7	30.7	1	1140000	8	29.87	L1-21942.raw	19015	N
EAT45022.1,JAN95038.1	K.YFQSQTETSLKPL.V		2	771.396	0.8	30.42	0	0	13	41.05	L1-21942.raw	30462	N
EAT45022.1,JAN95038.1	K.EMNTYSSQVKSSVGK.T		2	822.902	3.6	29.22	1	165000	15	60.52	L1-21942.raw	49303	N
EAT45670.1	AAEL003053-PC [Aedes aegypti]	29549	49	26	26	380.57	114	1350000000	--
Protein Accessions	Peptide	PTM	z	m/z	ppm	-10lgP	# Features	Area WT-1	Length	RT	Source File	Scan	Unique
EAT41994.1	K.VEAYANAVQQLPSTNNDC(+57.02)AAVFK.A	Carbamidomethylation	2	1255.6	1.3	146.06	3	501000000	23	48.6	L1-21942.raw	37782	Y
EAT41994.1	K.EWINEPVDSPATQC(+57.02)FGK.C	Carbamidomethylation	2	989.456	1.5	135.51	4	1490000000	17	48.6	L1-21942.raw	37925	Y
EAT41994.1	A.YANAVQQLPSTNNDC(+57.02)AAVFK.A	Carbamidomethylation	2	1106.03	1.4	127.84	2	9540000	20	43.88	L1-21942.raw	33223	Y
EAT41994.1	N.AVQQLPSTNNDC(+57.02)AAVFK.A	Carbamidomethylation	2	931.958	1.4	125.77	1	12600000	17	39.34	L1-21942.raw	28618	Y
EAT41994.1	K.EWINEPVDSPATQC(+57.02).F	Carbamidomethylation	2	823.363	1.4	119.23	1	12000000	14	49.86	L1-21942.raw	39056	Y
EAT41994.1	K.FDASVIQEQFK.A		2	656.333	1	118.22	7	1890000000	11	48.01	L1-21942.raw	37634	Y
EAT41994.1	K.PAVQSQVMEIDGK.Q		2	701.356	0.7	113.34	2	586000000	13	35.48	L1-21942.raw	24862	Y
EAT41994.1	K.VEAYANAVQQLPSTNNDC(+57.02)A.A	Carbamidomethylation	2	1032.97	0.4	110.48	1	404000	19	45.76	L1-21942.raw	35176	Y
EAT41994.1	S.TGPFDPEEMLFTFTR.C		2	894.42	0.7	109.53	3	374000000	15	73.1	L1-21942.raw	61110	Y
EAT41994.1	R.C(+57.02)MEDNLEDGPNR.L	Carbamidomethylation	2	725.291	0.6	108.45	2	25800000	12	29.42	L1-21942.raw	18483	Y
EAT41994.1	Q.QLPSTNNDC(+57.02)AAVFK.A	Carbamidomethylation	2	782.876	1	107.93	2	381000000	14	36.28	L1-21942.raw	25388	Y
EAT41994.1	R.C(+57.02)MEDNLEDGPNRLPMLAK.W	Carbamidomethylation	2	1051.99	0.6	106.54	2	129000000	18	44.95	L1-21942.raw	34229	Y
EAT41994.1	Y.SKPAVQSQVMEIDGK.Q		2	808.92	0.8	105.88	2	26500000	15	29.32	L1-21942.raw	18507	Y
EAT41994.1	R.QYTVLDDALFK.E		2	656.843	0.5	105.83	6	1030000000	11	53.18	L1-21942.raw	42412	Y
EAT41994.1	S.TGPFDPEEM(+15.99)LFTFTR.C	Oxidation (M)	2	902.418	2.1	105.71	4	24000000	15	64.01	L1-21942.raw	52775	Y
EAT41994.1	A.STGPFDPEEMLFTFTR.C		2	937.937	2.3	104.78	2	6070000	16	72.13	L1-21942.raw	59941	Y
EAT41994.1	A.NAVQQLPSTNNDC(+57.02)AAVFK.A	Carbamidomethylation	2	988.979	0.7	104.57	2	943000	18	40.65	L1-21942.raw	30030	Y
EAT41994.1	R.SQIYAFNLPK.K		2	590.822	1.2	101.13	2	1830000000	10	45.41	L1-21942.raw	35097	Y
EAT41994.1	Y.ANAVQQLPSTNNDC(+57.02)AAVFK.A	Carbamidomethylation	2	1024.5	3	99.9	2	1140000	19	41.1	L1-21942.raw	30547	Y
EAT41994.1	K.KQSYFEFC(+57.02)ENK.Y	Carbamidomethylation	2	740.333	1.6	98.59	4	72000000	11	31.97	L1-21942.raw	21055	Y
EAT41994.1	W.INEPVDSPATQC(+57.02)FGK.C	Carbamidomethylation	2	831.894	1	97.59	1	520000	15	36.42	L1-21942.raw	25666	Y
EAT41994.1	A.VQQLPSTNNDC(+57.02)AAVFK.A	Carbamidomethylation	2	896.438	-0.5	94.64	1	570000	16	38.54	L1-21942.raw	27859	Y
EAT41994.1	K.QSYFEFC(+57.02)ENK.Y	Carbamidomethylation	2	676.285	1	93.33	1	748000000	10	40.4	L1-21942.raw	30049	Y
EAT41994.1	K.VEAYANAVQQLPSTNND.C		2	917.436	1.7	92.24	1	1010000	17	45.48	L1-21942.raw	34831	Y
EAT41994.1	K.C(+57.02)LVESSVKDDFK.E	Carbamidomethylation	2	713.849	1.3	91.64	2	13500000	12	32.6	L1-21942.raw	21768	Y
EAT41994.1	R.TGLYDPVAQK.F		2	546.291	0.8	90.54	1	1320000000	10	33.37	L1-21942.raw	22912	Y
EAT41994.1	K.PAVQSQVM(+15.99)EIDGK.Q	Oxidation (M)	2	709.354	0.6	90.36	3	26600000	13	34.43	L1-21942.raw	23933	Y
EAT41994.1	R.C(+57.02)M(+15.99)EDNLEDGPNR.L	Carbamidomethylation; Oxidation (M)	2	733.288	0.6	89.9	1	386000	12	23.89	L1-21942.raw	13224	Y
EAT41994.1	D.PEEMLFTFTR.C		2	635.811	1.1	89.66	0	0	10	52.58	L1-21942.raw	41765	Y
EAT41994.1	K.NNELDAEEVK.R		2	580.776	1.5	88.82	1	483000000	10	26.1	L1-21942.raw	15569	Y
EAT41994.1	T.GPFDPEEMLFTFTR.C		2	843.896	1.4	88.33	2	1440000	14	72.93	L1-21942.raw	60658	Y
EAT41994.1	K.EWINEPVDSPATQ.C		2	743.348	1.7	87.74	1	746000	13	48.6	L1-21942.raw	37900	Y
EAT41994.1	D.SPATQC(+57.02)FGK.C	Carbamidomethylation	2	498.236	2.2	83.35	1	22200000	9	20.39	L1-21942.raw	9638	Y
EAT41994.1	K.DDFKEAFDYR.E		3	435.863	0.2	80.7	2	1420000	10	39.59	L1-21942.raw	28949	Y
EAT41994.1	A.VQSQVMEIDGK.Q		2	617.311	0.2	77.83	1	9230000	11	30.67	L1-21942.raw	19755	Y
EAT41994.1	K.C(+57.02)LVESSVK.D	Carbamidomethylation	2	461.24	1.2	77.2	2	448000000	8	23.7	L1-21942.raw	13356	Y
EAT41994.1	K.IRQYTVLDDALFK.E		3	527.96	0.7	76.76	2	3050000	13	46.71	L1-21942.raw	36134	Y
EAT41994.1	K.EWINEPVDSPATQCFG.K		2	896.897	0.7	75.86	1	885000	16	58.66	L1-21942.raw	47433	Y
EAT41994.1	L.PSTNNDC(+57.02)AAVFK.A	Carbamidomethylation	2	662.304	0.4	73.38	3	3130000	12	36.28	L1-21942.raw	25533	Y
EAT41994.1	K.EWINEPVDSPATQC(+57.02)FG.K	Carbamidomethylation	2	925.408	1.5	69.71	1	239000	16	57.45	L1-21942.raw	46405	Y
EAT41994.1	K.QVYSKPAVQSQVMEIDGK.Q		3	669.679	0.1	69.06	1	2780000	18	34.98	L1-21942.raw	24187	Y
EAT41994.1	E.PVDSPATQC(+57.02)FGK.C	Carbamidomethylation	2	653.809	0.6	68.3	1	467000	12	29.5	L1-21942.raw	18669	Y
EAT41994.1	Q.SYFEFC(+57.02)ENK.Y	Carbamidomethylation	2	612.257	1.8	67.98	1	4780000	9	39.84	L1-21942.raw	29095	Y
EAT41994.1	V.YSKPAVQSQVMEIDGK.Q		3	593.971	1.5	67.6	0	0	16	32.76	L1-21942.raw	21987	Y
EAT41994.1	M.EDNLEDGPNR.L		2	579.756	1.5	65.59	1	392000	10	21.53	L1-21942.raw	10913	Y
EAT41994.1	K.RDFMQVNK.D		2	519.264	1	65.26	2	263000000	8	22.59	L1-21942.raw	12203	Y
EAT41994.1	K.NNELDAEEVKR.D		2	658.826	0.7	63.78	1	299000	11	22.39	L1-21942.raw	11747	Y
EAT41994.1	Y.TVLDDALFK.E		2	511.283	1.6	63.3	2	16500000	9	48.35	L1-21942.raw	37553	Y
EAT41994.1	R.DFMQVNK.D		2	441.213	0	63.22	1	13100000	7	31.34	L1-21942.raw	20661	Y
EAT41994.1	K.AYPSLGEK.S		2	432.727	0.4	61.82	1	810000000	8	26	L1-21942.raw	15361	Y
EAT41994.1	D.PEEM(+15.99)LFTFTR.C	Oxidation (M)	2	643.81	2.7	61.37	1	425000	10	46.82	L1-21942.raw	36129	Y
EAT41994.1	R.TGLYDPVAQKF.D		2	619.824	-0.3	60.77	1	710000	11	44.91	L1-21942.raw	34346	Y
EAT41994.1	K.EWINEPVD.S		2	501.233	1.1	60.3	1	6390000	8	46.96	L1-21942.raw	36196	Y
EAT41994.1	D.ASVIQEQFK.A		2	525.285	0.8	59.57	1	8380000	9	31.39	L1-21942.raw	20571	Y
EAT41994.1	S.YFEFC(+57.02)ENK.Y	Carbamidomethylation	2	568.74	1.7	59.53	1	8930000	8	36.58	L1-21942.raw	25752	Y
EAT41994.1	K.C(+57.02)LVESSVKDDFKEAFDYR.E	Carbamidomethylation	3	736.681	0	59.45	2	2230000	18	47.06	L1-21942.raw	36388	Y
EAT41994.1	N.NELDAEEVK.R		2	523.754	0	59.43	1	2570000	9	25.7	L1-21942.raw	14935	Y
EAT41994.1	F.DASVIQEQFK.A		2	582.798	0.2	57.77	0	0	10	37.99	L1-21942.raw	27312	Y
EAT41994.1	K.FDASVIQEQF.K		2	592.286	1.3	56.87	1	756000	10	58.71	L1-21942.raw	47508	Y
EAT41994.1	E.DNLEDGPNR.L		2	515.234	0.6	55.21	1	259000	9	20.68	L1-21942.raw	10212	Y
EAT41994.1	I.RQYTVLDDALFK.E		2	734.894	1.3	55.08	1	280000	12	44.79	L1-21942.raw	34220	Y
EAT41994.1	Q.KFDASVIQEQFK.A		3	480.589	0.1	54.97	1	4440000	12	41.2	L1-21942.raw	30195	Y
EAT41994.1	T.VLDDALFK.E		2	460.759	1	54.13	1	1590000	8	43.08	L1-21942.raw	32430	Y
EAT41994.1	R.C(+57.02)MEDNLEDGPNRLPM.L	Carbamidomethylation	2	895.88	1.6	53.86	1	1090000	15	46.21	L1-21942.raw	35583	Y
EAT41994.1	K.RDFM(+15.99)QVNK.D	Oxidation (M)	2	527.261	0	53.67	2	29300000	8	20.26	L1-21942.raw	10018	Y
EAT41994.1	K.EWINEPVDSPA.T		2	628.794	1.3	52.6	0	0	11	48.85	L1-21942.raw	38182	Y
EAT41994.1	T.GLYDPVAQK.F		2	495.766	-0.8	51.37	2	747000	9	32.25	L1-21942.raw	21482	Y
EAT41994.1	K.NLFHGNK.E		2	415.22	1.1	49.9	2	547000	7	13.56	L1-21942.raw	4281	Y
EAT41994.1	K.VEAYANAVQQL.P		2	603.312	1.4	48.39	1	302000	11	46.31	L1-21942.raw	35843	Y
EAT41994.1	T.KNNELDAEEVK.R		2	644.823	0.5	46.66	1	64200	11	19.74	L1-21942.raw	9335	Y
EAT41994.1	Y.FEFC(+57.02)ENK.Y	Carbamidomethylation	2	487.208	1	46.41	1	34800000	7	29.75	L1-21942.raw	18875	Y
EAT41994.1	R.C(+57.02)M(+15.99)EDNLEDGPNRLPMLAK.W	Carbamidomethylation; Oxidation (M)	3	706.993	1.1	46.24	1	4980000	18	41.41	L1-21942.raw	30732	Y
EAT41994.1	E.MLFTFTR.C		2	458.242	0.3	45.74	1	685000	7	46.66	L1-21942.raw	36003	Y
EAT41994.1	N.EPVDSPATQC(+57.02)FGK.C	Carbamidomethylation	2	718.33	0.5	45.44	1	270000	13	32.08	L1-21942.raw	21330	Y
EAT41994.1	Y.SKPAVQSQVM(+15.99)EIDGK.Q	Oxidation (M)	3	544.947	0.4	44.99	1	307000	15	25.03	L1-21942.raw	14385	Y
EAT41994.1	V.QQLPSTNNDC(+57.02)AAVFK.A	Carbamidomethylation	2	846.905	1.4	44.29	1	213000	15	48.6	L1-21942.raw	38002	Y
EAT41994.1	A.SVIQEQFK.A		2	489.767	0.3	42.23	1	16600000	8	29.6	L1-21942.raw	18816	Y
EAT41994.1	Q.SQVMEIDGK.Q		2	503.747	-0.8	41.13	1	3310000	9	27.47	L1-21942.raw	16644	Y
EAT41994.1	K.YYPAGSDK.R		2	450.709	0.1	39.8	1	826000	8	17.33	L1-21942.raw	7417	Y
EAT41994.1	G.LYDPVAQK.F		2	467.256	-0.1	39.75	1	1770000	8	29.5	L1-21942.raw	18749	Y
EAT41994.1	N.NDC(+57.02)AAVFK.A	Carbamidomethylation	2	462.716	0.8	37.86	1	2130000	8	24.82	L1-21942.raw	14030	Y
EAT41994.1	R.C(+57.02)MEDNLEDGPNRLPM(+15.99)LAK.W	Carbamidomethylation; Oxidation (M)	3	706.993	1.8	37.8	2	6670000	18	44.45	L1-21942.raw	33695	Y
EAT41994.1	Q.IYAFNLPK.K		2	483.276	-0.8	36.1	1	1170000	8	43.83	L1-21942.raw	33313	Y
EAT41994.1	S.VIQEQFK.A		2	446.25	0.3	34.71	1	7230000	7	24.32	L1-21942.raw	13508	Y
EAT41994.1	K.AYDPVHK.A		2	415.214	0.9	34.67	1	34500	7	12.15	L1-21942.raw	3550	Y
EAT41994.1	A.VQSQVM(+15.99)EIDGK.Q	Oxidation (M)	2	625.31	2.8	34.48	1	79300	11	24.25	L1-21942.raw	13589	Y
EAT41994.1	N.ELDAEEVK.R		2	466.733	1	32.38	1	257000	8	24.04	L1-21942.raw	13295	Y
EAT41994.1	V.RTGLYDPVAQK.F		3	416.563	0.2	31.4	1	260000	11	26.3	L1-21942.raw	15590	Y
EAT41994.1	P.AVQSQVMEIDGK.Q		2	652.83	0.5	31.09	1	101000	12	32.75	L1-21942.raw	21855	Y
EAT41994.1	N.DC(+57.02)AAVFK.A	Carbamidomethylation	2	405.695	0.7	29.77	1	230000	7	26.92	L1-21942.raw	16254	Y
EAT41994.1	E.AYANAVQQLPSTNNDC(+57.02)AAVFK.A	Carbamidomethylation	3	761.366	-1.5	29.32	0	0	21	44.99	L1-21942.raw	34388	Y
EAT41994.1	R.DFM(+15.99)QVNK.D	Oxidation (M)	2	449.211	1.9	29.21	1	64500	7	29.65	L1-21942.raw	18719	Y
XP_001651903.1	apyrase [Aedes aegypti]	63239	60	64	64	473.64	173	1320000000	--
Protein Accessions	Peptide	PTM	z	m/z	ppm	-10lgP	# Features	Area WT-1	Length	RT	Source File	Scan	Unique
XP_001662185.3	K.FQEEFSATC(+57.02)YFYASR.E	Carbamidomethylation	2	953.41	0.9	144.16	7	45400000	15	52.63	L1-21942.raw	42997	Y
XP_001662185.3	K.FFAIDSWQFEGLWK.F		2	887.436	1.2	142.23	1	11700000	14	71.75	L1-21942.raw	59612	Y
ABF18509.1,XP_001662185.3	K.VFEQGQDVALGEIVQK.M		2	880.466	1	138.4	5	516000000	16	47.41	L1-21942.raw	36605	N
ABF18509.1,XP_001662185.3	K.LLTSASGTNLQQELSNVLK.I		2	1008.56	3.6	131.1	4	436000000	19	58.82	L1-21942.raw	47365	N
XP_001662185.3	K.TPPEAAMGLEDK.Q		2	629.803	1	116.87	1	150000000	12	32.91	L1-21942.raw	22475	Y
XP_001662185.3	N.AVQSYLTDTDINPNWK.F		2	932.958	0.9	112.85	1	814000	16	49.01	L1-21942.raw	38294	Y
ABF18509.1,XP_001662185.3	R.IPQFGLQTTVPGR.Q		2	707.396	0.6	111.09	2	123000000	13	45.91	L1-21942.raw	35146	N
ABF18509.1,XP_001662185.3	K.VSTVYESIINNC(+57.02)VIYTGHLQPSNAQR.M	Carbamidomethylation	2	1482.24	1.5	110.65	4	327000000	26	52.63	L1-21942.raw	41806	N
XP_001662185.3	K.TPPEAAMGLEDKQK.C		2	757.881	2.5	108.17	2	102000000	14	26.8	L1-21942.raw	15946	Y
ABF18509.1,XP_001662185.3	K.VFTDYKENFVMSPYSLR.R		2	1048.51	1.6	107.3	2	25500000	17	50.78	L1-21942.raw	40012	N
XP_001662185.3	Q.SYLTDTDINPNWK.F		2	783.876	1.4	105.47	1	1390000	13	46.36	L1-21942.raw	35671	Y
ABF18509.1,XP_001662185.3	K.VSTVYESIINNC(+57.02)VIYTGH.L	Carbamidomethylation	2	1035.01	1.7	105.19	2	847000	18	57	L1-21942.raw	45964	N
ABF18509.1,XP_001662185.3	R.TAMAVAIGSEK.V		2	539.284	-0.7	103.71	2	146000000	11	30.47	L1-21942.raw	19602	N
ABF18509.1,XP_001662185.3	R.TAM(+15.99)AVAIGSEK.V	Oxidation (M)	2	547.283	2	102.57	2	10900000	11	23.03	L1-21942.raw	12175	N
ABF18509.1,XP_001662185.3	K.YGNFPEWNVQAVDLPYHDQSPL.S		2	1295.11	1	102.43	2	16000000	22	64.51	L1-21942.raw	52977	N
ABF18509.1,XP_001662185.3	R.MGQVINDALK.N		2	544.793	1.8	101.33	1	64700000	10	33.92	L1-21942.raw	23134	N
ABF18509.1,XP_001662185.3	K.MEMSMAADGEK.Q		2	600.241	1.1	101.32	2	42200000	11	29.32	L1-21942.raw	18407	N
XP_001662185.3	F.VVYDQNELVPILVGLYLK.T		2	1038.1	2.4	97.59	2	13000000	18	76.17	L1-21942.raw	63630	Y
XP_001662185.3	K.TPPEAAM(+15.99)GLEDK.Q	Oxidation (M)	2	637.801	1.2	90.43	2	6800000	12	26.2	L1-21942.raw	15340	Y
ABF18509.1,XP_001662185.3	K.FLYLEEMLK.Y		2	593.316	2.7	86.57	5	222000000	9	59.11	L1-21942.raw	48272	N
ABF18509.1,XP_001662185.3	T.SASGTNLQQELSNVLK.I		2	844.945	0.5	85.47	1	436000	16	52.18	L1-21942.raw	41373	N
ABF18509.1,XP_001662185.3	K.VFTDYKENFVMSPY.S		2	870.403	0.6	83.16	1	3780000	14	53.55	L1-21942.raw	42627	N
ABF18509.1,XP_001662185.3	R.LFSC(+57.02)FQGVK.L	Carbamidomethylation	2	543.277	2.6	82.8	3	301000000	9	39.13	L1-21942.raw	28310	N
ABF18509.1,XP_001662185.3	K.ENFVMSPYSLR.R		2	671.827	1.2	82.19	1	170000000	11	47.51	L1-21942.raw	37220	N
ABF18509.1,XP_001662185.3	K.VPFNQGVFKVFEQGQDVALGEIVQK.M		3	926.163	2.3	79.62	1	283000	25	63.66	L1-21942.raw	52310	N
ABF18509.1,XP_001662185.3	K.YGNFPEWNVQAVDLPYHD.Q		2	1082.49	-1	78.69	0	0	18	62.53	L1-21942.raw	51225	N
XP_001662185.3	P.PEAAMGLEDKQK.C		2	658.829	-0.2	78.19	0	0	12	26.93	L1-21942.raw	16202	Y
XP_001662185.3	A.VQSYLTDTDINPNWK.F		2	897.439	0.5	77.81	1	196000	15	47.51	L1-21942.raw	36961	Y
XP_001662185.3	Y.DQNELVPILVGLYLK.T		3	571.999	1.6	77.43	2	2800000	15	77.37	L1-21942.raw	64843	Y
ABF18509.1,XP_001662185.3	P.QFGLQTTVPGR.Q		2	602.329	1.6	77.39	1	191000000	11	38.39	L1-21942.raw	27577	N
ABF18509.1,XP_001662185.3	S.YLTDTDINPNWK.F		2	740.359	0.1	77.17	1	507000	12	44.04	L1-21942.raw	33481	N
ABF18509.1,XP_001662185.3	K.MEMSM(+15.99)AADGEK.Q	Oxidation (M)	2	608.239	1.1	76.99	1	421000	11	22.4	L1-21942.raw	11695	N
XP_001662185.3	N.NAVQSYLTDTDINPNWK.F		2	989.981	2.2	76.91	1	138000	17	51.73	L1-21942.raw	41024	Y
ABF18509.1,XP_001662185.3	K.FLYLEEM(+15.99)LK.Y	Oxidation (M)	2	601.312	0	74.19	2	12200000	9	47.86	L1-21942.raw	37125	N
ABF18509.1,XP_001662185.3	K.YGNFPEWNVQAVDLPYHDQSPLSC(+57.02).L	Carbamidomethylation	3	946.095	1.6	73.59	1	3430000	24	64.56	L1-21942.raw	53065	N
ABF18509.1,XP_001662185.3	L.TSASGTNLQQELSNVLK.I		2	895.468	0.3	72.87	1	183000	17	58.86	L1-21942.raw	47715	N
ABF18509.1,XP_001662185.3	K.MEM(+15.99)SMAADGEK.Q	Oxidation (M)	2	608.237	-1.7	72.8	1	513000	11	28.88	L1-21942.raw	18146	N
ABF18509.1,XP_001662185.3	K.VSTVYESIINNC(+57.02)VIY.T	Carbamidomethylation	2	887.44	0.5	72.05	1	929000	15	65.02	L1-21942.raw	53547	N
ABF18509.1,XP_001662185.3	K.ENFVM(+15.99)SPYSLR.R	Oxidation (M)	2	679.824	0.3	70.32	1	5150000	11	42.01	L1-21942.raw	31340	N
ABF18509.1,XP_001662185.3	R.QLLESMGMK.V		2	518.763	1	69.74	1	62300000	9	37.74	L1-21942.raw	26865	N
ABF18509.1,XP_001662185.3	K.VPFNQGVFK.V		2	518.284	-2	68.46	0	0	9	37.94	L1-21942.raw	27256	N
ABF18509.1,XP_001662185.3	Y.LTDTDINPNWK.F		2	658.829	2.3	67.79	1	528000	11	37.88	L1-21942.raw	27189	N
ABF18509.1,XP_001662185.3	K.FQEEFSATC(+57.02)Y.F	Carbamidomethylation	2	641.259	0.9	67.58	2	11600000	10	47.51	L1-21942.raw	36747	N
ABF18509.1,XP_001662185.3	K.M(+15.99)EMSMAADGEK.Q	Oxidation (M)	2	608.238	0.4	67.55	1	602000	11	23.6	L1-21942.raw	12808	N
ABF18509.1,XP_001662185.3	A.MAVAIGSEK.V		2	453.242	0.5	67.13	1	3870000	9	26.7	L1-21942.raw	15968	N
ABF18509.1,XP_001662185.3	K.YGNFPEWNVQAVDLPYHDQSPLSC(+57.02)L.L	Carbamidomethylation	3	983.789	0.2	66.43	1	3450000	25	69.09	L1-21942.raw	57226	N
ABF18509.1,XP_001662185.3	T.NLQQELSNVLK.I		2	643.361	2.3	65.52	1	384000	11	51.08	L1-21942.raw	40334	N
ABF18509.1,XP_001662185.3	R.RLFSC(+57.02)FQGVK.L	Carbamidomethylation	2	621.327	0.5	65.21	2	12800000	10	33.6	L1-21942.raw	22646	N
ABF18509.1,XP_001662185.3	K.C(+57.02)DDPPVGYQ	Carbamidomethylation	2	525.714	1	64.95	1	30200000	9	33.09	L1-21942.raw	22135	N
ABF18509.1,XP_001662185.3	R.M(+15.99)GQVINDALK.N	Oxidation (M)	2	552.789	-0.8	64.91	1	3900000	10	29.16	L1-21942.raw	18339	N
ABF18509.1,XP_001662185.3	S.ASGTNLQQELSNVLK.I		2	801.429	0.9	64.66	1	1120000	15	51.98	L1-21942.raw	41147	N
ABF18509.1,XP_001662185.3	K.FQEEFSATC(+57.02)YF.Y	Carbamidomethylation	2	714.794	1.8	64.09	1	743000	11	60.42	L1-21942.raw	49169	N
ABF18509.1,XP_001662185.3	K.FFAIDSWQF.E		2	580.775	1.6	62.89	1	429000	9	75.46	L1-21942.raw	63156	N
ABF18509.1,XP_001662185.3	K.QFTAHQPFLFVVY.D		2	798.914	0.4	61.21	1	2660000	13	61.58	L1-21942.raw	50271	N
ABF18509.1,XP_001662185.3	K.QFTAHQPFLF.V		2	618.315	1.4	58.85	1	11400000	10	51.53	L1-21942.raw	40570	N
ABF18509.1,XP_001662185.3	T.AMAVAIGSEK.V		2	488.76	0.2	58.3	0	0	10	28.18	L1-21942.raw	17456	N
ABF18509.1,XP_001662185.3	K.YGNFPEWNVQAVDLPYHDQSPLSC(+57.02)LL.V	Carbamidomethylation	2	1531.72	0.6	57.22	1	38600	26	74.2	L1-21942.raw	62026	N
ABF18509.1,XP_001662185.3	Q.GQDVALGEIVQK.M		2	628.846	1	57.18	1	238000	12	38.49	L1-21942.raw	27910	N
ABF18509.1,XP_001662185.3	A.SGTNLQQELSNVLK.I		2	765.911	2	54.28	1	4890000	14	51.83	L1-21942.raw	40861	N
ABF18509.1,XP_001662185.3	K.VSTVYESIINNC(+57.02)VIYTGHLQPSNAQ.R	Carbamidomethylation	3	936.462	2.1	54.23	1	615000	25	58.36	L1-21942.raw	47157	N
ABF18509.1,XP_001662185.3	R.PYVEQWVR.Y		2	538.78	0	53.8	1	2330000	8	38.78	L1-21942.raw	28251	N
ABF18509.1,XP_001662185.3	T.VYESIINNC(+57.02)VIYTGHLQPSNAQR.M	Carbamidomethylation	3	892.78	2.7	53.06	0	0	23	46.19	L1-21942.raw	35580	N
ABF18509.1,XP_001662185.3	N.ELVPILVGLYLK.T		2	678.929	1	52.76	1	55500	12	69.39	L1-21942.raw	57697	N
XP_001662185.3	K.IVPNQQPSGQD.H		2	591.791	0.1	51.82	1	224000	11	25.2	L1-21942.raw	14497	Y
XP_001662185.3	T.C(+57.02)YFYASR.E	Carbamidomethylation	2	483.711	1.4	49.82	1	3830000	7	30.42	L1-21942.raw	19598	Y
ABF18509.1,XP_001662185.3	R.TAMAVAIGSEKVSTVYESIINNC(+57.02)VIYTGHLQPSNAQR.M	Carbamidomethylation	4	1006.26	3.6	48.74	1	775000	37	60.47	L1-21942.raw	49225	N
ABF18509.1,XP_001662185.3	V.PNQQPSGQDHRPYVEQWVR.Y		4	581.034	-1.1	48.66	2	11300000	19	35.47	L1-21942.raw	24502	N
XP_001662185.3	K.IVPNQQPSGQDHRPYVEQWVR.Y		3	845.095	0.6	46.43	2	475000000	21	35.47	L1-21942.raw	25020	Y
ABF18509.1,XP_001662185.3	D.VALGEIVQK.M		2	478.792	-0.3	45.89	1	1260000	9	34.88	L1-21942.raw	24006	N
ABF18509.1,XP_001662185.3	K.VFTDYKENFVM(+15.99)SPYSLR.R	Oxidation (M)	3	704.676	1.5	45.26	1	253000	17	46.86	L1-21942.raw	36219	N
ABF18509.1,XP_001662185.3	P.FNQGVFK.V		2	420.224	0.3	44.5	1	240000000	7	28.65	L1-21942.raw	18294	N
XP_001662185.3	D.QNELVPILVGLYLK.T		2	799.981	1.4	44.5	1	96700	14	70.3	L1-21942.raw	58415	Y
XP_001662185.3	F.LFVVYDQNELVPILVGLYLK.T		3	779.116	1.2	43.74	1	41600	20	83.14	L1-21942.raw	70317	Y
ABF18509.1,XP_001662185.3	K.YGNFPEWNVQAVDLPYHDQSPLSC(+57.02)LLVM(+15.99)PL.D	Carbamidomethylation; Oxidation (M)	3	1173.57	1.3	43.5	1	272000	30	78.52	L1-21942.raw	65961	N
ABF18509.1,XP_001662185.3	K.ENFVMSPY.S		2	493.719	2.3	43.23	1	3310000	8	51.18	L1-21942.raw	40308	N
ABF18509.1,XP_001662185.3	R.QLLESM(+15.99)GMK.V	Oxidation (M)	2	526.76	0.3	42.46	1	922000	9	27.77	L1-21942.raw	16973	N
ABF18509.1,XP_001662185.3	K.VFEQGQDVALGEIVQKMEMSMAADGEK.Q		3	980.798	0.5	42.38	1	301000	27	66.77	L1-21942.raw	55212	N
ABF18509.1,XP_001662185.3	R.QLLESMGM(+15.99)K.V	Oxidation (M)	2	526.76	1.7	41.29	2	2600000	9	30.58	L1-21942.raw	19757	N
ABF18509.1,XP_001662185.3	K.YGNFPEWNVQAVDLPYHDQSPLS.C		3	892.751	0.7	41.12	1	290000	23	63.71	L1-21942.raw	52356	N
ABF18509.1,XP_001662185.3	N.FVMSPYSLR.R		2	550.285	2.1	40.14	1	204000	9	43.98	L1-21942.raw	33365	N
ABF18509.1,XP_001662185.3	S.IINNC(+57.02)VIYTGHLQPSNAQR.M	Carbamidomethylation	3	733.376	0.4	37.73	1	199000	19	35.97	L1-21942.raw	25268	N
ABF18509.1,XP_001662185.3	L.SC(+57.02)LLVMPLDGNYESLINSMNQSR.F	Carbamidomethylation	3	881.084	-1.3	37.61	1	162000	23	69.19	L1-21942.raw	57561	N
ABF18509.1,XP_001662185.3	R.FKDVLSK.L		2	418.748	0.3	37.41	1	715000	7	21.38	L1-21942.raw	10679	N
ABF18509.1,XP_001662185.3	K.FQEEFSATC(+57.02)YFY.A	Carbamidomethylation	2	796.326	2.7	37.15	1	56600	12	62.76	L1-21942.raw	51456	N
ABF18509.1,XP_001662185.3	F.VMSPYSLR.R		2	476.75	1.3	36.87	1	700000	8	33.92	L1-21942.raw	23060	N
ABF18509.1,XP_001662185.3	D.TDINPNWK.F		2	494.249	0.9	35.71	1	189000	8	29.87	L1-21942.raw	19200	N
ABF18509.1,XP_001662185.3	C.LLVMPLDGNYESLINSMNQSR.F		3	798.732	1	35.27	1	47100	21	67.63	L1-21942.raw	56027	N
ABF18509.1,XP_001662185.3	K.YGNFPEWNVQAVD.L		2	769.851	2.7	34.32	1	196000	13	60.17	L1-21942.raw	48985	N
[truncated: 9,229 more rows]

## Sheet: WT-2
Protein Accessions	Description	Avg. Mass	Coverage (%)	#Unique	#Peptides	-10lgP	#Spec WT-2	Area WT-2	Other Protein Matches/Notes
EAT38080.1	AAEL009993-PA [Aedes aegypti]	379967	67	527	547	748.81	1469	14600000000	--
Protein Accessions	Peptide	PTM	z	m/z	ppm	-10lgP	# Features	Area WT-2	Length	RT	Source File	Scan	Unique
EAT38080.1	R.FVDTVTLMDEGGNQEALIGTGPK.G		2	1196.59	1	138.29	4	72700000	23	56.1	L1-21943.raw	44326	Y
EAT38080.1	K.LVVYYDESDGEDMSVLGR.H		2	1023.97	2.2	137.17	6	35700000	18	53.88	L1-21943.raw	42694	Y
EAT38080.1	R.MC(+57.02)EAGQVPANPTTLQQVR.E	Carbamidomethylation	2	1000.49	1.7	130.48	2	96400000	18	38.71	L1-21943.raw	27873	Y
EAT38080.1	R.FVDTVTLM(+15.99)DEGGNQEALIGTGPK.G	Oxidation (M)	2	1204.59	1.3	128.8	4	2870000	23	50.65	L1-21943.raw	39452	Y
EAT38080.1	K.NNELLHISPQGLNVYSVQGSASTFK.Y		2	1352.19	0.8	128.01	2	171000000	25	52.72	L1-21943.raw	41228	Y
EAT38080.1	K.TSGQTEFIPIAGIDHDAEGK.V		2	1043.51	1.2	125.65	2	245000000	20	44.77	L1-21943.raw	33867	Y
EAT38080.1	K.GAFVHQYAIASDLAFIQR.N		2	1004.03	0.7	124.46	4	146000000	18	52.25	L1-21943.raw	40777	Y
EAT38080.1	K.MADLYTGNEYSLEIEK.T		2	938.44	2.2	123.99	3	54200000	16	49.79	L1-21943.raw	38453	Y
EAT38080.1	K.FNNEAVSLQTSGPVGIK.D		2	880.965	2.8	123.85	4	124000000	17	43	L1-21943.raw	32145	Y
EAT38080.1	K.GHTATTPSNAELVIFATPK.L		2	978.018	2.3	123.78	4	192000000	19	43	L1-21943.raw	32120	Y
EAT38080.1	K.YVAPGYLVEIANNFLTEK.L		2	1021.04	1.5	121.67	12	178000000	18	73.88	L1-21943.raw	60101	Y
EAT38080.1	R.YTGQEFDEETGLYNYHAR.L		2	1096.98	1.4	121.54	2	306000000	18	41	L1-21943.raw	30567	Y
EAT38080.1	K.DTNKPINTVTAYIHGPLGLLGFFR.N		3	882.149	2.5	120.3	5	134000000	24	68.33	L1-21943.raw	55457	Y
EAT38080.1	K.AFQYHDDFVSNDNPTDR.N		2	1020.94	1.1	120.21	2	185000000	17	37.46	L1-21943.raw	26531	Y
EAT38080.1	K.LSLALGNPVNVLTGVVLPVEQR.D		2	1144.67	0.1	119.99	6	178000000	22	73.02	L1-21943.raw	59317	Y
EAT38080.1	K.DFAIGLDDLKELNSFGIGAGNGK.L		2	1176.1	1.6	117.95	2	16700000	23	67.78	L1-21943.raw	54779	Y
EAT38080.1	K.AIFEGTQQLTTGLVGSVIHKPK.L		2	1162.65	0.9	117.93	4	499000000	22	49.94	L1-21943.raw	38796	Y
EAT38080.1	R.DQAVYFDYGETESEPSLR.G		2	1053.47	2	116.91	4	78100000	18	51.5	L1-21943.raw	40534	Y
EAT38080.1	R.RFVDTVTLMDEGGNQEALIGTGPK.G		3	850.097	1.7	116.82	1	7780000	24	50.79	L1-21943.raw	39447	Y
EAT38080.1	K.SYISPTTNETLSLVYLQENDK.V		2	1208.1	2.4	115.21	2	2060000	21	56.32	L1-21943.raw	44548	Y
EAT38080.1	K.YEYEDPVVSMNQVAFK.T		2	959.951	3.1	114.43	2	92300000	16	52.87	L1-21943.raw	41252	Y
EAT38080.1	R.DGAQLDAEQTITDK.S		2	752.86	0.2	114.28	2	139000000	14	35.8	L1-21943.raw	25379	Y
EAT38080.1	K.IDSLYYLESIKQDDDPDPVLGFEYNK.D		3	1026.16	2	113.85	3	49900000	26	62.9	L1-21943.raw	50276	Y
EAT38080.1,EAT38081.1	R.DC(+57.02)IVLDHGNTVFEDK.Q	Carbamidomethylation	2	881.41	1.3	113.78	3	382000000	15	41.88	L1-21943.raw	31076	N
EAT38080.1	K.YYNVLLDHEGSTR.L		2	783.882	1.1	113.72	2	239000000	13	35.35	L1-21943.raw	24248	Y
EAT38080.1	K.DIGDVDAFTLMNR.G		2	733.852	1.1	112.76	4	87900000	13	59.72	L1-21943.raw	47446	Y
EAT38080.1	K.VLGVYNGELC(+57.02)LLTLEVVDAVEPK.L	Carbamidomethylation	2	1265.68	1.3	112.74	3	6300000	23	81.33	L1-21943.raw	66737	Y
EAT38080.1	R.DGSVAYVAVNSDTK.S		2	713.347	1.4	112.69	4	102000000	14	34.4	L1-21943.raw	23343	Y
EAT38080.1	K.VVAAYDYLPYGQMIR.K		2	879.949	1.7	112.64	3	118000000	15	55.99	L1-21943.raw	44488	Y
EAT38080.1	K.QDDDPDPVLGFEYNK.D		2	876.393	2	112.45	2	37500000	15	49.17	L1-21943.raw	37932	Y
EAT38080.1	R.ETNDLQDNQQIVQVMTADNQVFDPEYVK.R		3	1094.52	2.4	112.38	5	59900000	28	63.55	L1-21943.raw	50871	Y
EAT38080.1	R.DSKPLQEILLLDSSNVLIR.Q		2	1077.11	0.8	111.78	4	98800000	19	65.31	L1-21943.raw	52519	Y
EAT38080.1	R.TWFGMIEGASTIFMGTAGTAK.H		2	1089.03	1.2	111.41	2	2970000	21	73.92	L1-21943.raw	60132	Y
EAT38080.1	K.QAIATQQFEQEIAK.M		2	802.919	2.3	110.86	2	96500000	14	40.86	L1-21943.raw	30012	Y
EAT38080.1	K.TFYPDLETGLPMK.C		2	756.377	1.6	109.83	3	114000000	13	53.46	L1-21943.raw	41874	Y
EAT38080.1	K.M(+15.99)ADLYTGNEYSLEIEK.T	Oxidation (M)	2	946.435	0.2	109.74	2	2430000	16	46.74	L1-21943.raw	35693	Y
EAT38080.1	H.ISPQGLNVYSVQGSASTFK.Y		2	992.014	1.1	109.56	2	900000	19	47.15	L1-21943.raw	36133	Y
EAT38080.1	K.YDFQEDSFVYYHSK.K		2	914.398	1.1	109.54	4	159000000	14	44.47	L1-21943.raw	33498	Y
EAT38080.1	K.ESLSDYGLILYNNVVALR.T		2	1020.05	2	109.19	4	20600000	18	73.47	L1-21943.raw	59635	Y
EAT38080.1	R.LSPVNFNFEGSVYDAR.I		2	907.942	2.8	109.15	2	93300000	16	54.32	L1-21943.raw	42612	Y
EAT38080.1	K.YFC(+57.02)PYFSSFGGWSR.R	Carbamidomethylation	2	880.882	2.9	108.54	2	110000000	14	59.9	L1-21943.raw	47943	Y
EAT38080.1	R.TWFGM(+15.99)IEGASTIFMGTAGTAK.H	Oxidation (M)	2	1097.02	0.8	107.88	4	1540000	21	66.62	L1-21943.raw	53784	Y
EAT38080.1	R.M(+15.99)C(+57.02)EAGQVPANPTTLQQVR.E	Oxidation (M); Carbamidomethylation	2	1008.49	-0.2	107.88	3	1550000	18	36.8	L1-21943.raw	26013	Y
EAT38080.1,EAT38081.1	R.FFQMDPMEQYASPYK.Y		2	941.415	2.4	107.75	3	90800000	15	54.74	L1-21943.raw	43440	N
EAT38080.1	R.FSFPLVDLQGR.M		2	639.846	1	107.12	1	223000000	11	58.96	L1-21943.raw	46961	Y
EAT38080.1	R.VEFIYNEYNQLR.Y		2	794.394	0.6	106.61	3	113000000	12	48.62	L1-21943.raw	37323	Y
EAT38080.1	R.IGYAAIAMPSMAGLMFK.K		2	886.453	2.9	106.36	2	26200000	17	66.27	L1-21943.raw	53309	Y
EAT38080.1	K.IHSVQWNLVEISSVAHR.D		3	659.023	1.4	106.08	3	212000000	17	44.93	L1-21943.raw	33906	Y
EAT38080.1	R.GEILHGSSSHAAMVTTR.M		2	877.437	1.3	105.93	3	42900000	17	23.47	L1-21943.raw	12470	Y
EAT38080.1	K.DIGDVDAFTLM(+15.99)NR.G	Oxidation (M)	2	741.85	2.6	105.82	4	5880000	13	52.5	L1-21943.raw	41078	Y
EAT38080.1	K.HSWVESFSPYTMEK.R		2	864.392	2.2	105.5	3	98100000	14	46.89	L1-21943.raw	35715	Y
EAT38080.1	K.YGSNPEAHIAFR.Y		2	681.334	0.3	105.46	3	187000000	12	30.09	L1-21943.raw	18967	Y
EAT38080.1	R.TWFGMIEGASTIFM(+15.99)GTAGTAK.H	Oxidation (M)	2	1097.02	0.2	105.27	3	3350000	21	68.83	L1-21943.raw	55615	Y
EAT38080.1	K.VSGIQYPFGVDGK.Q		2	683.855	2.2	105.05	1	170000000	13	45.18	L1-21943.raw	34187	Y
EAT38080.1	K.YEYEDPVVSM(+15.99)NQVAFK.T	Oxidation (M)	2	967.945	-0.6	105.01	4	2310000	16	45.43	L1-21943.raw	34405	Y
EAT38080.1,EAT38081.1	R.FFQMDPM(+15.99)EQYASPYK.Y	Oxidation (M)	2	949.407	-3.2	104.87	2	8630000	15	48.02	L1-21943.raw	36813	N
EAT38080.1	K.STGADDVHVDHVR.L		2	704.335	1.5	104.74	2	75500000	13	19.62	L1-21943.raw	8660	Y
EAT38080.1	K.GYGC(+57.02)EPTGDGSILR.T	Carbamidomethylation	2	741.339	1.1	104.73	3	175000000	14	35.85	L1-21943.raw	24803	Y
EAT38080.1	R.TESC(+57.02)VSLQTNSAR.N	Carbamidomethylation	2	726.842	2.1	103.95	4	113000000	13	25.56	L1-21943.raw	14434	Y
EAT38080.1	F.FEYIDVQGTFPEDEAEAK.K		2	1044.48	2.6	103.8	2	3560000	18	52.82	L1-21943.raw	41283	Y
EAT38080.1	R.WQIGGTATVEPNQAILQGQIISK.E		3	818.112	1.3	103.48	6	11200000	23	56.67	L1-21943.raw	46131	Y
EAT38080.1	K.DNDIISVNYYVR.D		2	735.866	2.2	103.28	2	64500000	12	51.71	L1-21943.raw	40238	Y
EAT38080.1	K.IVYFLYNIFGR.M		2	702.888	0.5	102.83	13	62800000	11	68.73	L1-21943.raw	55952	Y
EAT38080.1,EAT38081.1	R.FFQM(+15.99)DPMEQYASPYK.Y	Oxidation (M)	2	949.407	-3.2	102.8	3	8820000	15	48.02	L1-21943.raw	37363	N
EAT38080.1	R.IGYAAIAM(+15.99)PSMAGLMFK.K	Oxidation (M)	2	894.449	1.2	102.62	2	2640000	17	64.51	L1-21943.raw	51749	Y
EAT38080.1	R.LVYSMSGSSQLSLTIGK.T		2	885.968	-0.8	102.14	6	1430000	17	55.08	L1-21943.raw	43094	Y
EAT38080.1	R.ETNDLQDNQQIVQVM(+15.99)TADNQVFDPEYVK.R	Oxidation (M)	3	1099.85	0.8	102.08	3	2910000	28	55.23	L1-21943.raw	43578	Y
EAT38080.1	R.NKDNDIISVNYYVR.D		2	856.935	1.8	101.87	2	47600000	14	41.11	L1-21943.raw	30319	Y
EAT38080.1	K.VEIDSPSTAQVLK.L		2	693.879	1.9	101.64	4	149000000	13	38.86	L1-21943.raw	27993	Y
EAT38080.1	L.MDEGGNQEALIGTGPK.G		2	808.884	1.2	101.34	1	375000	16	34.94	L1-21943.raw	24043	Y
EAT38080.1	K.YDSTGEFITSK.E		2	624.294	2	101	1	144000000	11	33.9	L1-21943.raw	22773	Y
EAT38080.1	K.PLQEILLLDSSNVLIR.Q		2	912.037	1.5	100.8	2	6680000	16	66.11	L1-21943.raw	53225	Y
EAT38080.1	Q.GLNVYSVQGSASTFK.Y		2	779.4	1	100.77	1	1490000	15	41.93	L1-21943.raw	31246	Y
EAT38080.1	R.TATIQTNGFVSR.R		2	647.842	0.9	100.46	2	103000000	12	33.06	L1-21943.raw	21960	Y
EAT38080.1	R.YTGQEFDEETGLYNYH.A		2	983.412	1.5	100.35	1	480000	16	46.79	L1-21943.raw	35926	Y
EAT38080.1	K.ELNSFGIGAGNGK.L		2	632.321	1.6	99.81	1	102000000	13	36.64	L1-21943.raw	25638	Y
EAT38080.1	K.IDSLYYLESIK.Q		2	672.359	1.5	99.54	2	101000000	11	53.71	L1-21943.raw	42056	Y
EAT38080.1	F.LGFEDYEDMTGWTVNK.R		2	952.923	0.7	99.01	1	1050000	16	60.2	L1-21943.raw	47899	Y
EAT38080.1	K.GEELIAEFPNTAYYDNFIASTWIR.T		2	1410.68	1.8	98.78	2	874000	24	75.02	L1-21943.raw	61165	Y
EAT38080.1	K.SHQAIPNRDQAVYFDYGETESEPSLR.G		3	1003.81	2.1	98.67	2	49700000	26	41.11	L1-21943.raw	30309	Y
EAT38080.1	K.YTYTPLDPSTHTMHLLSITDDSNK.T		2	1375.66	2.3	98.63	3	108000000	24	49.55	L1-21943.raw	38438	Y
EAT38080.1	R.YVYGM(+15.99)NNQGVVSVPGWADWYGPSANYDSK.K	Oxidation (M)	3	1080.82	0.8	97.71	1	6200000	29	62.3	L1-21943.raw	49813	Y
EAT38080.1	L.ALGNPVNVLTGVVLPVEQR.D		2	988.072	1.2	97.47	2	1550000	19	63.65	L1-21943.raw	51065	Y
EAT38080.1	L.VQFLGFEDYEDMTGWTVNK.R		2	1140.02	1.2	97.2	2	169000	19	67.28	L1-21943.raw	54344	Y
EAT38080.1	K.QSIDEWIYVEADSR.E		2	855.903	0.7	96.39	2	12500000	14	55.28	L1-21943.raw	44024	Y
EAT38080.1	L.GFEDYEDMTGWTVNK.R		2	896.38	0	96.06	1	455000	15	54.49	L1-21943.raw	42923	Y
EAT38080.1	K.TTPYSANQELVQFLGFEDYEDM(+15.99)TGWTVNK.R	Oxidation (M)	3	1133.85	1.1	95.79	1	1790000	29	71.89	L1-21943.raw	58359	Y
EAT38080.1	L.NVYSVQGSASTFK.Y		2	694.347	0.6	95.64	1	6470000	13	33.41	L1-21943.raw	22379	Y
EAT38080.1	R.IGYAAIAMPSM(+15.99)AGLMFK.K	Oxidation (M)	2	894.449	1.1	95.62	2	2990000	17	58.44	L1-21943.raw	46405	Y
EAT38080.1	K.MIVHDDEGNVIK.A		2	685.344	1.8	95.22	3	133000000	12	28.24	L1-21943.raw	17160	Y
EAT38080.1	K.GGDSSIC(+57.02)TPWSSGDRTEEAK.C	Carbamidomethylation	2	1070.47	1.4	95	2	121000000	20	34.05	L1-21943.raw	22917	Y
EAT38080.1	K.IDSLYYLESIKQDDDPD.P		2	1014.97	1.4	94.87	2	1690000	17	56.22	L1-21943.raw	44435	Y
EAT38080.1	K.NYVVEGVQDAK.H		2	611.309	0.4	93.97	1	198000000	11	30.64	L1-21943.raw	19726	Y
EAT38080.1	K.SKPSISDVDTFFEYIDVQGTFPEDEAEAK.K		3	1088.84	1.5	93.87	1	5940000	29	66.97	L1-21943.raw	54348	Y
EAT38080.1	K.DTIILTWYK.N		2	576.819	1.5	93.87	1	88500000	9	55.79	L1-21943.raw	43976	Y
EAT38080.1	R.TLEFGYDFR.G		2	574.275	0.3	93.79	1	162000000	9	48.97	L1-21943.raw	37655	Y
EAT38080.1	R.IGYAAIAMPSMAGLM(+15.99)FK.K	Oxidation (M)	2	894.448	0.1	93.74	3	1430000	17	61.55	L1-21943.raw	49095	Y
EAT38080.1	G.SVAYVAVNSDTK.S		2	627.322	0.5	93.67	1	343000	12	28.85	L1-21943.raw	17826	Y
EAT38080.1	K.IDSLYYLESIKQDDD.P		2	908.928	-0.1	93.35	2	2350000	15	54.94	L1-21943.raw	43347	Y
EAT38080.1	N.TIYEGYPYSQTVYYNNPLEIR.H		2	1292.12	0.1	93.33	2	1180000	21	57.89	L1-21943.raw	45976	Y
EAT38080.1	D.PDPVLGFEYNK.D		2	639.822	0.8	93.26	1	8380000	11	44.37	L1-21943.raw	33433	Y
EAT38080.1	S.LALGNPVNVLTGVVLPVEQR.D		2	1044.61	1.1	92.81	2	1400000	20	68.28	L1-21943.raw	55241	Y
EAT38080.1	A.LGNPVNVLTGVVLPVEQR.D		2	952.554	2	91.96	2	1250000	18	62.2	L1-21943.raw	49740	Y
EAT38080.1	R.SSIELQGGDLAK.F		2	609.323	1.9	91.88	1	116000000	12	34.15	L1-21943.raw	23491	Y
EAT38080.1	A.TATNTIYEGYPYSQTVYYNNPLEIR.H		3	990.812	1.7	91.85	1	1790000	25	58.49	L1-21943.raw	46436	Y
EAT38080.1	V.APGYLVEIANNFLTEK.L		2	889.971	1	91.68	2	505000	16	73.89	L1-21943.raw	60351	Y
EAT38080.1	K.NTLASM(+15.99)LGNSPGDVESFSID.P	Oxidation (M)	2	1035.47	1.5	91.51	1	352000	20	60.6	L1-21943.raw	48323	Y
EAT38080.1	K.GGDSSIC(+57.02)TPWSSGDR.T	Carbamidomethylation	2	791.335	2.1	91.29	1	30200000	15	39.26	L1-21943.raw	28879	Y
EAT38080.1	K.TTPYSANQELVQFLGFEDYEDMTGWTVNK.R		3	1128.52	0.6	91.02	1	236000	29	75.88	L1-21943.raw	61974	Y
EAT38080.1	R.IAEVDETGNIK.Y		2	594.809	0.2	90.93	1	126000000	11	28.9	L1-21943.raw	17757	Y
EAT38080.1	K.IPLGAFSNFK.K		2	547.306	0.3	90.73	1	28600000	10	47.46	L1-21943.raw	36265	Y
EAT38080.1	K.TFYPDLETGLPM(+15.99)K.C	Oxidation (M)	2	764.374	0.5	90.54	2	5260000	13	48.62	L1-21943.raw	37352	Y
EAT38080.1	K.QVVASPWAVTSK.Y		2	636.852	1.1	90.49	2	104000000	12	39.36	L1-21943.raw	28469	Y
EAT38080.1	K.LDQGSPAKPSAER.V		2	678.35	1.2	90.42	2	77500000	13	17.35	L1-21943.raw	6556	Y
EAT38080.1	K.TTVVVKPNAVQYK.G		2	723.92	1.3	90.3	2	140000000	13	27.71	L1-21943.raw	16624	Y
EAT38080.1	R.IRPLLEAGGFAR.G		3	433.923	1.5	89.9	5	214000000	12	38.11	L1-21943.raw	27733	Y
EAT38080.1	T.VEPNQAILQGQIISK.E		2	819.466	1.1	89.89	2	2030000	15	43.42	L1-21943.raw	32641	Y
EAT38080.1,EAT38081.1	C.IVLDHGNTVFEDK.Q		2	743.881	0.8	89.64	1	1820000	13	41.88	L1-21943.raw	31177	N
EAT38080.1	R.EIVVSESTTVK.R		2	596.328	1.6	89.64	3	82100000	11	29.94	L1-21943.raw	18850	Y
EAT38080.1	A.PGYLVEIANNFLTEK.L		2	854.453	1.7	89.52	1	280000	15	73.88	L1-21943.raw	60116	Y
EAT38080.1	K.QRDGAQLDAEQTITDK.S		3	596.963	2	89.38	1	923000	16	28.25	L1-21943.raw	17258	Y
EAT38080.1	K.SPRTWFGMIEGASTIFMGTAGTAK.H		3	839.748	0.9	89.31	1	760000	24	67.98	L1-21943.raw	54887	Y
EAT38080.1	E.AGQVPANPTTLQQVR.E		2	790.432	0.9	89.2	1	516000	15	34.04	L1-21943.raw	23094	Y
EAT38080.1	K.LTSIWVDGHLR.I		2	648.857	0.9	89.09	5	210000000	11	39.41	L1-21943.raw	28543	Y
EAT38080.1	K.EGLGFSEDDPPR.S		2	659.801	2.3	88.72	1	163000000	12	37.26	L1-21943.raw	26139	Y
EAT38080.1	V.TAYIHGPLGLLGFFR.N		2	831.463	1.7	88.62	3	1140000	15	68.28	L1-21943.raw	55150	Y
EAT38080.1	K.DFAIGLDDLK.E		2	553.791	2.1	87.36	3	186000000	10	56.52	L1-21943.raw	44846	Y
EAT38080.1	D.PVVSMNQVAFK.T		2	610.329	0.9	87.21	1	8320000	11	40.71	L1-21943.raw	29960	Y
EAT38080.1	K.ETPDGGRVEFIYNEYNQLR.Y		2	1150.55	1.2	87.01	2	82600000	19	51.6	L1-21943.raw	40264	Y
EAT38080.1	K.FNLTLDVFDEHK.T		2	739.371	2.3	86.62	2	7740000	12	53.41	L1-21943.raw	41931	Y
EAT38080.1	K.MLEQGYPEHYGHAYDYGSHGELIAAK.S		3	979.451	2.4	86.21	3	187000000	26	37.31	L1-21943.raw	26386	Y
EAT38080.1	K.TVGETDLYVR.L		2	576.799	1.1	86.2	1	152000000	10	34.1	L1-21943.raw	23438	Y
EAT38080.1,EAT38081.1	H.GPLGLLGFFR.N		2	538.817	1.1	86.18	1	545000	10	64.82	L1-21943.raw	52073	N
EAT38080.1	K.IYILNKGEDDSWK.L		2	790.903	1.4	86.02	2	8800000	13	38.31	L1-21943.raw	27495	Y
EAT38080.1	S.VAYVAVNSDTK.S		2	583.807	1.1	85.99	1	3290000	11	27.26	L1-21943.raw	16184	Y
EAT38080.1	R.MNEMQQEEDKQR.D		2	783.338	0.5	85.99	2	25700000	12	18.32	L1-21943.raw	7398	Y
EAT38080.1	K.LVVYYDESDGEDM(+15.99)SVLGR.H	Oxidation (M)	3	688.315	0.8	85.7	1	417000	18	48.72	L1-21943.raw	37656	Y
EAT38080.1	L.QEILLLDSSNVLIR.Q		2	806.968	0.9	85.57	1	220000	14	59.53	L1-21943.raw	47386	Y
EAT38080.1	K.LTTPYDSYVIK.Y		2	650.346	1.2	85.54	1	161000000	11	43.32	L1-21943.raw	32383	Y
EAT38080.1	K.LQQETLSDAK.S		2	566.797	2.1	85.44	1	136000000	10	23	L1-21943.raw	11901	Y
EAT38080.1	K.C(+57.02)DQNLIPLTAR.A	Carbamidomethylation	2	650.839	2	85.42	1	94100000	11	41.66	L1-21943.raw	30871	Y
EAT38080.1,EAT38081.1	K.YAGNSPVSQIDPDGQ.I		2	774.354	2	85.32	1	27200000	15	42.24	L1-21943.raw	31414	N
EAT38080.1	K.VLFNMVGNK.D		2	511.279	1.4	85.14	1	109000000	9	40.51	L1-21943.raw	29650	Y
EAT38080.1	M.TADNQVFDPEYVK.R		2	763.362	0	84.99	1	3160000	13	40.56	L1-21943.raw	29795	Y
EAT38080.1	Y.VATATNTIYEGYPYSQTVYYNNPLEIR.H		3	1047.51	1.8	84.92	1	2980000	27	59.27	L1-21943.raw	47094	Y
EAT38080.1	K.DATFEYTAR.E		2	537.249	0.7	84.92	2	123000000	9	33.05	L1-21943.raw	21905	Y
EAT38080.1	K.RMNEMQQEEDKQR.D		3	574.595	1	84.86	2	22100000	13	15.74	L1-21943.raw	5270	Y
EAT38080.1	R.YVYGMNNQGVVSVPGWADWYGPSANYDSK.K		2	1612.73	0.9	84.72	2	3980000	29	65.02	L1-21943.raw	52409	Y
EAT38080.1	H.SWVESFSPYTMEK.R		2	795.863	2.7	84.71	1	361000	13	52.61	L1-21943.raw	41186	Y
EAT38080.1	K.IYAQVISEEK.L		2	590.317	0.5	84.13	1	155000000	10	32.15	L1-21943.raw	20962	Y
EAT38080.1	R.GWEDSVDYRGEILHGSSSHAAMVTTR.M		3	954.45	2.9	84.11	3	93500000	26	41.16	L1-21943.raw	30514	Y
EAT38080.1	K.LTYIEATDK.D		2	527.278	1.6	83.7	1	36600000	9	29.99	L1-21943.raw	18905	Y
EAT38080.1,EAT38081.1	K.IEYDPLTQR.V		2	567.794	1.4	83.69	1	259000000	9	38.06	L1-21943.raw	27056	N
EAT38080.1	I.FEGTQQLTTGLVGSVIHKPK.L		3	714.064	0.9	83.65	1	5250000	20	49.94	L1-21943.raw	38694	Y
EAT38080.1	K.NTLASMLGNSPGDVESFSIDPNGNHGVFYTGFK.R		3	1158.21	2.2	83.35	3	35100000	33	63.9	L1-21943.raw	51151	Y
EAT38080.1	K.GEELIAEFPNTAYYDNF.I		2	996.949	1.9	82.83	1	469000	17	69.98	L1-21943.raw	56710	Y
EAT38080.1	K.TTPYSANQELVQFLGFED.Y		2	1029.99	1.6	82.83	1	81500	18	75.53	L1-21943.raw	61586	Y
EAT38080.1	H.TATTPSNAELVIFATPK.L		2	880.976	1.4	82.81	1	1890000	17	50.7	L1-21943.raw	39390	Y
EAT38080.1	R.SGALSKPVSWLR.D		3	434.251	0.5	82.7	2	150000000	12	36.35	L1-21943.raw	25232	Y
EAT38080.1	R.YVYGMNNQGVVSVPGWADWYGPSANYDSKK.I		3	1118.18	0.3	82.69	1	1120000	30	58.95	L1-21943.raw	46872	Y
EAT38080.1	K.YDFQEDSFVYYH.S		2	806.835	1.8	82.53	1	1570000	12	52.92	L1-21943.raw	41452	Y
EAT38080.1,EAT38081.1	I.VLDHGNTVFEDK.Q		2	687.339	1.4	82.36	1	1730000	12	41.88	L1-21943.raw	31180	N
EAT38080.1	K.VVAAYDYLPY.G		2	587.296	1.1	82.19	1	7740000	10	58.65	L1-21943.raw	46506	Y
EAT38080.1	K.NEGYRQEEEKSPNGK.K		2	882.911	0.2	82.11	2	16600000	15	12.96	L1-21943.raw	3684	Y
EAT38080.1	K.VYNVVKPNGLK.M		2	615.865	1.5	82.09	2	124000000	11	26.88	L1-21943.raw	15789	Y
EAT38080.1	R.RIAEVDETGNIK.Y		2	672.86	0	81.71	3	20600000	12	25.22	L1-21943.raw	14283	Y
EAT38080.1	K.IRFSFPLVDLQGR.M		3	516.629	1.3	81.24	1	1580000	13	55.44	L1-21943.raw	43743	Y
EAT38080.1	K.VVAAYDYLPYGQM(+15.99)IR.K	Oxidation (M)	2	887.946	0.9	81.2	5	2310000	15	54.55	L1-21943.raw	43039	Y
EAT38080.1	D.LYTGNEYSLEIEK.T		2	779.886	0.7	81.06	1	1230000	13	42.49	L1-21943.raw	31800	Y
EAT38080.1	D.GSVAYVAVNSDTK.S		2	655.833	0.2	80.96	1	237000	13	29.45	L1-21943.raw	18525	Y
EAT38080.1	R.GFFMPYQR.I		2	523.251	1.6	80.91	1	75500000	8	43.86	L1-21943.raw	32841	Y
EAT38080.1	R.VAETVWVQK.S		2	530.296	1	80.79	1	100000000	9	32.15	L1-21943.raw	21008	Y
EAT38080.1	R.MNEMQQEEDK.Q		2	641.259	1.1	80.69	1	4980000	10	19.35	L1-21943.raw	8347	Y
EAT38080.1	H.QYAIASDLAFIQR.N		2	748.4	1.9	80.63	1	2120000	13	53.51	L1-21943.raw	41958	Y
EAT38080.1	S.TGADDVHVDHVR.L		2	660.818	0.1	80.61	1	197000	12	19.58	L1-21943.raw	8791	Y
EAT38080.1	R.DSLDEASFK.N		2	506.236	1.4	80.53	2	120000000	9	33.26	L1-21943.raw	22133	Y
EAT38080.1	K.SHQAIPNR.D		2	461.747	0.6	80.52	2	12000	8	8.73	L1-21943.raw	2832	Y
EAT38080.1	K.QVIQSLQEPVRK.N		2	712.915	0.9	80.47	2	125000000	12	27.66	L1-21943.raw	16567	Y
EAT38080.1	T.GADDVHVDHVR.L		2	610.294	0.1	80.4	1	2430000	11	19.61	L1-21943.raw	8651	Y
EAT38080.1	H.AYDYGSHGELIAAK.S		2	747.865	1	80.24	1	157000	14	31.05	L1-21943.raw	20105	Y
EAT38080.1	Y.GSNPEAHIAFR.Y		2	599.802	0.6	80.05	2	3030000	11	30.09	L1-21943.raw	19019	Y
EAT38080.1	R.SFMSISSNLVK.M		2	606.82	3.2	80.05	1	10500000	11	46.49	L1-21943.raw	35397	Y
EAT38080.1	Y.IDVQGTFPEDEAEAK.K		2	824.889	-0.1	79.62	1	591000	15	40.26	L1-21943.raw	29558	Y
EAT38080.1	Y.NVLLDHEGSTR.L		2	620.818	0.4	79.53	1	1710000	11	35.35	L1-21943.raw	24388	Y
EAT38080.1	M.SGSSQLSLTIGK.T		2	589.325	1.1	79.46	0	0	12	35.6	L1-21943.raw	24749	Y
EAT38080.1	K.DYNNILTTYIYDQH.G		2	886.91	-0.2	79.03	2	383000	14	62.45	L1-21943.raw	50028	Y
EAT38080.1	A.VYFDYGETESEPSLR.G		2	896.408	0.7	79.03	1	2320000	15	46.39	L1-21943.raw	35344	Y
EAT38080.1	K.KGEELIAEFPNTAYYDNF.I		2	1061	1.1	78.99	1	239000	18	60.85	L1-21943.raw	48588	Y
EAT38080.1,EAT38081.1	R.LYDPDIGR.F		2	474.743	0.7	78.99	1	212000000	8	32.2	L1-21943.raw	21056	N
EAT38080.1	K.DVIVMEDAEIQVSYLNR.D		2	997.5	1	78.92	2	74700	17	61.89	L1-21943.raw	49536	Y
EAT38080.1	L.SLALGNPVNVLTGVVLPVEQR.D		2	1088.13	1.3	78.89	2	178000	21	68.9	L1-21943.raw	55837	Y
EAT38080.1	Y.SQTVYYNNPLEIR.H		2	798.905	0.9	78.68	1	4120000	13	44.62	L1-21943.raw	33817	Y
EAT38080.1	K.GNVLVEYK.Q		2	461.256	1	78.53	1	124000000	8	30.19	L1-21943.raw	18998	Y
EAT38080.1	R.ETNDLQDNQQIVQVMTADNQVFD.P		2	1333.11	2.4	78.43	2	1200000	23	67.33	L1-21943.raw	54459	Y
EAT38080.1	K.LTYIEATDKDNKPTKPSSQNEK.L		3	836.427	1.3	78.39	2	50700000	22	22.03	L1-21943.raw	11043	Y
EAT38080.1	S.IAVSFPSGFVGITR.S		2	725.907	1	78.25	1	603000	14	56.85	L1-21943.raw	45033	Y
EAT38080.1	A.IATQQFEQEIAK.M		2	703.37	0.9	76.94	1	2690000	12	37.96	L1-21943.raw	27264	Y
EAT38080.1	K.DFIMIHR.G		2	466.245	1.4	76.73	2	83400000	7	36.5	L1-21943.raw	25487	Y
EAT38080.1	T.NTIYEGYPYSQTVYYNNPLEIR.H		3	899.767	1.2	76.7	0	0	22	58.3	L1-21943.raw	46352	Y
EAT38080.1	A.SIAVSFPSGFVGITR.S		2	769.424	2	76.66	1	498000	15	57.64	L1-21943.raw	45688	Y
EAT38080.1	K.ESLSDYGLILY.N		2	636.823	1.7	76.57	1	466000	11	70.33	L1-21943.raw	57039	Y
EAT38080.1	Q.LDAEQTITDK.S		2	567.289	1.8	76.37	1	402000	10	28.8	L1-21943.raw	17817	Y
EAT38080.1	K.KGEELIAEFPNTAYYDNFIASTWIR.T		3	983.488	1.4	76.16	1	2140000	25	68.47	L1-21943.raw	55256	Y
EAT38080.1	K.VAEYTQVK.D		2	469.253	0.9	76.06	1	97000000	8	20.73	L1-21943.raw	9614	Y
EAT38080.1	K.NTLASM(+15.99)LGNSPGDVESFSIDPNGNHGVFYTGFK.R	Oxidation (M)	3	1163.54	0.8	75.95	2	25300000	33	58.85	L1-21943.raw	46576	Y
EAT38080.1	K.DYNNILTTYIYDQHGNQIQMLPPSYYHEK.S		3	1186.89	0.2	75.89	2	171000000	29	58.85	L1-21943.raw	46672	Y
EAT38080.1	A.VSLQTSGPVGIK.D		2	593.346	0.2	75.89	1	2550000	12	35.4	L1-21943.raw	24488	Y
EAT38080.1	K.QVIQSLQEPVR.K		2	648.867	0.5	75.83	1	19900000	11	34.49	L1-21943.raw	23443	Y
EAT38080.1	N.AELVIFATPK.L		2	544.822	1	75.57	1	656000	10	47.3	L1-21943.raw	36274	Y
EAT38080.1	K.ASFANAGMK.S		2	448.719	1.1	75.49	1	43800000	9	23.09	L1-21943.raw	11976	Y
EAT38080.1	R.NYFLNTGPMQGYVATATN.T		2	981.457	0	75.43	0	0	18	60.41	L1-21943.raw	48184	Y
EAT38080.1	K.DTNKPINTVTAYIHGPLGL.L		2	1012.55	1.2	75.4	2	5930000	19	57.27	L1-21943.raw	45466	Y
EAT38080.1	R.ETNDLQDNQQIVQVMTADNQVFDPEYVKR.M		3	1146.55	2.5	75.33	2	954000	29	57.79	L1-21943.raw	45822	Y
EAT38080.1	K.FSSESIC(+57.02)IR.L	Carbamidomethylation	2	549.766	-0.1	75.13	1	103000000	9	35.05	L1-21943.raw	23958	Y
EAT38080.1	M.IEGASTIFMGTAGTAK.H		2	777.898	2.9	75.04	1	143000	16	43.27	L1-21943.raw	32613	Y
EAT38080.1	K.TTPYSANQELVQFL.G		2	805.907	0.9	75	1	957000	14	65.42	L1-21943.raw	52652	Y
EAT38080.1	Q.TVYYNNPLEIR.H		2	691.36	1	74.98	1	441000	11	44.17	L1-21943.raw	33348	Y
EAT38080.1	K.NNELLHISPQGLNVYSVQGS.A		2	1085.05	1.7	74.61	0	0	20	55.37	L1-21943.raw	43735	Y
EAT38080.1	K.NTNDLDKYR.F		2	569.78	3	74.58	1	14000000	9	20.99	L1-21943.raw	9836	Y
EAT38080.1	K.DSLTAPLSK.A		2	466.259	0.6	74.51	1	118000000	9	33.01	L1-21943.raw	21910	Y
EAT38080.1	K.NTLASMLGNSPGDVESFSID.P		2	1027.47	2.1	74.41	1	593000	20	69.32	L1-21943.raw	56144	Y
EAT38080.1	H.LLSITDDSNK.T		2	553.291	1.3	74.4	1	2940000	10	33.16	L1-21943.raw	22163	Y
EAT38080.1	K.SHELDRFWDSLSR.S		3	549.935	1.2	74.4	2	32700000	13	45.58	L1-21943.raw	34429	Y
EAT38080.1	Q.YAIASDLAFIQR.N		2	684.37	0.3	74.39	1	255000	12	52.15	L1-21943.raw	40812	Y
EAT38080.1	A.TTPSNAELVIFATPK.L		2	794.935	2.7	74.38	1	5220000	15	49.73	L1-21943.raw	38496	Y
EAT38080.1	Y.AIASDLAFIQR.N		2	602.837	-0.5	74.36	1	3670000	11	46.73	L1-21943.raw	35651	Y
EAT38080.1	Y.DFQEDSFVYYHSK.K		2	832.867	2.6	74.36	1	169000	13	44.52	L1-21943.raw	33807	Y
EAT38080.1	K.GIEYMPVDEK.C		2	590.782	0.9	74.35	1	70700000	10	36.9	L1-21943.raw	25914	Y
EAT38080.1	T.LSLVYLQENDK.V		2	661.355	1.6	74.08	1	207000	11	44.67	L1-21943.raw	33892	Y
EAT38080.1	T.ATNTIYEGYPYSQTVYYNNPLEIR.H		3	957.128	0.1	74.05	1	857000	24	58.29	L1-21943.raw	46397	Y
EAT38080.1	K.FKIPLGAFSNFK.K		3	456.928	1.4	73.83	2	77200000	12	51.06	L1-21943.raw	40026	Y
EAT38080.1	K.TSGQTEFIPIAGIDHD.A		2	850.913	3.1	73.74	1	401000	16	52.5	L1-21943.raw	41131	Y
EAT38080.1,EAT38081.1	D.PMEQYASPYK.Y		2	607.282	1.4	73.41	1	8080000	10	30.19	L1-21943.raw	19036	N
EAT38080.1,EAT38081.1	R.LYDPDIGRFFQMDPMEQYASPYK.Y		3	937.766	1.5	73.34	1	105000	23	64.72	L1-21943.raw	52074	N
EAT38080.1	G.ADDVHVDHVR.L		2	581.784	0.4	73.2	1	221000	10	19.58	L1-21943.raw	8723	Y
EAT38080.1	M.IVHDDEGNVIK.A		2	619.823	1.4	73.03	2	1700000	11	28.25	L1-21943.raw	17153	Y
EAT38080.1	N.RDQAVYFDYGETESEPSLR.G		3	754.682	0.6	73.01	1	1700000	19	43.32	L1-21943.raw	32479	Y
EAT38080.1	R.DWTKPSANGK.V		2	552.278	1.4	72.97	1	12600000	10	20.55	L1-21943.raw	9964	Y
EAT38080.1	D.PVLGFEYNK.D		2	533.783	1	72.7	1	8400000	9	39.56	L1-21943.raw	28778	Y
EAT38080.1	E.ILLLDSSNVLIR.Q		2	678.417	1.3	72.64	1	188000	12	57.64	L1-21943.raw	45789	Y
EAT38080.1	K.TTPYSANQELVQF.L		2	749.365	-0.2	72.59	1	2090000	13	54.28	L1-21943.raw	42672	Y
EAT38080.1	K.REYQQAFDK.L		2	592.789	0.8	72.42	1	156000000	9	19.71	L1-21943.raw	9137	Y
EAT38080.1	L.TLEVVDAVEPK.L		2	600.33	0.6	72.39	1	1030000	11	40.76	L1-21943.raw	30112	Y
EAT38080.1	A.MPSMAGLMFK.K		2	556.769	1.3	72.12	1	702000	10	51.25	L1-21943.raw	39906	Y
EAT38080.1	K.YVAPGYLVEIANNF.L		2	785.403	1.9	71.94	1	348000	14	72.8	L1-21943.raw	59179	Y
EAT38080.1	N.NEAVSLQTSGPVGIK.D		2	750.41	3.8	71.92	1	83000	15	38.52	L1-21943.raw	27829	Y
EAT38080.1	K.YMMQVNQEGIIVNDHQIIHDNGNFIAK.Q		3	1047.85	2.9	71.88	2	66200000	27	49.22	L1-21943.raw	38093	Y
EAT38080.1	L.DQGSPAKPSAER.V		2	621.808	0.4	71.86	1	1210000	12	17.35	L1-21943.raw	6601	Y
EAT38080.1	K.YTYTPLDPSTH.T		2	647.802	0.5	71.82	1	4360000	11	38.62	L1-21943.raw	27838	Y
EAT38080.1	K.HSWVESFSPYTM(+15.99)EK.R	Oxidation (M)	3	581.928	0.9	71.75	2	2470000	14	42.89	L1-21943.raw	32098	Y
EAT38080.1	R.RLYDAYNR.R		2	535.773	1	71.63	2	33200000	8	22.03	L1-21943.raw	11361	Y
EAT38080.1	R.GWEDSVDYR.G		2	563.745	2.7	71.62	2	49300000	9	34.35	L1-21943.raw	23433	Y
EAT38080.1	R.FWDSLSR.S		2	455.725	0.4	71.6	1	125000000	7	39.11	L1-21943.raw	28173	Y
EAT38080.1	L.LTLEVVDAVEPK.L		2	656.873	1.8	71.54	1	490000	12	49.22	L1-21943.raw	38111	Y
EAT38080.1	K.LDTTNNNSR.V		2	517.747	0.8	71.51	0	0	9	8.69	L1-21943.raw	2805	Y
EAT38080.1	D.DPDPVLGFEYNK.D		2	697.337	2.1	71.46	1	318000	12	49.13	L1-21943.raw	38077	Y
EAT38080.1	W.NGLLSGASIAVSFPSGFVGITR.S		2	1075.58	1	71.38	2	194000	22	67.83	L1-21943.raw	54890	Y
EAT38080.1	K.GIEYM(+15.99)PVDEK.C	Oxidation (M)	2	598.78	2.1	71.36	3	2300000	10	35.75	L1-21943.raw	25057	Y
EAT38080.1	I.GLDDLKELNSFGIGAGNGK.L		2	952.99	0.6	71.32	1	54300	19	67.78	L1-21943.raw	54807	Y
EAT38080.1	R.TESC(+57.02)VSLQTN.S	Carbamidomethylation	2	569.756	0.8	71.28	1	522000	10	31.25	L1-21943.raw	20275	Y
EAT38080.1	N.PVNVLTGVVLPVEQR.D		2	810.476	-1.5	71.25	0	0	15	55.13	L1-21943.raw	43514	Y
EAT38080.1	R.PLLEAGGFAR.G		2	515.788	0.4	71.25	2	1460000	10	39.86	L1-21943.raw	29136	Y
EAT38080.1	K.SGYHPILK.T		2	457.759	0.3	70.98	1	26000000	8	20.73	L1-21943.raw	9615	Y
EAT38080.1	K.TTPYSANQELVQFLGF.E		2	907.952	0.9	70.54	1	59600	16	77.74	L1-21943.raw	63499	Y
EAT38080.1	A.FVHQYAIASDLAFIQR.N		3	627	0.6	70.27	1	2100000	16	49.84	L1-21943.raw	38561	Y
EAT38080.1	K.GEELIAEFPNTAYY.D		2	808.879	1.9	70.27	0	0	14	63.85	L1-21943.raw	51319	Y
EAT38080.1	R.QMMYDVIGR.R		2	556.766	1.5	70.16	1	29800000	9	41.6	L1-21943.raw	30777	Y
EAT38080.1	R.NEFSATGR.N		2	441.209	-0.1	70.15	1	40100000	8	19.75	L1-21943.raw	8704	Y
EAT38080.1	A.TNTIYEGYPYSQTVYYNNPLEIR.H		3	933.447	-1.3	70.13	1	142000	23	58.29	L1-21943.raw	46416	Y
EAT38080.1,EAT38081.1	R.DC(+57.02)IVLDHGNTVFED.K	Carbamidomethylation	2	817.362	1	70.1	1	590000	14	50.08	L1-21943.raw	38890	N
EAT38080.1	I.VHDDEGNVIK.A		2	563.282	2.5	70.05	1	826000	10	28.25	L1-21943.raw	17231	Y
EAT38080.1	M.DEGGNQEALIGTGPK.G		2	743.363	0.9	70.01	1	157000	15	34.1	L1-21943.raw	23250	Y
EAT38080.1	D.DDPDPVLGFEYNK.D		2	754.851	2.5	69.95	1	204000	13	50.85	L1-21943.raw	39593	Y
EAT38080.1	W.NLVEISSVAHR.D		2	612.839	0.5	69.85	2	2480000	11	32.05	L1-21943.raw	20958	Y
EAT38080.1	K.NNELLHISPQGL.N		2	667.857	1	69.73	1	6020000	12	48.52	L1-21943.raw	37333	Y
EAT38080.1	F.MMHSYIAILVR.Y		2	667.361	1.9	69.63	2	5860000	11	43.77	L1-21943.raw	32975	Y
EAT38080.1	T.VTAYIHGPLGLLGFFR.N		2	880.997	0.7	69.58	2	176000	16	68.23	L1-21943.raw	55228	Y
EAT38080.1	R.LYDAYNR.R		2	457.723	1.4	69.55	1	53300000	7	25.02	L1-21943.raw	13852	Y
EAT38080.1	V.VVKPNAVQYK.G		2	573.338	0.3	69.47	1	1140000	10	27.71	L1-21943.raw	16678	Y
EAT38080.1	K.TEQERTESC(+57.02)VSLQTNSAR.N	Carbamidomethylation	3	699.328	1.8	69.46	1	635000	18	24.71	L1-21943.raw	13615	Y
EAT38080.1	R.TAQEATVGSTTDMLLLYVDNKPM(+15.99)K.G	Oxidation (M)	3	881.441	1.4	69.38	1	2400000	24	54.59	L1-21943.raw	42990	Y
EAT38080.1	R.GEILHGSSSHAAM(+15.99)VTTR.M	Oxidation (M)	3	590.626	1.7	69.33	2	849000	17	20.52	L1-21943.raw	9465	Y
EAT38080.1	T.TVVVKPNAVQYK.G		2	673.396	1.4	68.9	1	276000	12	27.71	L1-21943.raw	16720	Y
EAT38080.1	K.GAFVHQYAIASDL.A		2	696.352	1.7	68.65	1	7210000	13	46.55	L1-21943.raw	35496	Y
EAT38080.1	R.ETNDLQDNQQIVQVM.T		2	887.919	1.6	68.54	1	492000	15	52.97	L1-21943.raw	41520	Y
EAT38080.1	K.LSLALGNPVNVL.T		2	605.365	1.3	68.15	1	1800000	12	66.87	L1-21943.raw	53954	Y
EAT38080.1	R.GEIVEVAR.V		2	436.745	-0.6	68.12	1	110000000	8	26.98	L1-21943.raw	15884	Y
EAT38080.1	F.SEVMFFDEESNIIR.K		2	858.403	1.8	68.09	0	0	14	56.46	L1-21943.raw	44715	Y
EAT38080.1	K.YVAPGYLVEIAN.N		2	654.846	1.1	67.93	1	304000	12	58.34	L1-21943.raw	46334	Y
EAT38080.1	L.VEIANNFLTEK.L		2	639.342	2.7	67.91	2	303000	11	43.05	L1-21943.raw	32344	Y
EAT38080.1	N.LVEISSVAHR.D		2	555.817	0.4	67.82	1	440000	10	28.11	L1-21943.raw	17120	Y
EAT38080.1	F.SFPLVDLQGR.M		2	566.312	0.7	67.78	1	2070000	10	48.42	L1-21943.raw	37249	Y
EAT38080.1	T.VVVKPNAVQYK.G		2	622.872	0.9	67.7	1	2940000	11	27.71	L1-21943.raw	16661	Y
EAT38080.1	Y.FSSFGGWSR.R		2	515.741	0.6	67.64	1	22600000	9	40.21	L1-21943.raw	29342	Y
EAT38080.1	Y.FLYNIFGR.M		2	515.28	0.5	67.43	1	1190000	8	54.49	L1-21943.raw	42857	Y
EAT38080.1	K.DTNKPINTVTAYIHGPL.G		3	618.664	0.3	67.4	1	3680000	17	50.55	L1-21943.raw	39285	Y
EAT38080.1	D.PSTHTMHLLSITDDSNK.T		3	632.976	1.2	67.22	1	1030000	17	32.15	L1-21943.raw	21129	Y
EAT38080.1	R.KEGLGFSEDDPPR.S		3	482.901	1.5	67.22	1	1890000	13	29.35	L1-21943.raw	18249	Y
EAT38080.1	F.IYNEYNQLR.Y		2	606.805	1.1	66.94	1	1270000	9	31.4	L1-21943.raw	20283	Y
EAT38080.1	R.NYFLNTGPMQGY.V		2	702.817	1.2	66.91	1	836000	12	57.93	L1-21943.raw	45920	Y
EAT38080.1	A.YDYLPYGQMIR.K		2	709.844	2.6	66.9	1	364000	11	50.34	L1-21943.raw	39157	Y
EAT38080.1	R.TAQEATVGSTTDMLLLYVDNKPMK.G		3	876.109	0.4	66.88	2	69100000	24	56.67	L1-21943.raw	45211	Y
EAT38080.1	K.NNELLHISPQGLNVY.S		2	855.943	-0.8	66.81	1	4330000	15	54.27	L1-21943.raw	42619	Y
EAT38080.1	H.TMHLLSITDDSNK.T		3	492.245	0.8	66.78	1	2390000	13	36.9	L1-21943.raw	26020	Y
EAT38080.1	R.IRPLLEAGGF.A		2	536.811	0.3	66.74	1	1920000	10	47.87	L1-21943.raw	36763	Y
EAT38080.1	A.AIAMPSMAGLMFK.K		2	684.348	0.1	66.67	1	180000	13	59.27	L1-21943.raw	47201	Y
EAT38080.1	K.RWQIGGTATVEPNQAILQGQIISK.E		3	870.145	0.5	66.53	3	9050000	24	50.03	L1-21943.raw	38728	Y
EAT38080.1	A.AYDYLPYGQMIR.K		2	745.362	1.7	65.7	1	300000	12	51	L1-21943.raw	39695	Y
EAT38080.1	K.ASFANAGM(+15.99)K.S	Oxidation (M)	2	456.717	3.2	65.7	2	7160000	9	21.13	L1-21943.raw	9965	Y
EAT38080.1	Y.SANQELVQFLGFEDYEDM(+15.99)TGWTVNK.R	Oxidation (M)	3	979.781	1.4	65.67	1	266000	25	69.03	L1-21943.raw	56049	Y
EAT38080.1	T.ADNQVFDPEYVK.R		2	712.839	0.8	65.66	1	98500	12	40.31	L1-21943.raw	29720	Y
EAT38080.1	A.DDVHVDHVR.L		2	546.265	0.9	65.62	1	491000	9	19.58	L1-21943.raw	8710	Y
EAT38080.1	T.SIWVDGHLR.I		2	541.791	1.3	65.38	1	3310000	9	39.41	L1-21943.raw	28599	Y
EAT38080.1	D.SSIC(+57.02)TPWSSGDR.T	Carbamidomethylation	2	676.8	1.5	65.35	1	1270000	12	37.36	L1-21943.raw	26504	Y
EAT38080.1	R.EYQQAFDK.L		2	514.738	0.5	65.29	1	12300000	8	24.32	L1-21943.raw	13200	Y
EAT38080.1	R.NYFLNTGPM(+15.99)QGYVATATNTIYEGYPYSQTVYYNNPLEIR.H	Oxidation (M)	4	1136.29	-0.7	65.21	2	464000	39	68.78	L1-21943.raw	55735	Y
EAT38080.1	Q.QLTTGLVGSVIHKPK.L		2	789.474	1.8	65.11	1	753000	15	49.98	L1-21943.raw	38778	Y
EAT38080.1	R.TLEFGYDFRGER.T		2	745.358	0.8	65.08	2	12800000	12	41.88	L1-21943.raw	31137	Y
EAT38080.1	I.GDVDAFTLMNR.G		2	619.796	1	64.89	1	64000	11	59.73	L1-21943.raw	47601	Y
EAT38080.1	K.RMNEMQQEEDK.Q		3	479.875	0.1	64.84	2	576000	11	15.43	L1-21943.raw	5056	Y
EAT38080.1	K.C(+57.02)ATPSNWR.Y	Carbamidomethylation	2	496.224	-1.4	64.68	1	61300000	8	23.29	L1-21943.raw	12125	Y
EAT38080.1	D.SSIC(+57.02)TPWSSGDRTEEAK.C	Carbamidomethylation	2	955.933	2.2	64.64	2	5220000	17	32.41	L1-21943.raw	21453	Y
EAT38080.1	L.GNPVNVLTGVVLPVEQR.D		2	896.011	1.9	64.52	1	50900	17	58.19	L1-21943.raw	46332	Y
EAT38080.1	V.YNVVKPNGLK.M		2	566.33	-0.1	64.4	1	3460000	10	26.88	L1-21943.raw	15806	Y
EAT38080.1	K.QADKIVYFLYNIFGR.M		3	616.335	2.7	64.14	1	114000	15	69.2	L1-21943.raw	56058	Y
EAT38080.1	V.SLQTSGPVGIK.D		2	543.812	0.3	63.85	1	448000	11	29.84	L1-21943.raw	18858	Y
EAT38080.1	Y.GHAYDYGSHGELIAAK.S		3	563.606	0.1	63.42	1	1030000	16	27.08	L1-21943.raw	16059	Y
EAT38080.1	D.PNGNHGVFYTGFK.R		2	719.35	1.2	63.3	2	3610000	13	32.2	L1-21943.raw	21295	Y
EAT38080.1	V.AAYDYLPYGQMIR.K		2	780.881	1.5	63.22	1	180000	13	55.99	L1-21943.raw	44307	Y
EAT38080.1	G.YAAIAMPSMAGLMFK.K		2	801.399	1.7	63.14	1	130000	15	62.75	L1-21943.raw	50264	Y
EAT38080.1	L.LSITDDSNK.T		2	496.748	0	62.68	1	2330000	9	24.67	L1-21943.raw	13659	Y
EAT38080.1	R.LSPVNFNFEGSVY.D		2	736.858	1.9	62.61	1	189000	13	64.06	L1-21943.raw	51482	Y
EAT38080.1	K.M(+15.99)IVHDDEGNVIK.A	Oxidation (M)	2	693.341	1.2	62.58	4	6860000	12	24.87	L1-21943.raw	13824	Y
EAT38080.1	T.GLVGSVIHKPK.L		2	567.854	1.9	62.47	1	378000	11	49.98	L1-21943.raw	38795	Y
EAT38080.1	Y.IHGPLGLLGFFR.N		3	442.928	0.9	62.39	2	9230000	12	58.8	L1-21943.raw	46913	Y
EAT38080.1	L.TSIWVDGHLR.I		2	592.315	0.2	62.28	1	3380000	10	39.4	L1-21943.raw	28594	Y
EAT38080.1	Y.AAIAMPSMAGLMFK.K		2	719.866	0.1	62.2	1	1610000	14	59.95	L1-21943.raw	47758	Y
EAT38080.1	K.SKPSISDVDTF.F		2	598.296	0.6	62.16	1	5390000	11	38.81	L1-21943.raw	28470	Y
EAT38080.1	D.DFVSNDNPTDR.N		2	640.282	0.9	62.05	1	138000	11	31.25	L1-21943.raw	20339	Y
EAT38080.1	K.YTYTPLDPSTHTM(+15.99)HLLSITDDSNK.T	Oxidation (M)	4	692.33	1.9	61.54	1	2230000	24	44.88	L1-21943.raw	33965	Y
EAT38080.1	Y.SVQGSASTFK.Y		2	506.259	0.7	61.34	1	4140000	10	20.55	L1-21943.raw	9532	Y
EAT38080.1	K.DIGDVDAFTL.M		2	533.26	1.8	61.24	1	95700	10	71.23	L1-21943.raw	57919	Y
EAT38080.1	K.QDYYLVK.D		2	464.743	1.9	61.11	1	78200000	7	33.26	L1-21943.raw	22161	Y
EAT38080.1	K.LESLLEGK.G		2	444.756	0.8	61.09	1	170000000	8	33.46	L1-21943.raw	22328	Y
EAT38080.1	R.TAQEATVGSTTDM(+15.99)LLLYVDNKPMK.G	Oxidation (M)	3	881.441	1	60.91	1	1790000	24	52.3	L1-21943.raw	40950	Y
EAT38080.1	K.WEVSDGK.I		2	410.695	-0.2	60.83	1	63500000	7	24.26	L1-21943.raw	13316	Y
EAT38080.1	S.NAELVIFATPK.L		2	601.845	3.3	60.73	1	341000	11	47.72	L1-21943.raw	36758	Y
EAT38080.1	Q.IGGTATVEPNQAILQGQIISK.E		3	713.399	0.1	60.71	1	212000	21	48.11	L1-21943.raw	37145	Y
EAT38080.1	K.VSGIQYPFGVD.G		2	591.296	0.8	60.69	1	346000	11	57.43	L1-21943.raw	45544	Y
EAT38080.1	K.DYNNILTTY.I		2	558.765	1.6	60.69	1	1470000	9	58.34	L1-21943.raw	46290	Y
EAT38080.1	K.QLDRDTLK.L		2	494.775	0.3	60.57	1	1710000	8	17.92	L1-21943.raw	7092	Y
EAT38080.1	K.LIGQYER.R		2	439.74	-0.4	60.29	1	136000000	7	25.02	L1-21943.raw	13854	Y
EAT38080.1	A.TIQTNGFVSR.R		2	561.799	-0.2	60.14	1	784000	10	29.79	L1-21943.raw	18751	Y
EAT38080.1	Y.SMSGSSQLSLTIGK.T		2	698.362	0.9	59.96	1	268000	14	39.66	L1-21943.raw	29102	Y
EAT38080.1	R.IRPLLEAGGFA.R		2	572.33	1.3	59.92	1	441000	11	47.05	L1-21943.raw	36056	Y
EAT38080.1	Q.TEFIPIAGIDHDAEGK.V		2	856.931	3.1	59.85	2	1990000	16	44.77	L1-21943.raw	33988	Y
EAT38080.1,EAT38081.1	K.IPLDFEK.Y		2	431.24	2.1	59.75	1	96300000	7	38.16	L1-21943.raw	27784	N
EAT38080.1	K.VLGVYNGELC(+57.02)LL.T	Carbamidomethylation	2	675.361	1	59.74	1	932000	12	68.88	L1-21943.raw	55736	Y
EAT38080.1	D.GAQLDAEQTITDK.S		2	695.345	-1.9	59.7	1	183000	13	31.5	L1-21943.raw	20736	Y
EAT38080.1	R.GWEDSVDYRGEILHGSSSH.A		3	710.989	2.3	59.68	1	1360000	19	40.96	L1-21943.raw	30233	Y
EAT38080.1	C.LLTLEVVDAVEPK.L		2	713.414	0.5	59.64	1	87600	13	55.74	L1-21943.raw	44099	Y
EAT38080.1	F.VHQYAIASDLAFIQR.N		3	577.977	-0.4	59.56	1	2220000	15	46.75	L1-21943.raw	35741	Y
EAT38080.1	L.TGVVLPVEQR.D		2	549.32	1	59.34	1	3170000	10	35.65	L1-21943.raw	24702	Y
EAT38080.1	M.HLLSITDDSNK.T		2	621.82	0.6	59.18	1	296000	11	28.5	L1-21943.raw	17509	Y
EAT38080.1	K.DATFEYTAREEK.W		2	730.339	0.7	59.18	0	0	12	27.96	L1-21943.raw	16966	Y
EAT38080.1	R.YQIHYKEDK.Q		2	612.307	0.9	59.08	2	3480000	9	17.48	L1-21943.raw	6792	Y
EAT38080.1	R.MNEM(+15.99)QQEEDK.Q	Oxidation (M)	2	649.255	-1	58.72	2	593000	10	18.32	L1-21943.raw	7831	Y
EAT38080.1	D.FAIGLDDLK.E		2	496.277	1.6	58.69	1	272000	9	50.34	L1-21943.raw	39154	Y
EAT38080.1	K.YPYYLVTQK.K		2	587.811	0.4	58.68	1	36100000	9	38.86	L1-21943.raw	28096	Y
EAT38080.1	F.NFEGSVYDAR.I		2	579.265	1.2	58.66	1	906000	10	31.65	L1-21943.raw	20592	Y
EAT38080.1	K.HSWVESFSPY.T		2	619.778	1	58.35	1	4560000	10	50.39	L1-21943.raw	39062	Y
EAT38080.1	Y.IEATDKDNKPTKPSSQNEK.L		3	710.694	0.7	58.16	1	42300	19	21.98	L1-21943.raw	11141	Y
EAT38080.1	H.SYIAILVR.Y		2	467.79	0.2	58.12	1	9810000	8	45.38	L1-21943.raw	34368	Y
EAT38080.1	L.TTGLVGSVIHKPK.L		2	668.902	1.5	58.01	1	2880000	13	49.98	L1-21943.raw	38704	Y
EAT38080.1	R.RLYDAYNRR.I		3	409.551	0.6	57.9	1	14200000	9	18.85	L1-21943.raw	7920	Y
EAT38080.1	K.DYNNILTTYIYDQHGNQIQM(+15.99)LPPSYYHEK.S	Oxidation (M)	3	1192.23	1.8	57.85	1	13300000	29	55.01	L1-21943.raw	43412	Y
EAT38080.1	Y.NVVKPNGLK.M		2	484.799	1.2	57.74	1	2710000	9	26.88	L1-21943.raw	15828	Y
EAT38080.1	K.FDQTYKYVAPGYLVEIANNFLTEK.L		3	941.815	2.4	57.6	1	93500	24	72.55	L1-21943.raw	58964	Y
EAT38080.1	R.GFFM(+15.99)PYQR.I	Oxidation (M)	2	531.247	0.3	57.44	2	4700000	8	41.88	L1-21943.raw	32652	Y
EAT38080.1	R.RVAETVWVQK.S		3	405.9	1.1	57.34	2	19200000	10	26.32	L1-21943.raw	15177	Y
EAT38080.1	P.LGAFSNFK.K		2	442.238	0.5	57.33	1	78800000	8	35.35	L1-21943.raw	24851	Y
EAT38080.1	C.VSLQTNSAR.N		2	488.264	-0.8	57.28	1	3720000	9	19.75	L1-21943.raw	8787	Y
EAT38080.1	K.NDLVLIR.W		2	421.758	-0.2	57.17	1	107000000	7	38.31	L1-21943.raw	27422	Y
EAT38080.1	K.TTPYSANQEL.V		2	562.268	1.1	57.17	1	778000	10	36.2	L1-21943.raw	25386	Y
EAT38080.1	K.SPRTWFGMIEGASTIFM(+15.99)GTAGTAK.H	Oxidation (M)	3	845.08	1.1	57	1	168000	24	63.4	L1-21943.raw	50882	Y
EAT38080.1	K.VWSYTSK.D		2	435.722	0.7	56.84	1	88100000	7	26.62	L1-21943.raw	15476	Y
EAT38080.1	K.YFC(+57.02)PYFSSFGGW.S	Carbamidomethylation	2	759.315	1.6	56.82	1	193000	12	73.62	L1-21943.raw	59921	Y
EAT38080.1	T.TGLVGSVIHKPK.L		2	618.377	-0.2	56.77	1	1020000	12	49.98	L1-21943.raw	38773	Y
EAT38080.1	S.MLGNSPGDVESFSIDPNGNHGVFYTGFK.R		3	996.128	0.2	56.76	1	2920000	28	57.11	L1-21943.raw	45193	Y
EAT38080.1	S.FPLVDLQGR.M		2	522.795	0.1	56.48	1	337000	9	58.95	L1-21943.raw	46858	Y
EAT38080.1	Q.LTTGLVGSVIHKPK.L		2	725.445	2.2	56.25	1	1160000	14	49.98	L1-21943.raw	38771	Y
EAT38080.1	D.VDAFTLMNR.G		2	533.771	-0.8	56.22	1	219000	9	45.13	L1-21943.raw	34308	Y
EAT38080.1	K.GHTATTPSNAELVIF.A		2	779.401	2.1	56.21	1	767000	15	48.72	L1-21943.raw	37617	Y
EAT38080.1	K.VYNVVKPN.G		2	466.763	-0.7	56.12	1	3790000	8	25.36	L1-21943.raw	14335	Y
EAT38080.1	K.YTYTPLDPSTHTMH.L		2	832.376	1.5	56.12	1	1920000	14	35.79	L1-21943.raw	24947	Y
EAT38080.1	K.RMNEM(+15.99)QQEEDKQR.D	Oxidation (M)	3	579.927	0.9	55.81	1	1240000	13	15.04	L1-21943.raw	4376	Y
EAT38080.1	K.VLFNM(+15.99)VGNK.D	Oxidation (M)	2	519.277	1	55.48	2	3070000	9	31.15	L1-21943.raw	20069	Y
EAT38080.1	E.SC(+57.02)VSLQTNSAR.N	Carbamidomethylation	2	611.797	1.4	55.44	1	51500	11	23.02	L1-21943.raw	12108	Y
EAT38080.1	T.YIEATDKDNKPTKPSSQNEK.L		3	765.048	-0.4	55.4	1	60700	20	22.03	L1-21943.raw	11182	Y
EAT38080.1	S.IWVDGHLR.I		2	498.275	1.1	55.39	1	267000	8	39.41	L1-21943.raw	28736	Y
EAT38080.1	L.VEISSVAHR.D		2	499.275	0.3	55.27	1	823000	9	44.93	L1-21943.raw	34082	Y
EAT38080.1	P.SMAGLMFK.K		2	442.722	0.4	55.27	1	1670000	8	40.71	L1-21943.raw	29981	Y
EAT38080.1	Q.GSPAKPSAER.V		2	500.265	0.5	55.24	1	222000	10	17.35	L1-21943.raw	6610	Y
EAT38080.1	K.NTLASMLGNSPGDVESFSIDPNGNHGVFY.T		3	1013.8	-0.1	55.11	1	275000	29	68.37	L1-21943.raw	55329	Y
EAT38080.1	K.DFAIGLDDLKELNSF.G		2	848.926	0.6	54.94	0	0	15	73.83	L1-21943.raw	60187	Y
EAT38080.1	R.TAQEATVGSTTDMLL.L		2	769.378	4.2	54.49	1	698000	15	54.74	L1-21943.raw	43111	Y
EAT38080.1	F.PLVDLQGR.M		2	449.261	0.2	54.29	1	237000	8	58.95	L1-21943.raw	46884	Y
EAT38080.1	S.SQLSLTIGK.T		2	473.782	0.1	54.19	1	726000	9	35.7	L1-21943.raw	24813	Y
EAT38080.1	R.YVYGM(+15.99)NNQGVVSVPGWADWYGPSANYDSKK.I	Oxidation (M)	3	1123.52	2.8	53.99	1	116000	30	56.1	L1-21943.raw	44514	Y
EAT38080.1	T.VYYNNPLEIR.H		2	640.836	0.5	53.92	1	1540000	10	43	L1-21943.raw	32254	Y
EAT38080.1,EAT38081.1	M.DPMEQYASPYK.Y		2	664.796	1.2	53.8	1	174000	11	37.65	L1-21943.raw	27010	N
EAT38080.1	N.YVVEGVQDAK.H		2	554.286	-3.2	53.45	1	300000	10	28.1	L1-21943.raw	17101	Y
EAT38080.1	L.LEAGGFAR.G		2	410.719	0.9	53.35	2	1160000	8	26.37	L1-21943.raw	15382	Y
EAT38080.1	K.RPIQESNIR.R		2	556.813	0.7	52.97	1	93700	9	16.25	L1-21943.raw	5526	Y
EAT38080.1,EAT38081.1	K.YAGNSPVSQID.P		2	575.773	0.8	52.93	1	1150000	11	36.65	L1-21943.raw	25754	N
EAT38080.1	K.YLASYSK.R		2	416.216	0.4	52.77	1	78700000	7	21.83	L1-21943.raw	11165	Y
EAT38080.1	R.DQAVYFDYGETESEPSLRG.R		2	1081.98	3.9	52.76	1	372000	19	51.05	L1-21943.raw	39834	Y
EAT38080.1	D.QGSPAKPSAER.V		2	564.294	0.1	52.59	1	562000	11	17.35	L1-21943.raw	6603	Y
EAT38080.1	S.C(+57.02)VSLQTNSAR.N	Carbamidomethylation	2	568.281	1.3	52.49	1	165000	10	21.83	L1-21943.raw	10890	Y
EAT38080.1	K.TTVVVKPN.A		2	429.259	2.1	52.35	0	0	8	21.06	L1-21943.raw	10182	Y
EAT38080.1	F.LYNIFGR.M		2	441.745	0.6	52.25	1	2220000	7	44.47	L1-21943.raw	33537	Y
EAT38080.1	Y.YNNPLEIR.H		2	509.77	0.7	52.21	1	1460000	8	36.75	L1-21943.raw	25799	Y
EAT38080.1	L.KQVIQSLQEPVR.K		2	712.916	1.6	52.08	2	5150000	12	28.45	L1-21943.raw	17446	Y
EAT38080.1	M.NEMQQEEDKQR.D		2	717.817	-0.2	51.63	1	64100	11	18.32	L1-21943.raw	7538	Y
EAT38080.1	S.IELQGGDLAK.F		2	522.29	0.7	51.59	1	250000	10	32.76	L1-21943.raw	21772	Y
EAT38080.1	A.TQQFEQEIAK.M		2	611.31	1.6	51.58	1	188000	10	28.8	L1-21943.raw	17798	Y
EAT38080.1	A.AASNQWNPAK.W		2	543.77	0.8	51.4	1	211000	10	22.48	L1-21943.raw	11548	Y
EAT38080.1	K.DFIM(+15.99)IHR.G	Oxidation (M)	2	474.242	-0.8	51.4	0	0	7	34.81	L1-21943.raw	23915	Y
EAT38080.1	G.ALSKPVSWLR.D		2	578.846	1.4	51.33	1	1240000	10	36.35	L1-21943.raw	25438	Y
EAT38080.1	R.M(+15.99)NEMQQEEDKQR.D	Oxidation (M)	3	527.893	0.2	51.22	2	1620000	12	16.15	L1-21943.raw	5515	Y
EAT38080.1,EAT38081.1	D.PM(+15.99)EQYASPYK.Y	Oxidation (M)	2	615.281	4.1	50.92	1	155000	10	25.62	L1-21943.raw	14658	N
EAT38080.1	K.HNLRGEIVEVAR.V		3	464.929	0.7	50.71	1	9630000	12	26.02	L1-21943.raw	15332	Y
EAT38080.1	E.RTESC(+57.02)VSLQTNSAR.N	Carbamidomethylation	3	536.931	2.1	50.69	1	136000	14	20.98	L1-21943.raw	10075	Y
EAT38080.1	S.GALSKPVSWLR.D		2	607.356	0.2	50.65	1	1640000	11	36.36	L1-21943.raw	25399	Y
EAT38080.1	K.IDSLYYLESIKQDDDPDPVLGFEYNKDDK.L		4	859.41	0.8	50.46	1	885000	29	58.8	L1-21943.raw	46758	Y
EAT38080.1	K.GAFVHQYAIASDLAF.I		2	805.405	0.7	50.21	1	1930000	15	56.21	L1-21943.raw	44490	Y
EAT38080.1	K.GGDSSIC(+57.02)TPW.S	Carbamidomethylation	2	540.227	0.5	50.1	1	919000	10	48.92	L1-21943.raw	37744	Y
EAT38080.1	K.DNDIISVNY.Y		2	526.749	0.3	49.67	1	94500	9	54.55	L1-21943.raw	43017	Y
EAT38080.1	K.YVAPGYLVEIANNFL.T		2	841.943	0.2	49.62	1	4520	15	83.31	L1-21943.raw	68347	Y
EAT38080.1	R.IGYAAIAMPSMAGL.M		2	683.351	2.5	49.56	1	57900	14	68.04	L1-21943.raw	55057	Y
EAT38080.1	Y.TGNEYSLEIEK.T		2	641.813	1.4	49.32	1	255000	11	35.1	L1-21943.raw	24279	Y
EAT38080.1	R.GWEDSVDYRGEILHGSSSHAA.M		3	758.346	0.2	49.32	1	328000	21	40.26	L1-21943.raw	29551	Y
EAT38080.1	R.NYFLNTGPMQGYVATATNTIYEGYPYSQTVYYNNPLEIR.H		3	1509.38	1.3	49.29	0	0	39	74.11	L1-21943.raw	60436	Y
EAT38080.1	F.FDEESNIIR.K		2	561.775	0.6	49.22	1	139000	9	34.6	L1-21943.raw	23777	Y
EAT38080.1	K.NNELLHISPQ.G		2	582.805	1.8	49.21	1	1080000	10	38.16	L1-21943.raw	27497	Y
EAT38080.1	K.DIGDVDAFTLM.N		2	598.78	2.1	49.18	1	25400	11	78.04	L1-21943.raw	63879	Y
EAT38080.1	R.QMM(+15.99)YDVIGR.R	Oxidation (M)	2	564.763	1.4	49.09	2	568000	9	35.6	L1-21943.raw	24769	Y
EAT38080.1	A.ASNQWNPAK.W		2	508.252	0.7	48.83	1	177000	9	21.33	L1-21943.raw	10383	Y
EAT38080.1	M.LGNSPGDVESFSIDPNGNHGVFYTGFK.R		3	952.446	-1.3	48.75	0	0	27	55.14	L1-21943.raw	43525	Y
EAT38080.1	T.YTPLDPSTHTMHLLSITDDSNK.T		3	829.401	1	48.3	0	0	22	49.62	L1-21943.raw	38480	Y
EAT38080.1	Y.DYLPYGQMIR.K		2	628.311	1.1	48.1	1	533000	10	48.97	L1-21943.raw	37847	Y
EAT38080.1	K.NQIATIKEGTK.Q		2	601.841	-0.1	48.04	1	25400	11	18.85	L1-21943.raw	8131	Y
EAT38080.1	D.SKPLQEILLLDSSNVLIR.Q		3	680.069	1.4	47.95	1	255000	18	59.05	L1-21943.raw	47009	Y
EAT38080.1	N.VYSVQGSASTFK.Y		2	637.325	0.2	47.51	1	80400	12	31.6	L1-21943.raw	20698	Y
EAT38080.1	A.IAMPSMAGLMFK.K		2	648.83	1.5	47.46	1	5520000	12	58.38	L1-21943.raw	46773	Y
EAT38080.1	K.AFQYHDDFVSND.N		2	729.303	2	47.42	1	321000	12	40.71	L1-21943.raw	30132	Y
EAT38080.1,EAT38081.1	L.GLLGFFR.N		2	405.237	0.3	47.25	1	4760000	7	53.22	L1-21943.raw	41649	N
EAT38080.1	R.LSPVNFNFEGSVYD.A		2	794.372	2.4	46.79	1	65400	14	63.65	L1-21943.raw	51116	Y
EAT38080.1	E.IANNFLTEK.L		2	525.285	0.2	46.6	0	0	9	33.67	L1-21943.raw	22744	Y
EAT38080.1	M.PSMAGLMFK.K		2	491.249	1.2	45.99	1	200000	9	44.02	L1-21943.raw	33269	Y
EAT38080.1	D.IISVNYYVR.D		2	563.817	1.6	45.89	1	190000	9	40.96	L1-21943.raw	30326	Y
EAT38080.1	M.MYDVIGR.R		2	427.216	0.9	45.82	1	267000	7	33.74	L1-21943.raw	22836	Y
EAT38080.1	K.QEYPNPK.D		2	438.217	0.1	45.82	1	1010000	7	17.48	L1-21943.raw	6659	Y
EAT38080.1	R.MC(+57.02)EAGQVPANPTTL.Q	Carbamidomethylation	2	744.845	0.4	45.69	1	143000	14	44.52	L1-21943.raw	33774	Y
EAT38080.1	K.NTLASM(+15.99)LGNSPGDVESFSIDPNGNHGVFY.T	Oxidation (M)	3	1019.13	4.3	45.68	0	0	29	62.32	L1-21943.raw	49925	Y
EAT38080.1	K.WDWTSPAVW.N		2	574.264	-0.1	45.66	1	653000	9	72.65	L1-21943.raw	59046	Y
EAT38080.1	K.LESLLEGKG.G		2	473.267	2.3	45.42	1	439000	9	33.26	L1-21943.raw	22337	Y
EAT38080.1,EAT38081.1	V.LDHGNTVFEDK.Q		2	637.805	0.9	45.17	1	446000	11	41.88	L1-21943.raw	31263	N
EAT38080.1	F.IASTWIR.T		2	423.746	2.4	44.99	1	1350000	7	32.56	L1-21943.raw	21643	Y
EAT38080.1	K.HAVVAPGATK.E		2	475.775	1.1	44.87	2	115000	10	10.93	L1-21943.raw	3335	Y
EAT38080.1	L.DSSNVLIR.Q		2	452.25	3.3	44.59	1	797000	8	30.19	L1-21943.raw	19179	Y
EAT38080.1	R.NYFLNTGPM.Q		2	528.745	0.3	44.56	1	150000	9	54.94	L1-21943.raw	43356	Y
EAT38080.1	R.TWFGM(+15.99)IEGASTIFM(+15.99)GTAGTAK.H	Oxidation (M)	3	737.015	-0.2	44.43	1	22800	21	61.15	L1-21943.raw	48888	Y
EAT38080.1	R.QM(+15.99)MYDVIGR.R	Oxidation (M)	2	564.763	1.5	44.41	1	704000	9	36.35	L1-21943.raw	25541	Y
EAT38080.1	K.QDDDPDPVLGFEYNKDDK.L		3	703.982	3.2	44.25	1	423000	18	43.22	L1-21943.raw	32482	Y
EAT38080.1	D.FQEDSFVYYHSK.K		2	775.35	-1.5	44.06	0	0	12	44.56	L1-21943.raw	33749	Y
EAT38080.1	R.RFVDTVTLM(+15.99)DEGGNQEALIGTGPK.G	Oxidation (M)	3	855.428	1.3	43.88	1	93100	24	45.92	L1-21943.raw	35103	Y
EAT38080.1,EAT38081.1	P.LGLLGFFR.N		2	461.779	-0.5	43.69	1	106000	8	60.2	L1-21943.raw	48067	N
EAT38080.1	D.SLYYLESIK.Q		2	558.303	0.2	43.39	1	496000	9	44.88	L1-21943.raw	34071	Y
EAT38080.1	M.HSYIAILVR.Y		2	536.32	2.5	43.21	1	7170000	9	37.05	L1-21943.raw	26106	Y
EAT38080.1	L.YNNVVALR.T		2	474.767	0	43.13	1	461000	8	30.04	L1-21943.raw	19016	Y
EAT38080.1	K.NTLASMLGNSPGDVESF.S		2	869.902	1.1	42.99	0	0	17	64.52	L1-21943.raw	51927	Y
EAT38080.1	K.LSLALGNPVNVLT.G		2	655.888	0.1	42.95	1	104000	13	66.52	L1-21943.raw	53713	Y
EAT38080.1	L.RGEIVEVAR.V		2	514.796	0.1	42.86	1	571000	9	21.58	L1-21943.raw	10650	Y
EAT38080.1	K.NSIKGAFVHQYAIASDLAFIQRNYPK.N		4	738.644	1	42.82	1	2960000	26	50.7	L1-21943.raw	39387	Y
EAT38080.1	R.DSKPLQEILLL.D		2	634.877	1.2	42.8	1	619000	11	65.46	L1-21943.raw	52689	Y
EAT38080.1	K.DFIMIHRGFFMPYQR.I		3	653.325	1.5	42.8	1	28100	15	51.95	L1-21943.raw	40616	Y
EAT38080.1	R.LYDAYNRR.I		2	535.772	-0.3	42.8	1	4110000	8	20.39	L1-21943.raw	9327	Y
EAT38080.1	K.YM(+15.99)MQVNQEGIIVNDHQIIHDNGNFIAK.Q	Oxidation (M)	4	790.137	2.3	42.73	1	1420000	27	47.3	L1-21943.raw	36276	Y
EAT38080.1	K.TTVVVKPNAVQYKG.H		2	752.431	1.4	42.53	0	0	14	27.79	L1-21943.raw	16790	Y
EAT38080.1	W.EDSVDYRGEILHGSSSHAAMVTTR.M		4	655.313	2.2	42.41	1	917000	24	41.16	L1-21943.raw	30574	Y
EAT38080.1	Y.YDNFIASTWIR.T		2	693.347	1.2	42.31	1	42600	11	54.63	L1-21943.raw	43102	Y
EAT38080.1	A.SMLGNSPGDVESFSIDPNGNHGVFYTGFK.R		3	1025.14	1.3	42.26	1	324000	29	58.19	L1-21943.raw	46245	Y
EAT38080.1	D.FVSNDNPTDR.N		2	582.768	0.3	42.12	1	234000	10	22.96	L1-21943.raw	12007	Y
EAT38080.1	K.NYVVEGVQD.A		2	511.743	0.2	42.08	1	175000	9	38.26	L1-21943.raw	27550	Y
EAT38080.1	K.GNVLVEYKQEYPNPK.D		3	593.309	-0.1	41.95	1	1560000	15	34.5	L1-21943.raw	23457	Y
EAT38080.1	T.AYIHGPLGLLGFFR.N		2	780.938	0.6	41.8	2	355000	14	68.23	L1-21943.raw	55183	Y
EAT38080.1	K.DTNKPINTVTAY.I		2	668.841	0.3	41.43	1	6010000	12	35.5	L1-21943.raw	24427	Y
EAT38080.1	K.WAWGDKK.T		2	445.73	0	41.29	1	2480000	7	25.17	L1-21943.raw	14046	Y
EAT38080.1	R.VKDTIILTWYK.N		3	460.603	0.4	41.12	1	304000	11	45.13	L1-21943.raw	34208	Y
EAT38080.1	K.WDWTSPAVWNGL.L		2	716.338	0.2	40.96	1	50500	12	77.04	L1-21943.raw	62922	Y
EAT38080.1	A.SDLAFIQR.N		2	475.258	-0.7	40.47	1	660000	8	38.16	L1-21943.raw	27381	Y
EAT38080.1	D.NQVFDPEYVK.R		2	619.806	0	40.46	0	0	10	37.95	L1-21943.raw	27202	Y
EAT38080.1	F.NFQISQWDWK.S		2	676.327	2.2	40.26	1	65700	10	52.61	L1-21943.raw	41197	Y
EAT38080.1	K.LTYIEATDKD.N		2	584.792	3.7	39.97	1	74900	10	31.55	L1-21943.raw	20556	Y
EAT38080.1	K.GAFVHQYA.I		2	446.719	0.3	39.81	1	1280000	8	26.82	L1-21943.raw	15715	Y
EAT38080.1	K.YTYTPLDPSTHTMHLL.S		3	630.643	2.3	39.76	1	1660000	16	49.79	L1-21943.raw	38587	Y
EAT38080.1	R.NFLLLKK.G		2	438.289	0.1	39.6	1	1670000	7	31.65	L1-21943.raw	20540	Y
EAT38080.1	V.EISSVAHR.D		2	449.741	1.5	39.44	1	330000	8	44.93	L1-21943.raw	34147	Y
EAT38080.1	N.SFGIGAGNGK.L		2	454.236	0.7	39.41	1	829000	10	25.92	L1-21943.raw	14890	Y
EAT38080.1	R.MKIPLDFEK.Y		2	560.807	0.3	39.26	1	483000	9	40.56	L1-21943.raw	29871	Y
EAT38080.1	K.QVSSGLVK.E		2	409.242	-0.3	39.24	1	74200	8	19.5	L1-21943.raw	8681	Y
EAT38080.1	Y.LVEIANNFLTEK.L		2	695.882	-1.2	39.17	1	12700	12	73.83	L1-21943.raw	60196	Y
EAT38080.1	K.AIFEGTQQLTTGL.V		2	689.865	0.4	39.1	1	56900	13	57.72	L1-21943.raw	45783	Y
EAT38080.1	R.SGDYQPEK.Q		2	462.209	-0.4	39.05	0	0	8	11.71	L1-21943.raw	3363	Y
EAT38080.1	K.DFIMIHRG.F		2	494.756	1.2	39	1	2020000	8	36.44	L1-21943.raw	25542	Y
EAT38080.1	L.TYIEATDKDNKPTKPSSQNEK.L		3	798.732	1.6	38.86	2	611000	21	22.03	L1-21943.raw	11196	Y
EAT38080.1	D.ATFEYTAR.E		2	479.735	0.5	38.5	1	123000	8	27.66	L1-21943.raw	16696	Y
EAT38080.1	K.FKIPLGAF.S		2	446.769	1.4	38.49	1	3810000	8	54.64	L1-21943.raw	43000	Y
EAT38080.1	K.LSLALGNPVNVLTGVVL.P		2	840.009	0.7	38.14	1	5160	17	82.85	L1-21943.raw	67991	Y
EAT38080.1	L.LNLGYIDTTGRPVK.T		3	516.292	0.8	38.08	1	1850000	14	38.66	L1-21943.raw	27875	Y
EAT38080.1	P.YYLVTQK.K		2	457.753	1.2	38.04	1	89200000	7	29.14	L1-21943.raw	18514	Y
EAT38080.1	K.SYSPFMMH.S		2	500.207	1	37.77	1	1450000	8	41.51	L1-21943.raw	30767	Y
EAT38080.1	G.SNPEAHIAFR.Y		2	571.291	-0.3	37.73	1	573000	10	30.1	L1-21943.raw	19063	Y
EAT38080.1,EAT38081.1	R.FFQMDPMEQYASPY.K		2	877.368	2.8	37.42	0	0	14	66.46	L1-21943.raw	53661	N
EAT38080.1	K.VLGVYNGELC(+57.02)L.L	Carbamidomethylation	2	618.819	1.4	37.21	1	223000	11	62.25	L1-21943.raw	49790	Y
EAT38080.1	K.DTNKPINTVTAYIHGPLGLLGFFRNNK.Y		4	750.907	0.4	37.08	1	2260000	27	62.49	L1-21943.raw	49785	Y
EAT38080.1	Y.SANQELVQFLGFEDYEDMTGWTVNK.R		3	974.452	3.9	37.04	1	33900	25	73.52	L1-21943.raw	59925	Y
EAT38080.1	N.EGYRQEEEKSPNGK.K		3	550.929	0.2	37.04	1	24600	14	12.96	L1-21943.raw	3685	Y
EAT38080.1	L.LLDSSNVLIR.Q		2	565.333	0.6	36.96	1	65100	10	42.6	L1-21943.raw	31982	Y
EAT38080.1	A.YIHGPLGLLGFFR.N		3	497.283	1.7	36.92	2	114000	13	61.1	L1-21943.raw	48801	Y
EAT38080.1	K.RM(+15.99)NEMQQEEDK.Q	Oxidation (M)	3	485.207	0.7	36.84	3	138000	11	14.14	L1-21943.raw	4218	Y
EAT38080.1	N.KDNDIISVNYYVR.D		3	533.611	1.2	36.8	0	0	13	41.64	L1-21943.raw	31001	Y
EAT38080.1	K.REYQQAFDKLK.L		3	475.922	2.7	36.67	1	85900	11	25.57	L1-21943.raw	14628	Y
EAT38080.1	K.GAFVHQY.A		2	411.2	-0.6	36.67	1	1760000	7	25.87	L1-21943.raw	14837	Y
EAT38080.1	R.TATIQTNGFVSRR.L		3	484.264	1.3	36.66	1	757000	13	27.36	L1-21943.raw	16384	Y
EAT38080.1	K.SYSPFMM(+15.99)HSYIAILVR.Y	Oxidation (M)	3	644.325	2.4	36.43	1	691000	16	53.61	L1-21943.raw	42250	Y
EAT38080.1	E.GYRQEEEKSPNGK.K		3	507.914	-0.6	36.25	1	43700	13	12.96	L1-21943.raw	3695	Y
EAT38080.1	D.NQQIVQVMTADNQVFDPEYVK.R		3	822.736	-1	36.2	0	0	21	56.13	L1-21943.raw	44415	Y
EAT38080.1	V.YFLYNIFGR.M		2	596.81	-1.4	35.84	1	42100	9	68.73	L1-21943.raw	55702	Y
EAT38080.1	A.ILQGQIISK.E		2	500.315	2.2	35.75	1	148000	9	30.69	L1-21943.raw	19738	Y
EAT38080.1	K.HVVVYNR.R		2	443.748	-0.3	35.74	1	61100	7	15.73	L1-21943.raw	4344	Y
EAT38080.1	D.WTKPSANGK.V		2	494.765	1.3	35.73	1	281000	9	20.55	L1-21943.raw	9605	Y
EAT38080.1	T.IQTNGFVSR.R		2	511.274	-0.9	35.6	1	530000	9	27.93	L1-21943.raw	16924	Y
EAT38080.1	R.MNEM(+15.99)QQEEDKQR.D	Oxidation (M)	3	527.893	0.7	35.54	2	1240000	12	12.84	L1-21943.raw	3588	Y
EAT38080.1	K.EDKQADKIVYFLYNIFGR.M		3	740.389	1.6	35.41	1	464000	18	69.37	L1-21943.raw	56594	Y
EAT38080.1	N.QAILQGQIISK.E		2	599.863	2.4	35.37	1	362000	11	36.5	L1-21943.raw	25694	Y
EAT38080.1	R.NYFLNTGPM(+15.99)QGYVATATNTIYEGYPY.S	Oxidation (M)	3	988.788	3.8	35.1	1	52900	26	67.73	L1-21943.raw	54863	Y
EAT38080.1	R.GWEDSVDYRGEILHGSSSHAAM(+15.99)VTTR.M	Oxidation (M)	4	720.089	3.9	34.85	1	783000	26	38.96	L1-21943.raw	28376	Y
EAT38080.1	K.WDWTSPAVWNGLLSGAS.I		2	923.945	3.4	34.62	1	10100	17	83.19	L1-21943.raw	68173	Y
EAT38080.1	N.TAYYDNFIASTWIR.T		2	860.921	0.6	34.51	1	29400	14	60.4	L1-21943.raw	48213	Y
EAT38080.1	K.YDFQEDSF.V		2	525.707	1.1	34.16	1	208000	8	51.3	L1-21943.raw	40002	Y
EAT38080.1	N.TNDLDKYR.F		2	512.758	1.9	34.1	1	109000	8	20.99	L1-21943.raw	10120	Y
EAT38080.1	Y.NNPLEIR.H		2	428.238	0.3	34.07	1	911000	7	29.89	L1-21943.raw	18786	Y
EAT38080.1	I.QSLQEPVRK.N		2	542.809	0.7	34.05	1	228000	9	27.66	L1-21943.raw	16647	Y
EAT38080.1	L.SLVYLQENDK.V		2	604.812	0.3	34.02	1	67900	10	34.65	L1-21943.raw	23690	Y
EAT38080.1	K.SYSPFMMHSYIAILVR.Y		3	638.992	1.3	33.98	1	4460000	16	59.22	L1-21943.raw	47450	Y
EAT38080.1	K.RM(+15.99)NEMQQEEDKQR.D	Oxidation (M)	3	579.927	0.9	33.95	1	1240000	13	15.04	L1-21943.raw	4208	Y
EAT38080.1	K.WDWTSPAVWNGLLSGA.S		2	880.427	1.1	33.95	1	4840	16	84.12	L1-21943.raw	68946	Y
EAT38080.1	K.SATGYYR.E		2	409.196	1.3	33.76	1	18000	7	17.08	L1-21943.raw	6360	Y
EAT38080.1	R.LVYSMSGSSQL.S		2	586.288	2.4	33.71	1	120000	11	46.89	L1-21943.raw	35937	Y
EAT38080.1,EAT38081.1	G.PLGLLGFFR.N		2	510.306	1.7	33.67	0	0	9	62.79	L1-21943.raw	50353	N
EAT38080.1	N.TGPMQGYVATATNTIYEGYPYSQTVYYNNPLEIR.H		3	1292.28	0.8	33.46	0	0	34	66.66	L1-21943.raw	53842	Y
EAT38080.1	K.YTYTPLDPSTHTMHL.L		3	592.947	0.9	33.45	1	4200000	15	44.57	L1-21943.raw	33673	Y
EAT38080.1	K.VLLYLLK.H		2	431.294	-0.5	33.35	1	29700000	7	49.38	L1-21943.raw	38120	Y
EAT38080.1	T.NKPINTVTAYIHGPLGLLGFFR.N		3	810.125	4.1	33.32	1	66200	22	68.33	L1-21943.raw	55407	Y
EAT38080.1	K.IRFSFPLVDLQGRMGLPIK.L		4	547.568	2.3	33.3	1	235000	19	59.27	L1-21943.raw	47243	Y
EAT38080.1	L.KESLSDYGLILYNNVVALR.T		3	723.065	1.8	33.14	1	35000	19	63.8	L1-21943.raw	51338	Y
EAT38080.1	S.SESIC(+57.02)IR.L	Carbamidomethylation	2	432.716	-0.1	33.11	1	574000	7	24.87	L1-21943.raw	13770	Y
EAT38080.1	T.GVVLPVEQR.D		2	498.796	1.3	33.07	1	277000	9	34	L1-21943.raw	23093	Y
EAT38080.1	I.EATDKDNKPTKPSSQNEK.L		3	673	1.4	33.06	1	144000	18	22.03	L1-21943.raw	11156	Y
EAT38080.1	F.DTALNHPTRPWTVTVVGGK.K		3	683.701	0.5	32.95	1	87100	19	37.76	L1-21943.raw	27028	Y
EAT38080.1	K.SYSPFMMHSY.I		2	625.254	-0.3	32.94	1	3520000	10	44.87	L1-21943.raw	33896	Y
EAT38080.1	K.LTSIWVDGH.L		2	514.264	0.3	32.9	1	177000	9	42.29	L1-21943.raw	31666	Y
EAT38080.1	R.FSFPLVDLQG.R		2	561.795	0.5	32.79	1	32200	10	71.18	L1-21943.raw	57855	Y
EAT38080.1	T.KNTNDLDKYR.F		3	422.886	0.8	32.76	1	380000	10	15.87	L1-21943.raw	5373	Y
EAT38080.1	K.IHSVQWNLVEISSVAHRDVK.L		4	580.067	2.2	32.31	0	0	20	42.83	L1-21943.raw	32117	Y
EAT38080.1	K.IVYFLYNIF.G		2	596.327	1	32.13	1	27500	9	81.36	L1-21943.raw	66680	Y
EAT38080.1	K.DTNKPINTVTAYIH.G		3	529.611	0.9	32.06	1	147000	14	41.06	L1-21943.raw	30477	Y
EAT38080.1	K.TIVRPLK.A		2	413.779	-0.6	32.04	1	134000	7	18.85	L1-21943.raw	8016	Y
EAT38080.1	K.YFC(+57.02)PYFSSF.G	Carbamidomethylation	2	609.252	-0.2	32.02	1	3700000	9	64.97	L1-21943.raw	52161	Y
EAT38080.1	D.STGEFITSK.E		2	485.247	-2	31.69	1	855000	9	25.37	L1-21943.raw	14302	Y
EAT38080.1	L.LLYVDNKPMK.G		3	407.562	1.6	31.6	1	883000	10	29.2	L1-21943.raw	18140	Y
EAT38080.1	K.DTNKPINTVTAYIHGPLGLL.G		3	713.061	2.1	31.52	1	414000	20	62.7	L1-21943.raw	50195	Y
EAT38080.1	I.RQMMYDVIGR.R		3	423.546	-1.3	31.35	1	228000	10	33.8	L1-21943.raw	22867	Y
EAT38080.1	N.VLLDHEGSTR.L		2	563.798	3.9	31.27	1	125000	10	35.35	L1-21943.raw	24425	Y
EAT38080.1	R.QMMYDVIGRR.V		3	423.546	0.7	30.84	1	2450000	10	34.5	L1-21943.raw	23476	Y
EAT38080.1	R.EIVVSESTTVKR.V		3	449.921	-0.5	30.48	1	740000	12	25.32	L1-21943.raw	14496	Y
EAT38080.1	K.MLEQGYPEHYGH.A		2	730.818	1.3	30.45	0	0	12	28.89	L1-21943.raw	17890	Y
EAT38080.1,EAT38081.1	M.EQYASPYK.Y		2	493.235	-0.4	30.21	1	302000	8	23.29	L1-21943.raw	12372	N
EAT38080.1	K.VLFNMVGNKDATFEYTAR.E		3	692.68	1.5	30.09	1	81700	18	58.85	L1-21943.raw	46993	Y
EAT38080.1	A.LSKPVSWLR.D		2	543.328	1.7	29.96	1	240000	9	32.3	L1-21943.raw	21330	Y
EAT38080.1	D.TIILTWYK.N		2	519.306	1.5	29.76	1	130000	8	49.32	L1-21943.raw	38275	Y
EAT38080.1	S.SIELQGGDLAK.F		2	565.807	1.6	29.74	1	63000	11	34.1	L1-21943.raw	23230	Y
EAT38080.1	Q.RTATIQTNGFVSR.R		3	484.263	-0.4	29.62	0	0	13	27.08	L1-21943.raw	16093	Y
EAT38080.1	R.TWFGMIEGASTIFMGTAGTAKHGAAK.V		3	881.101	-0.4	29.56	1	13900	26	85.9	L1-21943.raw	70542	Y
EAT38080.1	K.LDQGSPAK.P		2	408.217	0.1	29.54	1	9380	8	8.74	L1-21943.raw	2840	Y
EAT38080.1	Q.VIQSLQEPVRK.N		2	648.885	-0.5	29.5	0	0	11	27.74	L1-21943.raw	16742	Y
EAT41994.1	AAEL006424-PA [Aedes aegypti]	36895	69	80	81	482.91	296	9680000000	--
Protein Accessions	Peptide	PTM	z	m/z	ppm	-10lgP	# Features	Area WT-2	Length	RT	Source File	Scan	Unique
EAT38081.1	K.MVAYYEETDNEEMSVLGR.Y		2	1068.47	1.5	143.69	2	13800000	18	50.75	L1-21943.raw	39841	Y
EAT38081.1	R.EYAMYFDYGENDPNPAVR.D		2	1075.96	1.3	138.99	2	25200000	18	51.36	L1-21943.raw	39904	Y
EAT38081.1	K.YEYGEPVLSAAEVLFR.K		2	921.968	1	138.42	2	105000000	16	68.37	L1-21943.raw	55592	Y
EAT38081.1	K.EVVVSMDDLSMLTSFVVGEK.G		2	1093.04	1.1	133.72	2	563000	20	78.35	L1-21943.raw	64098	Y
EAT38081.1	K.TNQGYNPVLTEIESPWASTTK.Y		2	1168.57	0.8	133.12	3	72200000	21	58.29	L1-21943.raw	46135	Y
EAT38081.1	K.FDVLGYYNGGMYVIK.L		2	869.93	1	130.35	3	22000000	15	60.8	L1-21943.raw	48406	Y
EAT38081.1	K.EVVVSMDDLSM(+15.99)LTSFVVGEK.G	Oxidation (M)	2	1101.04	2.2	129.63	4	868000	20	73.97	L1-21943.raw	60320	Y
EAT38081.1	K.SNEVIHISPQGLSVYSITGQSTQFK.F		2	1360.7	1	128.18	3	59300000	25	53.82	L1-21943.raw	42319	Y
EAT38081.1	R.YTGQEYDEETGLYNYHAR.L		2	1104.98	2	127.92	2	125000000	18	36.95	L1-21943.raw	26017	Y
EAT38081.1	K.VAEYIQVSDYNNILTTYAFNEK.C		2	1298.14	1.5	127.4	3	7560000	22	63.9	L1-21943.raw	51214	Y
EAT38081.1	R.ISPLSYDFEASVYDSQTGR.T		2	1068	1.8	125.48	2	1610000	19	55.39	L1-21943.raw	43667	Y
EAT38081.1	R.SVAGQDQTAQFVTVNSK.K		2	890.45	2.7	124.48	2	70200000	17	35.95	L1-21943.raw	24965	Y
EAT38081.1	K.TYYPDLEVNMPAIC(+57.02)STGFNR.L	Carbamidomethylation	2	1174.54	1.1	123.7	2	43800000	20	59.32	L1-21943.raw	47058	Y
EAT38081.1	K.AQPGVLQMQGTATYK.H		2	796.911	2.6	123.63	3	37700000	15	36.75	L1-21943.raw	25740	Y
EAT38081.1	L.YYLESINQDGDSDPVLR.F		2	992.469	0.5	123.62	2	8000000	17	48.62	L1-21943.raw	37498	Y
EAT38081.1	K.ELTGYYEETTDLTTNEQTVR.V		2	1182.05	1	121.07	6	50000000	20	46.49	L1-21943.raw	35919	Y
EAT38081.1	R.VRETGEEAAIVDLDHDAQGK.V		3	718.355	1	120.87	2	97400000	20	35.3	L1-21943.raw	24746	Y
EAT38081.1	K.YDFQEDYFVYYASGK.L		2	947.913	1.1	120.21	2	5580000	15	58.29	L1-21943.raw	46203	Y
EAT38081.1	K.MISVDGNSQQNSDVDMGDLMLDDYK.S		3	930.735	0.3	120.15	2	3560000	25	59	L1-21943.raw	46875	Y
EAT38081.1	K.ENNGEWLYIEAITNTVAVPK.M		2	1131.08	1	118.86	2	1300000	20	69.16	L1-21943.raw	56007	Y
EAT38081.1	K.ELTEQFNSNGLVMYNNLVAVR.T		2	1206.11	1.2	118.85	2	5180000	21	60.65	L1-21943.raw	48414	Y
EAT38081.1	K.KELTEQFNSNGLVMYNNLVAVR.T		2	1270.15	1	118.69	1	27500000	22	53.41	L1-21943.raw	41953	Y
EAT38081.1	K.DYGVSSQSIIEVPGENLK.T		2	967.99	1.4	116.28	2	22800000	18	53.51	L1-21943.raw	41946	Y
EAT38081.1	R.NQANQIISETYYVR.D		2	849.928	2.3	116.1	2	99600000	14	43.22	L1-21943.raw	32293	Y
EAT38081.1	K.LFGNDFNGADIYLK.Y		2	793.897	0.7	116.02	2	92900000	14	55.73	L1-21943.raw	43925	Y
EAT38081.1	R.VMTSQNEVFDPEYVK.R		2	893.423	1.3	115.61	2	51200000	15	43.82	L1-21943.raw	32880	Y
EAT38081.1	R.ETGEEAAIVDLDHDAQGK.V		2	949.444	1.9	115.57	2	44100000	18	40.15	L1-21943.raw	29304	Y
EAT38081.1	K.YPYSQTEYYDNPLEIR.S		2	1025.97	0.8	115.2	2	3240000	16	51.35	L1-21943.raw	39930	Y
EAT38081.1	K.VC(+57.02)YQTQSSSC(+57.02)GTLSTNSAR.N	Carbamidomethylation	2	1053.96	1.4	114.69	4	11100000	19	28.3	L1-21943.raw	17220	Y
EAT38081.1	Y.YLESINQDGDSDPVLR.F		2	910.938	1.6	114.02	1	1180000	16	43.42	L1-21943.raw	32679	Y
EAT38081.1	K.QENVNQEIQHDSEGNVVK.A		2	1033.99	1.1	113.86	2	52800000	18	29.15	L1-21943.raw	18068	Y
EAT38081.1	K.QQDQPQIDEDGTLFDATR.S		2	1038.98	0.8	113.84	1	241000	18	46.84	L1-21943.raw	35906	Y
EAT38080.1,EAT38081.1	K.DC(+57.02)IVLDHGNTVFEDK.Q	Carbamidomethylation	2	881.41	1.3	113.78	3	382000000	15	41.88	L1-21943.raw	31076	N
EAT38081.1	K.SENSEWSQLYHQISDPDMIVLLNR.G		3	958.798	2.7	113.1	1	24900000	24	66.37	L1-21943.raw	53403	Y
EAT38081.1	K.FYNTLLDHEGSTR.L		2	776.874	1.6	112.68	2	137000000	13	34.7	L1-21943.raw	23657	Y
EAT38081.1	R.IYGSNPEAHIAYR.Y		2	745.874	1.5	112.18	2	111000000	13	29.69	L1-21943.raw	18541	Y
EAT38081.1	K.MVAYYEETDNEEM(+15.99)SVLGR.Y	Oxidation (M)	2	1076.46	0.3	111.57	1	306000	18	46.27	L1-21943.raw	35332	Y
EAT38081.1	K.EVVVSM(+15.99)DDLSMLTSFVVGEK.G	Oxidation (M)	2	1101.04	0.9	111.19	2	728000	20	71.38	L1-21943.raw	57947	Y
EAT38081.1	R.TWFGM(+15.99)VEGVSTLFLGTASAVK.H	Oxidation (M)	2	1109.07	0.7	109.83	4	1800000	21	72.55	L1-21943.raw	59048	Y
EAT38081.1	R.IDLQGSDPDNKEESQK.E		2	901.925	1.3	109.74	2	12400000	16	24.26	L1-21943.raw	13290	Y
EAT38081.1	R.VLQEVTLGSPTNIIEIEISGK.K		2	1120.62	1.6	109.66	2	5090000	21	63.65	L1-21943.raw	51059	Y
EAT38081.1	R.TTALIHNNGQISYR.S		2	794.417	1.5	108.87	3	86100000	14	29.3	L1-21943.raw	18164	Y
EAT38081.1	K.TTVTLGVGSITYNGK.S		2	755.91	1.5	108.58	2	1900000	15	44.93	L1-21943.raw	34029	Y
EAT38081.1	R.GWMESFSPYSVEER.W		2	852.373	1.3	108.45	1	14400000	14	54.39	L1-21943.raw	42701	Y
EAT38080.1,EAT38081.1	R.FFQMDPMEQYASPYK.Y		2	941.415	2.4	107.75	3	90800000	15	54.74	L1-21943.raw	43440	N
EAT38081.1	R.NQPFPTNGFQQEVAK.L		2	852.922	1.3	107.57	2	71100000	15	40.82	L1-21943.raw	29961	Y
EAT38081.1	R.MSLDVAEMC(+57.02)FDALNK.L	Carbamidomethylation	2	872.393	1.9	107.03	2	11000000	15	59.39	L1-21943.raw	47187	Y
EAT38081.1	K.ISLTASSNAAMILK.L		2	710.399	2.1	106.52	1	26300000	14	47.1	L1-21943.raw	35973	Y
EAT38081.1	K.VQILEGELGSKPTR.W		2	763.932	1.3	104.93	2	142000000	14	33.64	L1-21943.raw	22624	Y
EAT38080.1,EAT38081.1	R.FFQMDPM(+15.99)EQYASPYK.Y	Oxidation (M)	2	949.407	-3.2	104.87	2	8630000	15	48.02	L1-21943.raw	36813	N
EAT38081.1	K.YGGYSFDQNYVYK.A		2	802.359	2.4	104.26	1	86500000	13	43.92	L1-21943.raw	33430	Y
EAT38081.1	K.HALVAAVSAESNNK.F		2	705.871	0.8	103.8	4	68900000	14	23.52	L1-21943.raw	12465	Y
EAT38081.1	K.FTLQQIPTTETQGLLR.S		2	923.508	1.2	103.76	2	117000000	16	54.17	L1-21943.raw	42494	Y
EAT38081.1	R.EYAM(+15.99)YFDYGENDPNPAVR.D	Oxidation (M)	2	1083.96	0.3	103.29	1	720000	18	47.51	L1-21943.raw	36381	Y
EAT38080.1,EAT38081.1	R.FFQM(+15.99)DPMEQYASPYK.Y	Oxidation (M)	2	949.407	-3.2	102.8	3	8820000	15	48.02	L1-21943.raw	37363	N
EAT38081.1	K.NVTFDYNGSEEK.W		2	701.811	1.4	102.76	1	7440000	12	32.86	L1-21943.raw	21758	Y
EAT38081.1	R.TWFGMVEGVSTLFLGTASAVK.H		3	734.382	0.6	102.65	2	1590000	21	80.79	L1-21943.raw	66393	Y
EAT38081.1	K.GYGTEPTGDGSILR.T		2	711.847	1	102.37	2	91400000	14	35.69	L1-21943.raw	24641	Y
EAT38081.1	R.YPFLVDGEQLVLK.F		2	760.923	1.9	102.25	2	76900000	13	59.05	L1-21943.raw	47279	Y
EAT38081.1	R.LVLLNGEVVAAYDYFPYGQLMR.I		2	1266.15	0	101.52	2	378000	22	72.55	L1-21943.raw	59044	Y
EAT38081.1	K.VTVYVESYGGK.K		2	601.308	-0.2	101.24	1	45000000	11	33.49	L1-21943.raw	22431	Y
EAT38081.1	K.TYYPDLEVNM(+15.99)PAIC(+57.02)STGFNR.L	Oxidation (M); Carbamidomethylation	2	1182.54	1.3	100.44	4	1160000	20	52.1	L1-21943.raw	40868	Y
EAT38081.1	K.C(+57.02)NQVQMLPPSYYEENK.T	Carbamidomethylation	2	1000.45	1.2	100.29	2	17000000	16	42.24	L1-21943.raw	31846	Y
EAT38081.1	K.KQQDQPQIDEDGTLFDATR.S		3	735.686	0.6	99.73	1	3740000	19	40.36	L1-21943.raw	29597	Y
EAT38081.1	P.YSQTEYYDNPLEIR.S		2	895.917	1.7	98.67	1	1320000	14	47.15	L1-21943.raw	36095	Y
EAT38081.1	K.IQNYQPFMHQNYFAVVVNYADGNSK.I		3	983.134	1.8	98.56	2	20200000	25	59.9	L1-21943.raw	47478	Y
EAT38081.1	N.YFAVVVNYADGNSK.I		2	773.882	1.5	98.38	1	2150000	14	45.5	L1-21943.raw	34520	Y
EAT38081.1	R.VM(+15.99)TSQNEVFDPEYVK.R	Oxidation (M)	2	901.421	1.8	97.64	1	955000	15	41.11	L1-21943.raw	30393	Y
EAT38081.1	L.SVYSITGQSTQFK.F		2	723.369	2.3	97.42	1	2350000	13	37.61	L1-21943.raw	26756	Y
EAT38081.1	R.LIHYIGFEDYEDM(+15.99)GGWQFSDR.N	Oxidation (M)	3	865.383	1.6	97.06	1	1200000	21	56.42	L1-21943.raw	44559	Y
EAT38081.1	K.RNNEVHFDEALFYDEDGNLISK.S		3	875.747	1.6	96.55	2	53500000	22	48.72	L1-21943.raw	37530	Y
EAT38081.1	K.HLRPVYGATEAFFISHAQR.A		4	550.791	1.2	96.31	3	123000000	19	39.46	L1-21943.raw	29030	Y
EAT38081.1	K.AQPGVLQM(+15.99)QGTATYK.H	Oxidation (M)	2	804.908	2.1	95.82	1	423000	15	30.04	L1-21943.raw	19069	Y
EAT38081.1	K.FNIPLGEYTSFR.K		2	722.369	2.3	95.51	1	84000000	12	55.99	L1-21943.raw	44106	Y
EAT38081.1	K.NESLSLEYLQENDK.I		2	841.401	1.5	95.32	1	1150000	14	45.13	L1-21943.raw	34220	Y
EAT38081.1	R.NNEVHFDEALFYDEDGNLISK.S		3	823.715	3.5	95.05	1	6690000	21	54.22	L1-21943.raw	42611	Y
EAT38081.1	K.LGYFDELGRPLK.T		2	704.385	0.5	94.93	2	106000000	12	45.39	L1-21943.raw	34370	Y
EAT38081.1	K.SENSEWSQLYHQISDPDM(+15.99)IVLLNR.G	Oxidation (M)	3	964.13	2.7	94.74	3	31200000	24	62.25	L1-21943.raw	49569	Y
EAT38081.1	K.ISHILYTNGLVGSSNPQC(+57.02)ENLLK.G	Carbamidomethylation	3	853.109	1.3	94.68	1	4790000	23	46.43	L1-21943.raw	35447	Y
EAT38081.1	K.IQNYQPFM(+15.99)HQNYFAVVVNYADGNSK.I	Oxidation (M)	3	988.466	1.9	94.46	1	2590000	25	56.63	L1-21943.raw	44913	Y
EAT38081.1	R.GWM(+15.99)ESFSPYSVEER.W	Oxidation (M)	2	860.369	-0.4	94.22	1	238000	14	48.11	L1-21943.raw	37141	Y
EAT38081.1	R.IPTNGEVIVLTTPK.L		2	741.433	0.4	94.02	1	1150000	14	44.97	L1-21943.raw	34109	Y
EAT38081.1	A.MYFDYGENDPNPAVR.D		2	894.389	1	93.85	1	1230000	15	44.82	L1-21943.raw	33911	Y
EAT38081.1	R.VAEVSEQGQIK.F		2	594.318	1.5	93.75	1	73500000	11	23.62	L1-21943.raw	12502	Y
EAT38081.1	K.EHVVQWNLIEIK.S		2	754.417	0.3	93.58	2	89200000	12	47.3	L1-21943.raw	36127	Y
EAT38081.1	K.KELTEQFNSNGLVM(+15.99)YNNLVAVR.T	Oxidation (M)	3	852.437	1.6	93.04	1	744000	22	49.63	L1-21943.raw	38465	Y
EAT38081.1	R.LVLLNGEVVAAYDYFPYGQLM(+15.99)R.I	Oxidation (M)	2	1274.15	0.3	92.47	2	755000	22	68.62	L1-21943.raw	55561	Y
EAT38081.1	M.YFDYGENDPNPAVR.D		2	828.869	1.5	92.14	1	767000	14	39.21	L1-21943.raw	28526	Y
EAT38081.1	Y.FDYGENDPNPAVR.D		2	747.337	1.4	91.91	1	2760000	13	34.65	L1-21943.raw	23675	Y
EAT38081.1	K.QLTYQMHFDER.N		2	734.338	0.8	91.63	2	40400000	11	35.75	L1-21943.raw	24805	Y
EAT38081.1	K.GAVTVPAWSDWK.G		2	658.836	0.6	91.58	1	72300000	12	50.03	L1-21943.raw	39041	Y
EAT38081.1	N.SDVDMGDLMLDDYK.S		2	808.846	1.1	91.54	1	107000	14	54.69	L1-21943.raw	43149	Y
EAT38081.1	K.DSSGWNYSLPK.V		2	627.294	1	91.52	1	72500000	11	44.37	L1-21943.raw	33340	Y
EAT38081.1	K.LKPVGQNMGLQWNK.T		2	806.936	1.3	90.9	2	24300000	14	36.1	L1-21943.raw	25213	Y
EAT38081.1	Y.FAVVVNYADGNSK.I		2	692.35	1	90.79	1	3410000	13	39.71	L1-21943.raw	28934	Y
EAT38081.1	K.THFIVQPNK.V		2	542.301	0.8	90.69	1	17700000	9	22.77	L1-21943.raw	11753	Y
EAT38081.1	R.LIHYIGFEDYEDMGGWQFSDR.N		3	860.051	1.5	90.5	1	2540000	21	60.65	L1-21943.raw	48276	Y
EAT38081.1	R.IDLQGSDPDNK.E		2	601.289	1.3	90.21	1	6870000	11	27.21	L1-21943.raw	16174	Y
EAT38081.1	K.QIGNEFVLTWYK.Y		2	749.391	1	90.15	1	27600000	12	57	L1-21943.raw	44979	Y
EAT38081.1	K.TGDKPVIFIVNQEK.M		2	794.441	0.8	89.77	2	131000000	14	37.71	L1-21943.raw	26798	Y
EAT38080.1,EAT38081.1	C.IVLDHGNTVFEDK.Q		2	743.881	0.8	89.64	1	1820000	13	41.88	L1-21943.raw	31177	N
EAT38081.1	R.VDFLYNDFK.Q		2	580.786	2.1	89.58	1	79100000	9	50.08	L1-21943.raw	39231	Y
EAT38081.1	K.NDLMLLHWDQSNKPIQINLSAK.G		3	860.122	2.3	88.77	2	46100000	22	53.66	L1-21943.raw	42059	Y
EAT38081.1	R.MSLDVAEM(+15.99)C(+57.02)FDALNK.L	Oxidation (M); Carbamidomethylation	2	880.389	0.6	88.32	1	609000	15	55	L1-21943.raw	43402	Y
EAT38081.1	A.LVAAVSAESNNK.F		2	601.823	0.6	87.9	1	611000	12	23.77	L1-21943.raw	12840	Y
EAT38081.1	K.IVYFLYNAAGK.V		2	629.846	1	87.76	1	96900000	11	48.11	L1-21943.raw	37457	Y
EAT38081.1	K.YDSSGEYVVMK.S		2	639.29	0.2	87.68	1	52600000	11	34.55	L1-21943.raw	23492	Y
EAT38081.1	R.C(+57.02)DQNLIPVTAR.T	Carbamidomethylation	2	643.831	2.4	87.36	1	47800000	11	37.26	L1-21943.raw	26362	Y
EAT38081.1	K.ATSEVESAVR.K		2	524.768	2.1	87.29	1	66000000	10	21.43	L1-21943.raw	10407	Y
EAT38081.1	K.GDQEAVIGTGPK.G		2	586.302	0.8	86.84	1	56900000	12	26.27	L1-21943.raw	15128	Y
EAT38081.1	R.MFYSIQSGQLQIR.V		2	785.907	0.9	86.78	1	1320000	13	49.88	L1-21943.raw	38606	Y
EAT38081.1	R.WLRDTIDESSFK.N		2	748.874	1.2	86.48	2	21300000	12	39.91	L1-21943.raw	29109	Y
EAT38080.1,EAT38081.1	H.GPLGLLGFFR.N		2	538.817	1.1	86.18	1	545000	10	64.82	L1-21943.raw	52073	N
EAT38081.1	K.LEYPNPDQK.T		2	552.273	1.4	86.13	1	77200000	9	28.7	L1-21943.raw	17753	Y
EAT38081.1	K.VQFTIPLIDMQDR.T		3	525.946	2.3	86.05	3	54000000	13	61.85	L1-21943.raw	49461	Y
EAT38081.1	K.GAVTVPAWSDWKGPSGEFDR.S		2	1081.52	-0.2	85.81	2	22100000	20	51.22	L1-21943.raw	39834	Y
EAT38081.1	K.ATSEVESAVRK.N		2	588.815	1	85.73	1	1550000	11	17.53	L1-21943.raw	6697	Y
EAT38080.1,EAT38081.1	K.YAGNSPVSQIDPDGQ.I		2	774.354	2	85.32	1	27200000	15	42.24	L1-21943.raw	31414	N
EAT38081.1	K.MISVDGNSQQNSDVDM(+15.99)GDLMLDDYK.S	Oxidation (M)	3	936.069	2.1	85.22	1	118000	25	52.56	L1-21943.raw	41229	Y
EAT38081.1	K.TLFDTALNHPR.Q		2	642.839	0.6	85.17	2	83400000	11	36.9	L1-21943.raw	25918	Y
EAT38081.1	R.AVLAQNSNIK.S		2	529.304	0.1	85.02	1	4100000	10	22.82	L1-21943.raw	11778	Y
EAT38081.1	L.ESINQDGDSDPVLR.F		2	772.864	1.5	84.87	1	3920000	14	33.06	L1-21943.raw	22061	Y
EAT38081.1	K.SYLDFEYR.N		2	546.754	1	84.76	2	104000000	8	45.43	L1-21943.raw	34328	Y
EAT38081.1	K.YQDMQGVGQK.Q		2	577.269	0.2	84.64	1	16900000	10	22.48	L1-21943.raw	11430	Y
EAT38081.1	R.VIEIGFDYR.G		2	556.293	1	84.49	1	56000000	9	47.51	L1-21943.raw	36327	Y
EAT38081.1	R.NQDSIAMYER.K		2	613.778	2	84.43	1	14400000	10	31.35	L1-21943.raw	20179	Y
EAT38081.1	F.AVVVNYADGNSK.I		2	618.815	1	84.28	0	0	12	27.09	L1-21943.raw	16100	Y
EAT38081.1	R.IDLQGSDPDNKEESQKEIDDYK.K		3	856.065	0.2	84.27	1	2020000	22	32.81	L1-21943.raw	21665	Y
EAT38081.1	K.VFYTGFNR.Y		2	502.254	1.1	84.27	1	85800000	8	37	L1-21943.raw	25951	Y
EAT38081.1	K.GFPEHYGHAYDYGTHGELIAAK.S		3	811.715	1.8	84.21	3	161000000	22	35.05	L1-21943.raw	24026	Y
EAT38081.1	K.DQTGVWKPEQSVLR.Q		2	821.933	2.2	83.84	3	99300000	14	38.81	L1-21943.raw	27962	Y
EAT38081.1	K.TKPITTVTAYVHGPLGLLGFFR.N		3	796.787	1.4	83.79	2	77200000	22	61.35	L1-21943.raw	49223	Y
EAT38080.1,EAT38081.1	K.IEYDPLTQR.V		2	567.794	1.4	83.69	1	259000000	9	38.06	L1-21943.raw	27056	N
EAT38081.1	H.IVYETVQNVGEFK.K		2	763.399	1.4	83.51	1	599000	13	43.05	L1-21943.raw	32336	Y
EAT38081.1	L.YIEAITNTVAVPK.M		2	709.899	1	83.49	1	283000	13	43.62	L1-21943.raw	32881	Y
EAT38081.1	K.STPDGGRVDFLYNDFK.Q		2	915.938	2.1	83.33	2	26900000	16	46.59	L1-21943.raw	35523	Y
EAT38081.1	K.GIEYFPVSSEC(+57.02)K.S	Carbamidomethylation	2	708.33	1.7	83.18	1	104000000	12	41.76	L1-21943.raw	30897	Y
EAT38081.1	Q.GLSVYSITGQSTQFK.F		2	808.423	3.6	83.18	1	70700	15	47.18	L1-21943.raw	36254	Y
EAT38081.1	K.YDSSGEYVVM(+15.99)K.S	Oxidation (M)	2	647.288	0.9	83.13	3	1640000	11	28.15	L1-21943.raw	17125	Y
EAT38081.1	K.RGWMESFSPYSVEER.W		2	930.423	0	82.97	2	37800000	15	47.46	L1-21943.raw	36303	Y
EAT38081.1	R.DTIDESSFK.N		2	521.241	0.6	82.94	2	55800000	9	31.8	L1-21943.raw	20616	Y
EAT38081.1	K.LAIGIDSSSK.V		2	495.778	1.3	82.88	1	3280000	10	33.21	L1-21943.raw	22175	Y
EAT38081.1	K.VAEYIQVSDYNNILTTY.A		2	1003.49	1.3	82.45	1	232000	17	66.47	L1-21943.raw	53589	Y
EAT38081.1	V.TAYVHGPLGLLGFFR.N		2	824.455	0.9	82.44	1	189000	15	61.35	L1-21943.raw	48982	Y
EAT38080.1,EAT38081.1	I.VLDHGNTVFEDK.Q		2	687.339	1.4	82.36	1	1730000	12	41.88	L1-21943.raw	31180	N
EAT38081.1	K.STVPLGSPIGK.E		2	528.309	1.6	82.3	1	103000000	11	34.6	L1-21943.raw	24013	Y
EAT38081.1	R.TEFQAGWHNR.C		2	623.292	0.6	82.27	1	82900000	10	26.03	L1-21943.raw	15035	Y
EAT38081.1	A.YYEETDNEEMSVLGR.Y		2	917.896	2.2	82.04	1	190000	15	43.47	L1-21943.raw	32714	Y
EAT38081.1	K.FSADSVGVR.M		2	469.241	0.9	81.34	1	41200000	9	30.14	L1-21943.raw	19010	Y
EAT38081.1	R.FDYNTDDQLKPR.L		2	756.359	-1.8	81.24	2	138000000	12	32.1	L1-21943.raw	20883	Y
EAT38081.1	K.FYC(+57.02)PLFSAIHGW.S	Carbamidomethylation	2	749.353	0.7	81.21	1	4270000	12	65.22	L1-21943.raw	52332	Y
EAT38081.1	K.SNEVIHISPQGLSVYSITGQ.S		2	1065.05	2.3	80.52	1	87400	20	57.64	L1-21943.raw	45756	Y
EAT38081.1	K.EVVVSM(+15.99)DDLSM(+15.99)LTSFVVGEK.G	Oxidation (M)	2	1109.04	1.3	80.5	2	486000	20	66.12	L1-21943.raw	53155	Y
EAT38081.1	K.PLQEILLQDAGTILVR.Q		2	890.024	1.6	80.28	2	346000	16	65.92	L1-21943.raw	53141	Y
EAT38081.1	K.YMMQVNHDGIILGNQQIYHK.N		3	801.397	1	79.84	2	63600000	20	42.55	L1-21943.raw	31667	Y
EAT38081.1	I.YGSNPEAHIAYR.Y		2	689.332	1.8	79.74	1	1300000	12	29.69	L1-21943.raw	18607	Y
EAT38081.1	K.TFNLTLDVFDEGK.T		2	749.877	2.4	79.54	1	4710000	13	61.4	L1-21943.raw	49127	Y
EAT38081.1	K.RNQDSIAMYER.K		2	691.828	1.1	79.34	2	32700000	11	25.67	L1-21943.raw	14503	Y
EAT38081.1	D.YNTDDQLKPR.L		2	625.313	1.1	79.32	1	580000	10	32	L1-21943.raw	20972	Y
EAT38081.1	K.GNTLVEYK.L		2	462.245	0.4	79.26	1	52300000	8	26.22	L1-21943.raw	15123	Y
EAT38081.1	K.DLDTFFTR.I		2	507.749	1.1	79.17	2	43600000	8	52.5	L1-21943.raw	40945	Y
EAT38081.1	T.TALIHNNGQISYR.S		2	743.893	1.9	79.04	1	182000	13	29.3	L1-21943.raw	18325	Y
EAT38081.1	K.MISVDGNSQQNSDVDMGDLM(+15.99)LDDYK.S	Oxidation (M)	3	936.067	0.7	79.01	1	404000	25	54.55	L1-21943.raw	42958	Y
EAT38080.1,EAT38081.1	R.LYDPDIGR.F		2	474.743	0.7	78.99	1	212000000	8	32.2	L1-21943.raw	21056	N
EAT38081.1	K.SNEVIHISPQGLSVY.S		2	821.927	1.7	78.64	1	2270000	15	52.77	L1-21943.raw	41231	Y
EAT38081.1	R.DFKPLQEILLQDAGTILVR.Q		3	723.75	3.2	78.38	5	19900000	19	72.45	L1-21943.raw	58761	Y
EAT38081.1	A.NQIISETYYVR.D		2	693.358	1.6	78.22	1	5210000	11	39.51	L1-21943.raw	28679	Y
EAT38081.1	K.NGVFTTKPMDR.E		2	633.319	0.6	78.2	2	14100000	11	26.62	L1-21943.raw	15581	Y
EAT38081.1	Q.ILEGELGSKPTR.W		2	650.368	1.4	77.62	1	1550000	12	33.64	L1-21943.raw	22675	Y
EAT38081.1	R.M(+15.99)SLDVAEMC(+57.02)FDALNK.L	Oxidation (M); Carbamidomethylation	2	880.391	2.4	77.51	2	786000	15	54.38	L1-21943.raw	42872	Y
EAT38081.1	E.YGEPVLSAAEVLFR.K		2	775.916	1.9	77.5	1	47400	14	68.37	L1-21943.raw	55374	Y
EAT38081.1	K.VLQYHEEFIR.N		2	667.35	2.1	77.23	2	5980000	10	34.3	L1-21943.raw	23386	Y
EAT38081.1	P.TNGEVIVLTTPK.L		2	636.366	2.7	77.16	1	571000	12	38.41	L1-21943.raw	27739	Y
EAT38081.1	T.ALIHNNGQISYR.S		2	693.368	0.5	77.09	1	638000	12	29.3	L1-21943.raw	18236	Y
EAT38081.1	R.TQVVVYNR.R		2	489.772	0.3	77.08	1	55400000	8	24.77	L1-21943.raw	13661	Y
EAT38081.1	Y.SITGQSTQFK.F		2	548.786	1.1	76.63	1	3630000	10	24.62	L1-21943.raw	13564	Y
EAT38081.1	K.LQVEEAKQPSVK.D		2	678.381	0.7	76.31	1	491000	12	23.56	L1-21943.raw	12533	Y
EAT38081.1	K.SYVVDESK.G		2	463.728	1.8	76.18	2	60000000	8	20.83	L1-21943.raw	10307	Y
EAT38081.1	K.SPRTWFGMVEGVSTLFLGTASAVK.H		3	847.778	1.5	75.87	1	283000	24	74.12	L1-21943.raw	60352	Y
EAT38081.1	K.AVFNMQGNK.N		2	504.75	0.3	75.6	1	43000000	9	27.71	L1-21943.raw	16613	Y
EAT38081.1	K.ISLTASSNAAM(+15.99)ILK.L	Oxidation (M)	2	718.395	0.5	75.49	1	720000	14	43.57	L1-21943.raw	32785	Y
EAT38081.1	K.YPYYLVAQR.R		2	586.81	2.1	75.35	1	17600000	9	40.16	L1-21943.raw	29240	Y
EAT38081.1	L.FDTALNHPR.Q		2	535.773	1.7	75.29	2	6200000	9	38.01	L1-21943.raw	27149	Y
EAT38081.1	Y.NTLLDHEGSTR.L		2	621.808	1.6	75.27	1	1120000	11	34.7	L1-21943.raw	23759	Y
EAT38081.1	T.KFNIPLGEYTSFR.K		2	786.415	1.3	75.24	3	62400000	13	47.65	L1-21943.raw	37132	Y
EAT38081.1	K.TTDPTNLDK.Y		2	502.748	0.3	75.12	1	46200000	9	21.73	L1-21943.raw	10689	Y
EAT38081.1	K.EVVVSMDDLSML.T		2	669.321	1.4	74.95	1	231000	12	71.03	L1-21943.raw	57701	Y
EAT38081.1	F.MHQNYFAVVVNYADGNSK.I		3	686.323	0.4	74.76	1	3850000	18	49.07	L1-21943.raw	37800	Y
EAT38081.1	R.TFFSFAFR.T		2	511.759	0.5	74.64	1	5690000	8	56.61	L1-21943.raw	44691	Y
EAT38081.1	R.NDVVVLPLK.I		2	498.809	1.5	74.52	1	18600000	9	43.66	L1-21943.raw	32823	Y
EAT38081.1	R.ISPLSYDFEASVY.D		2	745.858	2.1	74.41	1	111000	13	65.11	L1-21943.raw	52466	Y
EAT38081.1	P.FLVDGEQLVLK.F		2	630.864	1.3	74.36	1	39800000	11	52.41	L1-21943.raw	40891	Y
EAT38081.1	K.SSLSMSLINK.I		2	540.292	0.8	74.27	1	2180000	10	38.91	L1-21943.raw	28105	Y
EAT38081.1	K.IGGIRYPFLVDGEQLVLK.F		3	673.054	-0.2	74.2	1	3890000	18	58.05	L1-21943.raw	46035	Y
EAT38081.1	R.YELSYKPR.K		2	528.28	0.6	74.17	1	16300000	8	26.52	L1-21943.raw	15345	Y
EAT38081.1	K.FDVLGYYNGGM(+15.99)YVIK.L	Oxidation (M)	2	877.927	1	74.15	1	1700000	15	60.27	L1-21943.raw	48054	Y
EAT38081.1	K.EESQKEIDDYK.K		2	692.317	-0.7	74.12	1	3540000	11	20.85	L1-21943.raw	9987	Y
EAT38081.1	K.ILASVIGNSPGDVESYSID.P		2	968.483	2.3	73.55	1	82500	19	61.3	L1-21943.raw	49021	Y
EAT38081.1	K.VFLYLLNK.D		2	505.308	0.9	73.45	2	83800000	8	51.36	L1-21943.raw	39848	Y
EAT38080.1,EAT38081.1	D.PMEQYASPYK.Y		2	607.282	1.4	73.41	1	8080000	10	30.19	L1-21943.raw	19036	N
EAT38080.1,EAT38081.1	R.LYDPDIGRFFQMDPMEQYASPYK.Y		3	937.766	1.5	73.34	1	105000	23	64.72	L1-21943.raw	52074	N
EAT38081.1	R.SVAGQDQTAQFVTVN.S		2	782.885	1.9	73.31	1	1160000	15	44.52	L1-21943.raw	33659	Y
EAT38081.1	K.SNEVIHISPQGL.S		2	647.345	2.3	72.98	1	2890000	12	44.02	L1-21943.raw	33134	Y
EAT38081.1	K.LTTPHEEHLIK.Y		2	659.362	0.7	72.91	2	36200000	11	23.72	L1-21943.raw	12557	Y
EAT38081.1	R.LHLSSMLFK.K		2	538.303	2.7	72.85	1	38900000	9	40.96	L1-21943.raw	30079	Y
EAT38081.1	K.VAETVWAK.L		2	452.25	0	72.26	1	45600000	8	28.5	L1-21943.raw	17358	Y
EAT38081.1	A.VVVNYADGNSK.I		2	583.296	0.1	72.01	1	198000	11	24.52	L1-21943.raw	13579	Y
EAT38081.1	K.LGYFDELGR.P		2	535.27	0.9	71.67	1	3060000	9	46.84	L1-21943.raw	35779	Y
EAT38081.1	F.YNTLLDHEGSTR.L		2	703.34	1.1	71.65	1	589000	12	34.7	L1-21943.raw	23784	Y
EAT38081.1	L.GYFDELGRPLK.T		2	647.843	-0.1	71.63	1	1280000	11	45.39	L1-21943.raw	34606	Y
EAT38081.1	D.PDMIVLLNR.G		2	535.806	1.5	71.15	1	899000	9	48.52	L1-21943.raw	37389	Y
EAT38081.1	K.TNQGYNPVLTEIESPW.A		2	924.444	-0.1	71.04	1	173000	16	67.78	L1-21943.raw	54845	Y
EAT38081.1	K.YEYGEPVLSAAEVL.F		2	770.384	2.1	70.49	1	95400	14	65.97	L1-21943.raw	53192	Y
EAT38081.1	K.YQDM(+15.99)QGVGQK.Q	Oxidation (M)	2	585.267	0.7	70.47	3	1200000	10	20.63	L1-21943.raw	9923	Y
EAT38081.1	R.VLQEVTLGSPTNIIEIEISGKK.I		3	790.117	1.8	70.2	1	635000	22	56.38	L1-21943.raw	44597	Y
EAT38081.1	K.GPSGEFDR.S		2	432.696	0.5	70.18	1	19300000	8	19.2	L1-21943.raw	8286	Y
EAT38080.1,EAT38081.1	K.DC(+57.02)IVLDHGNTVFED.K	Carbamidomethylation	2	817.362	1	70.1	1	590000	14	50.08	L1-21943.raw	38890	N
EAT38081.1	H.AYDYGTHGELIAAK.S		2	754.874	1.2	69.97	1	171000	14	32.06	L1-21943.raw	21046	Y
EAT38081.1	R.RVAEVSEQGQIK.F		2	672.368	0.5	69.75	2	4490000	12	19.79	L1-21943.raw	8931	Y
EAT38081.1	K.FNIPLGEYTSFRK.D		2	786.415	1.3	69.44	2	60400000	13	47.65	L1-21943.raw	36603	Y
EAT38081.1	K.ESLSLQASGSVEIR.N		2	738.391	3.4	69.24	3	601000	14	45.76	L1-21943.raw	35091	Y
EAT38081.1	I.PTTETQGLLR.S		2	558.307	1.5	68.99	1	297000	10	54.17	L1-21943.raw	42630	Y
EAT38081.1	K.TTDPTNLDKYR.F		2	662.332	1.8	68.88	2	8980000	11	27.46	L1-21943.raw	16339	Y
EAT38081.1	K.IESDLPFIK.R		2	531.298	0.6	68.69	1	5900000	9	47.46	L1-21943.raw	36376	Y
EAT38081.1	K.VQFTIPLIDM(+15.99)QDR.T	Oxidation (M)	2	796.413	2.3	68.25	3	4150000	13	57.22	L1-21943.raw	45265	Y
EAT38081.1	S.LSLEYLQENDK.I		2	676.341	0.1	68.19	1	467000	11	42.85	L1-21943.raw	32156	Y
EAT38081.1	K.FYC(+57.02)PLFSAIHGWSQM(+15.99)FTDTLR.L	Carbamidomethylation; Oxidation (M)	3	865.073	2	68.14	1	2040000	21	70.63	L1-21943.raw	57129	Y
EAT38081.1	M.TSQNEVFDPEYVK.R		2	778.369	1.6	67.84	1	369000	13	40.01	L1-21943.raw	29302	Y
EAT38081.1	K.RGWM(+15.99)ESFSPYSVEER.W	Oxidation (M)	3	625.95	1.4	67.8	1	882000	15	41.51	L1-21943.raw	30792	Y
EAT38081.1	K.FDHNLRGEVTK.V		3	439.231	1.6	67.46	2	8450000	11	21.04	L1-21943.raw	10056	Y
EAT38081.1	K.KELTEQFNSNGLVMY.N		2	886.931	1	67.3	1	797000	15	49.98	L1-21943.raw	38839	Y
EAT38081.1	K.AYQQIPNR.E		2	495.262	0.7	67.08	1	75100000	8	22.43	L1-21943.raw	11311	Y
EAT38081.1	M.VEGVSTLFLGTASAVK.H		2	789.941	0.1	66.58	1	72400	16	53.12	L1-21943.raw	41759	Y
EAT38081.1	K.YVVDDLSK.T		2	469.745	0.8	66.47	1	3490000	8	31.8	L1-21943.raw	20721	Y
EAT38081.1	K.IQNYQPFMHQN.Y		2	710.328	0.7	66.05	1	717000	11	35.9	L1-21943.raw	25061	Y
EAT38081.1	K.VDKIVYFLYNAAGK.V		3	534.297	1.2	66	0	0	14	50.83	L1-21943.raw	39600	Y
EAT38081.1	K.DSSVTPQPAK.R		2	515.264	-0.3	65.72	1	51200	10	19.05	L1-21943.raw	8267	Y
EAT38081.1	R.NAFPATGR.N		2	417.217	0.1	65.4	1	56300000	8	22.23	L1-21943.raw	11216	Y
EAT38081.1	R.PVYGATEAFFISHAQR.A		3	598.638	1.8	65.38	1	1800000	16	45.18	L1-21943.raw	34329	Y
EAT38081.1	R.DWSAGTGK.A		2	411.193	0.3	65.34	0	0	8	21.38	L1-21943.raw	10491	Y
EAT38081.1	W.LYIEAITNTVAVPK.M		2	766.441	1.3	65.31	1	388000	14	52.5	L1-21943.raw	41093	Y
EAT38081.1	T.EFQAGWHNR.C		2	572.768	1	64.87	1	621000	9	25.67	L1-21943.raw	14603	Y
EAT38081.1	T.SQNEVFDPEYVK.R		2	727.845	2	64.49	1	716000	12	39.76	L1-21943.raw	29042	Y
EAT38081.1	T.NIIEIEISGK.K		2	558.319	-0.5	64.14	0	0	10	44.49	L1-21943.raw	33688	Y
EAT38081.1	R.TQVVVYNRR.N		2	567.823	1.3	63.91	1	2580000	9	19.25	L1-21943.raw	8345	Y
EAT38081.1	Y.HQISDPDMIVLLNR.G		3	550.959	-0.2	63.37	1	364000	14	46.27	L1-21943.raw	35314	Y
EAT38081.1	K.TKPITTVTAY.V		2	547.809	2	63.3	1	2900000	10	31.25	L1-21943.raw	20145	Y
EAT38081.1	L.QEILLQDAGTILVR.Q		2	784.955	1.5	62.99	2	456000	14	55.74	L1-21943.raw	44016	Y
EAT38081.1	K.NDLM(+15.99)LLHWDQSNKPIQINLSAK.G	Oxidation (M)	3	865.455	4.4	62.59	1	732000	22	51.16	L1-21943.raw	39879	Y
EAT38081.1	S.SSC(+57.02)GTLSTNSAR.N	Carbamidomethylation	2	620.784	1.6	62.59	1	482000	12	17.93	L1-21943.raw	7027	Y
EAT38081.1	K.KESLSLQASGSVEIR.N		3	535.294	0.9	62.37	6	2010000	15	34.82	L1-21943.raw	23948	Y
EAT38081.1	K.RTFFSFAFR.T		2	589.809	-0.1	61.72	1	1230000	9	47.61	L1-21943.raw	36605	Y
EAT38081.1	W.SQMFTDTLR.L		2	549.766	0.6	61.18	1	2730000	9	36.8	L1-21943.raw	25948	Y
EAT38081.1	K.MRIPLDFEK.Y		2	574.811	0.7	61.16	1	3300000	9	41.11	L1-21943.raw	30322	Y
EAT38081.1	R.VIEIGFDYRGER.T		2	727.378	3.3	60.69	2	10700000	12	40.96	L1-21943.raw	30285	Y
EAT38081.1	L.FSAIHGWSQMFTDTLR.L		3	632.974	0.7	60.48	1	3240000	16	55.33	L1-21943.raw	43587	Y
EAT38081.1	K.SENSEWSQLYHQISD.P		2	911.898	0.3	60.16	1	1350000	15	52	L1-21943.raw	40516	Y
EAT38081.1	R.RNDVVVLPLK.I		2	576.859	0.1	60.13	1	77400000	10	35.75	L1-21943.raw	25011	Y
EAT38081.1	Y.IGFEDYEDMGGWQFSDR.N		2	1026.43	5.2	60	1	25100	17	62.2	L1-21943.raw	49851	Y
EAT38081.1	K.SPRTWFGM(+15.99)VEGVSTLFLGTASAVK.H	Oxidation (M)	3	853.109	0.4	59.81	1	227000	24	65.62	L1-21943.raw	52837	Y
EAT38080.1,EAT38081.1	R.IPLDFEK.Y		2	431.24	2.1	59.75	1	96300000	7	38.16	L1-21943.raw	27784	N
EAT38081.1	V.QILEGELGSKPTR.W		2	714.398	2.5	59.52	1	300000	13	33.64	L1-21943.raw	22750	Y
EAT38081.1	Q.TGVWKPEQSVLR.Q		2	700.389	1	59.51	1	730000	12	38.81	L1-21943.raw	28076	Y
EAT38081.1	V.PAWSDWKGPSGEFDR.S		2	867.9	3	59.49	1	135000	15	51.15	L1-21943.raw	39967	Y
EAT38081.1	R.NQDSIAM(+15.99)YER.K	Oxidation (M)	2	621.774	-1.7	59.39	2	203000	10	27.74	L1-21943.raw	16747	Y
EAT38081.1	F.LVDGEQLVLK.F		2	557.33	0.4	59.37	1	879000	10	40.66	L1-21943.raw	29966	Y
EAT38081.1	E.SFSPYSVEER.W		2	600.781	0.9	59.03	1	598000	10	34.95	L1-21943.raw	24022	Y
EAT38081.1	K.HLRPVYGATEAFFISH.A		3	615.655	3.5	58.92	1	769000	16	42.75	L1-21943.raw	31975	Y
EAT38081.1	K.QVVYPSEVLHGSTSHSVLVTTR.M		4	599.82	1.3	58.68	1	91300000	22	39.11	L1-21943.raw	28775	Y
EAT38081.1	P.YYLVAQR.R		2	456.751	1	58.64	1	67500000	7	30.54	L1-21943.raw	19320	Y
EAT38081.1	R.WDLGSSSK.A		2	440.214	-0.2	58.55	1	65600000	8	29.45	L1-21943.raw	18359	Y
EAT38081.1	L.SLQASGSVEIR.N		2	573.81	0.5	58.28	1	137000	11	29.4	L1-21943.raw	18437	Y
EAT38081.1	D.PDNKEESQKEIDDYK.K		3	613.287	0.3	58.05	1	256000	15	20.88	L1-21943.raw	9948	Y
EAT38081.1	K.SENSTILLVNNLGK.E		2	751.417	2.7	57.87	1	83100	14	46.69	L1-21943.raw	35813	Y
EAT38081.1	K.TVVIPGGHK.E		2	454.272	-0.1	57.65	1	6220000	9	18.95	L1-21943.raw	8061	Y
EAT38081.1	M.PAIC(+57.02)STGFNR.L	Carbamidomethylation	2	561.772	1.2	57.62	1	530000	10	29.15	L1-21943.raw	18128	Y
EAT38081.1	K.TISELSR.E		2	403.225	0.7	57.35	2	19500000	7	22.48	L1-21943.raw	11659	Y
EAT38081.1	T.AYVHGPLGLLGFFR.N		3	516.289	0.4	56.78	1	154000	14	59.95	L1-21943.raw	47777	Y
EAT38081.1	L.YHQISDPDMIVLLNR.G		3	605.314	0.1	56.75	1	507000	15	48.02	L1-21943.raw	36974	Y
EAT38081.1	K.LQGGDQLIK.N		2	486.279	-0.2	56.24	1	4260000	9	28.1	L1-21943.raw	17030	Y
EAT38081.1	K.TKPITTVTAYVHGPLGL.L		3	590.006	1.3	56.17	1	1760000	17	48.97	L1-21943.raw	37810	Y
EAT38081.1	K.TYYPDLEVNMPAIC(+57.02).S	Carbamidomethylation	2	843.383	2.2	55.82	1	71800	14	65.47	L1-21943.raw	52832	Y
EAT38081.1	K.QEFYLVK.D		2	463.753	0.8	55.76	1	23400000	7	37.46	L1-21943.raw	26479	Y
EAT38081.1	K.RNQDSIAM(+15.99)YER.K	Oxidation (M)	3	466.886	0.5	55.61	2	1780000	11	22.53	L1-21943.raw	11624	Y
EAT38081.1	Y.VHGPLGLLGFFR.N		3	438.256	1.5	55.57	1	4480000	12	57.22	L1-21943.raw	45636	Y
EAT38081.1	K.YEYGEPVLSAAEVLFRK.T		3	657.679	0.1	55.43	1	7980000	17	60.3	L1-21943.raw	48409	Y
EAT38081.1	K.FYC(+57.02)PLFSAIHGWSQMFTDTLR.L	Carbamidomethylation	3	859.742	1.9	55.27	1	279000	21	76.12	L1-21943.raw	61983	Y
EAT38081.1	R.ETGEEAAIVDLDHD.A		2	757.336	0.1	55.23	1	182000	14	44.17	L1-21943.raw	33468	Y
EAT38081.1	E.FQAGWHNR.C		2	508.247	0.1	55	1	1570000	8	25.67	L1-21943.raw	14561	Y
EAT38081.1	Y.GSNPEAHIAYR.Y		2	607.799	0.3	54.57	1	1490000	11	29.69	L1-21943.raw	18605	Y
EAT38081.1	L.VMYNNLVAVR.T		2	589.823	3.5	53.99	0	0	10	39.29	L1-21943.raw	28596	Y
EAT38081.1	Y.EYFVASAWVR.V		2	614.312	0.4	53.89	1	433000	10	49.98	L1-21943.raw	38836	Y
EAT38081.1	T.PDGGRVDFLYNDFK.Q		2	821.897	0.6	53.8	2	537000	14	46.58	L1-21943.raw	35660	Y
EAT38080.1,EAT38081.1	M.DPMEQYASPYK.Y		2	664.796	1.2	53.8	1	174000	11	37.65	L1-21943.raw	27010	N
EAT38081.1	L.HWDQSNKPIQINLSAK.G		3	627	1.4	53.77	1	230000	16	33.65	L1-21943.raw	22763	Y
EAT38081.1	K.IQNYQPFMHQNYF.A		2	865.393	-0.9	53.68	1	879000	13	50.08	L1-21943.raw	38835	Y
EAT38081.1	K.AVFNM(+15.99)QGNK.N	Oxidation (M)	2	512.75	3.9	53.49	1	2020000	9	25.22	L1-21943.raw	15442	Y
EAT38081.1	K.FYC(+57.02)PLFSAIHGWSQ.M	Carbamidomethylation	2	856.9	2.3	53.47	1	54600	14	63.75	L1-21943.raw	51264	Y
EAT38081.1	R.EYAMYFDYGEND.P		2	758.783	0.9	52.98	1	131000	12	58.8	L1-21943.raw	46777	Y
EAT38080.1,EAT38081.1	K.YAGNSPVSQID.P		2	575.773	0.8	52.93	1	1150000	11	36.65	L1-21943.raw	25754	N
EAT38081.1	R.QDVFNDK.L		2	433.206	-0.2	52.88	1	7500000	7	21.93	L1-21943.raw	10929	Y
EAT38081.1	A.TEAFFISHAQR.A		2	653.832	1.8	52.51	2	1750000	11	31.05	L1-21943.raw	20143	Y
EAT38081.1	K.RGWMESFSPY.S		2	630.28	1.4	51.86	1	2420000	10	51.85	L1-21943.raw	40382	Y
EAT38081.1	K.TKPITTVTAYVHGPL.G		3	533.304	1	51.67	2	1390000	15	41.98	L1-21943.raw	31311	Y
EAT38081.1	G.WMESFSPYSVEER.W		2	823.864	2.9	51.17	1	22400	13	50.6	L1-21943.raw	39362	Y
EAT38081.1	R.IYGSNPEAH.I		2	494.23	0.4	51.15	1	7120000	9	20.83	L1-21943.raw	9742	Y
EAT38081.1	K.FDVLGYYNGGM.Y		2	618.275	1.7	51.11	1	148000	11	64.51	L1-21943.raw	51904	Y
EAT38080.1,EAT38081.1	D.PM(+15.99)EQYASPYK.Y	Oxidation (M)	2	615.281	4.1	50.92	1	155000	10	25.62	L1-21943.raw	14658	N
EAT38081.1	A.YVHGPLGLLGFFR.N		3	492.61	0.2	50.66	1	300000	13	59.39	L1-21943.raw	47229	Y
EAT38081.1	K.QIC(+57.02)ENLLK.T	Carbamidomethylation	2	509.274	1.3	50.53	1	2560000	8	32.76	L1-21943.raw	21851	Y
EAT38081.1	R.VMTSQNEVFD.P		2	585.261	1.2	50.19	0	0	10	40.01	L1-21943.raw	29341	Y
EAT38081.1	R.MSLDVAEMC(+57.02)F.D	Carbamidomethylation	2	601.749	1.6	50.09	1	66400	10	65.62	L1-21943.raw	52895	Y
EAT38081.1	I.KYEYGEPVLSAAEVLFR.K		3	657.679	0.1	50.09	1	7980000	17	60.3	L1-21943.raw	47419	Y
EAT38081.1	T.SEVESAVRK.N		2	502.772	0.4	50.08	1	352000	9	17.53	L1-21943.raw	6755	Y
EAT38081.1	A.TSEVESAVR.K		2	489.248	-0.4	49.33	1	89300	9	20.03	L1-21943.raw	9207	Y
EAT38081.1	A.IC(+57.02)STGFNR.L	Carbamidomethylation	2	477.727	0.1	48.12	1	347000	8	22.63	L1-21943.raw	11674	Y
EAT38081.1	K.FNIPLGEYTSF.R		2	644.318	2.2	47.94	1	497000	11	68.57	L1-21943.raw	55461	Y
EAT38081.1	K.VQFTIPLIDMQD.R		2	710.364	1.2	47.83	1	57100	12	74.38	L1-21943.raw	60643	Y
EAT38081.1	K.TGDKPVIF.I		2	438.745	0.5	47.8	1	1670000	8	35.35	L1-21943.raw	24437	Y
EAT38081.1	T.VTAYVHGPLGLLGFFR.N		3	582.994	-0.1	47.25	1	500000	16	61.55	L1-21943.raw	49080	Y
EAT38080.1,EAT38081.1	L.GLLGFFR.N		2	405.237	0.3	47.25	1	4760000	7	53.22	L1-21943.raw	41649	N
EAT38081.1	K.AFYTDSNK.S		2	473.219	0.5	47.14	1	2700000	8	21.58	L1-21943.raw	10475	Y
EAT38081.1	A.TSEVESAVRK.N		2	553.297	1.4	46.9	1	167000	10	17.54	L1-21943.raw	6865	Y
EAT38081.1	K.THFIVQPNKVK.L		3	437.591	0.5	46.44	1	168000	11	21.48	L1-21943.raw	10513	Y
EAT38081.1	L.TTPHEEHLIK.Y		2	602.82	1.3	46.31	1	423000	10	23.72	L1-21943.raw	12659	Y
EAT38081.1	K.LSDLYSGSSY.S		2	546.248	0.3	46.3	1	293000	10	43.32	L1-21943.raw	32581	Y
EAT38081.1	K.KELTEQFNSNGL.V		2	690.344	-0.1	46.26	1	163000	12	38.26	L1-21943.raw	27611	Y
EAT38081.1	E.AITNTVAVPK.M		2	507.303	-0.1	45.52	1	109000	10	29.64	L1-21943.raw	18670	Y
EAT38081.1	K.TYYPDLEVNMPAIC(+57.02)STGF.N	Carbamidomethylation	2	1039.47	0.4	45.27	1	15200	18	71.38	L1-21943.raw	58080	Y
EAT38081.1	R.QLTYDSIGR.K		2	526.773	0.6	45.24	2	34200000	9	32.91	L1-21943.raw	21714	Y
EAT38080.1,EAT38081.1	V.LDHGNTVFEDK.Q		2	637.805	0.9	45.17	1	446000	11	41.88	L1-21943.raw	31263	N
EAT38081.1	Y.SFDQNYVYK.A		2	582.272	-0.4	45.1	1	711000	9	33.41	L1-21943.raw	22436	Y
EAT38081.1	F.DTALNHPR.Q		2	462.238	-0.1	44.95	2	546000	8	38.01	L1-21943.raw	27280	Y
EAT38081.1	K.IQNYQPFMH.Q		2	589.277	1.3	44.63	0	0	9	37.89	L1-21943.raw	27136	Y
EAT38081.1	Y.NTDDQLKPR.L		2	543.781	0.8	44.31	1	133000	9	32.05	L1-21943.raw	21090	Y
EAT38081.1	D.SSGEYVVMK.S		2	500.244	0	44.16	1	157000	9	27.21	L1-21943.raw	16215	Y
EAT38081.1	T.VVIPGGHK.E		2	403.748	0.8	44.06	1	205000	8	18.95	L1-21943.raw	8135	Y
EAT38080.1,EAT38081.1	P.LGLLGFFR.N		2	461.779	-0.5	43.69	1	106000	8	60.2	L1-21943.raw	48067	N
EAT38081.1	K.WAWDDKK.T		2	474.733	0.9	43.64	1	1660000	7	29	L1-21943.raw	17910	Y
EAT38081.1	D.YGENDPNPAVR.D		2	616.288	-0.5	43.14	1	111000	11	24.52	L1-21943.raw	13593	Y
EAT38081.1	R.LDTWDWK.S		2	482.233	1.4	42.97	1	12200000	7	43.77	L1-21943.raw	32826	Y
EAT38081.1	N.HDGIILGNQQIYHK.N		3	545.958	-1.2	42.72	1	128000	14	30.39	L1-21943.raw	19443	Y
EAT38081.1	K.LERDWSAGTGK.A		3	407.207	-0.6	42.61	1	256000	11	22.13	L1-21943.raw	11235	Y
EAT38081.1	F.PEHYGHAYDYGTHGELIAAK.S		4	558.015	0.6	42.51	1	2990000	20	35.05	L1-21943.raw	23992	Y
EAT38081.1	K.ISLTASSNAA.M		2	467.745	-0.9	42.49	1	236000	10	34.25	L1-21943.raw	23395	Y
EAT38081.1	R.LHLSSM(+15.99)LFK.K	Oxidation (M)	2	546.3	0.9	42.39	1	566000	9	35.3	L1-21943.raw	24339	Y
EAT38081.1	T.GVWKPEQSVLR.Q		2	649.866	1.9	42.39	1	351000	11	38.81	L1-21943.raw	28171	Y
EAT38081.1	R.QPWDVSK.T		2	430.219	0.3	42.37	1	11500000	7	29.15	L1-21943.raw	17885	Y
EAT38081.1	T.PHEEHLIK.Y		2	501.772	0	42.33	1	1270000	8	23.72	L1-21943.raw	12647	Y
EAT38081.1	R.GWMESFSPY.S		2	552.229	0.9	41.52	1	196000	9	62.36	L1-21943.raw	49896	Y
EAT38081.1	K.HLRPVYGA.T		2	456.757	0.8	41.45	1	463000	8	20.3	L1-21943.raw	9331	Y
EAT38081.1	K.TNQGYNPVLTEIESPWA.S		2	959.965	2.2	41.37	1	16800	17	68.11	L1-21943.raw	55147	Y
EAT38081.1	K.SVLAMGMFGGFHVHNFQTY.F		3	715.002	0.9	41.28	1	433000	19	58.13	L1-21943.raw	46120	Y
EAT38081.1	T.ILLVNNLGK.E		2	492.317	1.5	41.12	1	465000	9	40.67	L1-21943.raw	29969	Y
EAT38081.1	L.TSFVVGEK.G		2	433.735	0	40.88	1	1990000	8	26.93	L1-21943.raw	15937	Y
EAT38081.1	R.TWFGMVEGVSTLFLGTASAVKHGAAK.T		4	667.1	-0.6	40.87	1	364000	26	68.78	L1-21943.raw	55599	Y
EAT38081.1	D.SSGWNYSLPK.V		2	569.78	0.4	40.55	1	158000	10	39.46	L1-21943.raw	28851	Y
EAT38081.1	R.QLTYDSIGRK.V		2	590.82	0.8	40.45	1	1210000	10	25.72	L1-21943.raw	14643	Y
EAT38081.1	K.EVVVSM(+15.99)DDLSMLTSF.V	Oxidation (M)	2	844.893	1.3	39.94	1	26300	15	73.57	L1-21943.raw	59852	Y
EAT38081.1	R.LVLLNGEVVAAY.D		2	630.863	-0.2	39.55	1	101000	12	63.15	L1-21943.raw	50659	Y
EAT38081.1	M.LTSFVVGEK.G		2	490.277	1	39.38	1	154000	9	34.05	L1-21943.raw	23119	Y
EAT38081.1	K.HLRPVYGATEAFFISHAQ.R		3	682.018	-0.3	39.32	1	121000	18	43.42	L1-21943.raw	32717	Y
EAT38081.1	Q.SSSC(+57.02)GTLSTNSAR.N	Carbamidomethylation	2	664.3	2.1	38.97	1	106000	13	18.28	L1-21943.raw	7478	Y
EAT38081.1	D.PDM(+15.99)IVLLNR.G	Oxidation (M)	2	543.803	0.4	38.95	1	302000	9	39.51	L1-21943.raw	28836	Y
EAT38081.1	K.TVVIPGGHKELTGYYEETTDLTTNEQTVR.V		4	813.658	1.5	38.59	1	309000	29	44.72	L1-21943.raw	33830	Y
EAT38081.1	E.IESPWASTTK.Y		2	560.288	1.1	38.39	0	0	10	33.91	L1-21943.raw	22995	Y
EAT38081.1	K.VTLKPPGGSEIHVDHVR.I		4	461.007	0.8	38.36	0	0	17	29.94	L1-21943.raw	18941	Y
EAT38081.1	K.TKPITTVTAYVHGPLGLLGFFRNNK.F		5	549.712	2.4	37.99	1	786000	25	55.89	L1-21943.raw	44132	Y
EAT38081.1	R.LIHYIGF.E		2	431.745	0.3	37.66	1	209000	7	46.74	L1-21943.raw	35838	Y
EAT38080.1,EAT38081.1	R.FFQMDPMEQYASPY.K		2	877.368	2.8	37.42	0	0	14	66.46	L1-21943.raw	53661	N
EAT38081.1	D.GDSDPVLR.F		2	429.72	0.8	37.35	1	325000	8	22.82	L1-21943.raw	11865	Y
EAT38081.1	R.VLQEVTLGSPT.N		2	572.317	1.5	37.08	1	584000	11	45.53	L1-21943.raw	34699	Y
EAT38081.1	V.FYTGFNR.Y		2	452.72	1.6	37.01	1	26100	7	37	L1-21943.raw	26178	Y
EAT38081.1	K.LQVEEAK.Q		2	408.727	1.4	36.89	1	15500	7	18.7	L1-21943.raw	7956	Y
EAT38081.1	K.EESQKEIDDYKK.E		3	504.579	0.9	36.83	1	311000	12	17.2	L1-21943.raw	6559	Y
EAT38081.1	R.MSDNATIIRPLK.S		3	453.587	-0.2	36.61	1	811000	12	31.75	L1-21943.raw	20727	Y
EAT38081.1	K.IQNYQPFMHQNY.F		2	791.862	3.2	36.43	0	0	12	40.59	L1-21943.raw	29935	Y
EAT38081.1	K.LKPVGQNM(+15.99)GLQWNK.T	Oxidation (M)	3	543.624	-0.2	36.34	1	465000	14	30.34	L1-21943.raw	19296	Y
EAT38081.1	K.EVVVSMDDLSMLTSF.V		2	836.895	1	36.03	1	5500	15	82.13	L1-21943.raw	67335	Y
EAT38081.1	A.YDYFPYGQLMR.I		2	726.836	2.4	35.99	1	53500	11	54.74	L1-21943.raw	43088	Y
EAT38081.1	I.PTNGEVIVLTTPK.L		2	684.891	1.4	35.89	1	51400	13	59.15	L1-21943.raw	47125	Y
EAT38081.1	S.FSPYSVEER.W		2	557.264	0.5	35.89	1	348000	9	33.16	L1-21943.raw	22274	Y
EAT38081.1	K.FTLQQIPTTETQGLL.R		2	845.458	1.9	35.54	1	50800	15	64.87	L1-21943.raw	52255	Y
EAT38081.1	V.FTTKPMDR.E		2	498.254	2.3	35.47	1	190000	8	26.57	L1-21943.raw	15600	Y
EAT38081.1	R.SPSGAPQEGSSNAK.I		2	658.808	0.9	35.4	1	5040	14	13.19	L1-21943.raw	3841	Y
EAT38081.1	K.SLNNDNSVK.V		2	495.747	0.8	35.35	1	7430	9	9.9	L1-21943.raw	3052	Y
EAT38081.1	A.IHGWSQMFTDTLR.L		3	531.262	1.1	35.21	1	151000	13	47.72	L1-21943.raw	36722	Y
EAT38081.1	F.TIPLIDMQDR.T		2	601.317	1.5	34.87	1	2690000	10	46.32	L1-21943.raw	35458	Y
EAT38081.1	K.EHVVQWN.L		2	456.223	2.3	34.63	1	480000	7	28.25	L1-21943.raw	17247	Y
EAT38081.1	K.VQILEGELGSK.P		2	586.831	2	34.43	1	5960000	11	39	L1-21943.raw	28164	Y
EAT38081.1	K.EVVVSMDDLSM(+15.99)L.T	Oxidation (M)	2	677.318	1.3	34.36	1	12500	12	64.87	L1-21943.raw	52280	Y
EAT38081.1	V.RVMTSQNEVFDPEYVK.R		3	647.983	-1.1	34.35	1	313000	16	37.51	L1-21943.raw	26720	Y
EAT38081.1	K.VQFTIPLIDMQDRTGLPIK.M		3	729.075	2	34.29	1	120000	19	60.85	L1-21943.raw	48594	Y
EAT38081.1	Y.ELSYKPR.K		2	446.748	-0.2	34.21	1	1370000	7	26.52	L1-21943.raw	15478	Y
EAT38081.1	K.AQPGVLQM.Q		2	422.223	-0.9	34.17	1	119000	8	42.65	L1-21943.raw	31978	Y
EAT38081.1	K.TKPITTVTA.Y		2	466.277	1.1	33.69	1	77900	9	23.62	L1-21943.raw	12702	Y
EAT38080.1,EAT38081.1	G.PLGLLGFFR.N		2	510.306	1.7	33.67	0	0	9	62.79	L1-21943.raw	50353	N
EAT38081.1	R.KM(+15.99)RIPLDFEK.Y	Oxidation (M)	3	431.572	-1.8	33.64	1	86100	10	38.16	L1-21943.raw	27428	Y
EAT38081.1	K.SYVVDESKG.N		2	492.238	-0.2	33.24	0	0	9	21.4	L1-21943.raw	10507	Y
EAT38081.1	Y.FLYNAAGK.V		2	442.238	1.2	33.06	1	457000	8	29.05	L1-21943.raw	18054	Y
EAT38081.1	K.KESLSLQA.S		2	438.245	0.3	32.75	1	703000	8	27.71	L1-21943.raw	16628	Y
EAT38081.1	K.TNQGYNPVLTE.I		2	618.3	1.3	32.69	1	29500	11	40.24	L1-21943.raw	29660	Y
EAT38081.1	R.M(+15.99)GIQIVK.S	Oxidation (M)	2	402.736	0.8	32.62	1	198000	7	32.35	L1-21943.raw	21512	Y
EAT38081.1	L.TYQMHFDER.N		2	613.767	0.5	32.08	1	146000	9	35.7	L1-21943.raw	24843	Y
EAT38081.1	V.VYPSEVLHGSTSHSVLVTTR.M		3	723.715	0.2	31.75	0	0	20	39.14	L1-21943.raw	28440	Y
EAT38081.1	D.LTTNEQTVR.V		2	531.283	1	31.45	1	74000	9	18.9	L1-21943.raw	8153	Y
EAT38081.1	Y.DYFPYGQLMR.I		2	645.304	2.1	31.38	0	0	10	53.84	L1-21943.raw	42351	Y
EAT38081.1	D.GTLFDATR.S		2	440.729	-0.9	31.35	1	160000	8	33.06	L1-21943.raw	22095	Y
EAT38081.1	K.FLASYTK.R		2	415.226	0.2	31.03	1	64000000	7	27.76	L1-21943.raw	17114	Y
EAT38081.1	A.ITNTVAVPK.M		2	471.784	-0.8	30.95	1	122000	9	26.32	L1-21943.raw	15339	Y
EAT38081.1	D.QEAVIGTGPK.G		2	500.278	1.6	30.65	1	52000	10	22.88	L1-21943.raw	11913	Y
EAT38081.1	N.QIISETYYVR.D		2	636.336	0.8	30.5	0	0	10	38.37	L1-21943.raw	27636	Y
EAT38080.1,EAT38081.1	M.EQYASPYK.Y		2	493.235	-0.4	30.21	1	302000	8	23.29	L1-21943.raw	12372	N
EAT38081.1	T.AQFVTVNSK.K		2	497.272	1	30.15	1	391000	9	26.06	L1-21943.raw	15088	Y
EAT38081.1	T.VPLGSPIGK.E		2	434.269	0.3	29.75	0	0	9	34.67	L1-21943.raw	23770	Y
EAT41993.1	AAEL006417-PA [Aedes aegypti]	38628	59	54	55	398	247	8230000000	--
Protein Accessions	Peptide	PTM	z	m/z	ppm	-10lgP	# Features	Area WT-2	Length	RT	Source File	Scan	Unique
sp|P50635.2|APY_AEDAE	K.VEAIGSTVVGETMIELDR.D		2	959.995	1.5	137.01	4	18100000	18	58.24	L1-21943.raw	46525	Y
XP_001651910.2,sp|P50635.2|APY_AEDAE	K.EGIPTIVANLVMNNDPDLK.S		2	1027.04	2.1	129.74	4	157000000	19	69.84	L1-21943.raw	56448	N
XP_001651910.2,sp|P50635.2|APY_AEDAE	K.NPIYLNAGDNFQGTLWYNLLR.W		2	1241.63	1.2	125.4	4	6630000	21	71.78	L1-21943.raw	58285	N
XP_001651910.2,sp|P50635.2|APY_AEDAE	K.ITNGDIIEAAPFGSTADLIR.L		2	1037.55	1.9	124.72	5	291000000	20	59.4	L1-21943.raw	47287	N
XP_001651910.2,sp|P50635.2|APY_AEDAE	K.GADIWDVAEHSFALDDEGR.T		2	1051.98	1.9	121.52	4	201000000	19	59.95	L1-21943.raw	47623	N
XP_001651910.2,sp|P50635.2|APY_AEDAE	N.IDIIVVLSHC(+57.02)SYEEDKK.I	Carbamidomethylation	2	1024.52	1.8	120.43	4	160000000	17	46.69	L1-21943.raw	35637	N
XP_001651910.2,sp|P50635.2|APY_AEDAE	K.EGIPTIVANLVM(+15.99)NNDPDLK.S	Oxidation (M)	2	1035.03	0.9	120.38	5	22200000	19	65.66	L1-21943.raw	52863	N
XP_001651910.2,sp|P50635.2|APY_AEDAE	N.IDIIVVLSHC(+57.02)SYEEDK.K	Carbamidomethylation	2	960.477	2.1	119.81	4	43500000	16	52.5	L1-21943.raw	41025	N
sp|P50635.2|APY_AEDAE	K.EAEYYIVVPSYLADGK.D		2	908.956	2.5	109.25	2	246000000	16	57.94	L1-21943.raw	45813	Y
sp|P50635.2|APY_AEDAE	R.LTLYFDEEGEVK.N		2	721.857	1.9	104.22	2	70000000	12	48.72	L1-21943.raw	37929	Y
XP_001651910.2,sp|P50635.2|APY_AEDAE	K.IAAEAGDDIDVIVGAHSH.S		2	895.44	0.8	102.79	2	37900000	18	43.32	L1-21943.raw	32586	N
XP_001651910.2,sp|P50635.2|APY_AEDAE	R.TGPLDSDVFK.N		2	539.775	0.4	100.02	2	246000000	10	41.89	L1-21943.raw	31073	N
XP_001651910.2,sp|P50635.2|APY_AEDAE	K.IEVMDYTNPK.S		2	605.295	1.1	99.41	1	199000000	10	37	L1-21943.raw	26523	N
sp|P50635.2|APY_AEDAE	K.VEGPYPTLVESK.N		2	659.848	0.4	99.25	2	423000000	12	38.56	L1-21943.raw	27783	N
XP_001651910.2,sp|P50635.2|APY_AEDAE	I.WDVAEHSFALDDEGR.T		2	873.891	1.9	97.32	1	984000	15	59.95	L1-21943.raw	47713	N
XP_001651910.2,sp|P50635.2|APY_AEDAE	F.PLTLIHINDLHAR.F		3	504.96	1	97.02	4	37700000	13	52.97	L1-21943.raw	41693	N
XP_001651910.2,sp|P50635.2|APY_AEDAE	K.VTLSNAVEAVR.R		2	579.828	1.3	96.85	1	329000000	11	37.46	L1-21943.raw	26522	N
XP_001651910.2,sp|P50635.2|APY_AEDAE	K.IAAEAGDDIDVIVGAH.S		2	783.395	1.6	96.05	1	2180000	16	49.68	L1-21943.raw	38462	N
XP_001651910.2,sp|P50635.2|APY_AEDAE	K.EGIPTIVANLVMNND.P		2	800.407	1.7	94.09	2	5250000	15	76.02	L1-21943.raw	62194	N
sp|P50635.2|APY_AEDAE	K.VEAIGSTVVGETM(+15.99)IELDR.D	Oxidation (M)	2	967.992	1.4	91.97	1	280000	18	50.89	L1-21943.raw	39612	Y
XP_001651910.2,sp|P50635.2|APY_AEDAE	T.IVANLVMNNDPDLK.S		2	778.412	1.4	91.02	2	713000	14	44.57	L1-21943.raw	33745	N
XP_001651910.2,sp|P50635.2|APY_AEDAE	H.SHSFLYSPDSK.Q		2	634.302	0.7	87.41	2	6380000	11	28.25	L1-21943.raw	17189	N
XP_001651910.2,sp|P50635.2|APY_AEDAE	K.IGIIGVLYDK.T		2	545.829	0.5	86.85	8	428000000	10	52	L1-21943.raw	40484	N
XP_001651910.2,sp|P50635.2|APY_AEDAE	L.NAGDNFQGTLWYNLLR.W		2	941.467	1.9	85.85	2	462000	16	65.77	L1-21943.raw	52947	N
sp|P50635.2|APY_AEDAE	A.IGSTVVGETMIELDR.D		2	810.42	1	85.04	1	389000	15	50.95	L1-21943.raw	39686	Y
XP_001651910.2,sp|P50635.2|APY_AEDAE	M.TLGNHEFDHTPK.G		2	698.337	1.2	84.04	3	743000	12	21.13	L1-21943.raw	10219	N
XP_001651910.2,sp|P50635.2|APY_AEDAE	A.DIWDVAEHSFALDDEGR.T		2	987.945	-0.3	83.72	2	304000	17	59.97	L1-21943.raw	47826	N
XP_001651910.2,sp|P50635.2|APY_AEDAE	R.TNC(+57.02)LQVSGLR.I	Carbamidomethylation	2	574.299	2.2	83.44	1	336000000	10	32.25	L1-21943.raw	21534	N
XP_001651910.2,sp|P50635.2|APY_AEDAE	D.IIEAAPFGSTADLIR.L		2	787.433	0	82.88	1	2460000	15	53.12	L1-21943.raw	41619	N
XP_001651910.2,sp|P50635.2|APY_AEDAE	K.IAAEAGDDIDVIVGAHSHSFLYSPDSK.Q		3	938.793	2.2	82.02	12	261000000	27	50.85	L1-21943.raw	39942	N
XP_001651910.2,sp|P50635.2|APY_AEDAE	K.GLAPYLAELNK.E		2	594.835	0.5	81.6	1	326000000	11	46.74	L1-21943.raw	35546	N
XP_001651910.2,sp|P50635.2|APY_AEDAE	K.NPIYLNAGDNFQGTLW.Y		2	911.942	0.7	81.25	1	655000	16	68.73	L1-21943.raw	55609	N
XP_001651910.2,sp|P50635.2|APY_AEDAE	K.IEVM(+15.99)DYTNPK.S	Oxidation (M)	2	613.292	0.5	81.13	2	6530000	10	34.96	L1-21943.raw	24224	N
XP_001651910.2,sp|P50635.2|APY_AEDAE	I.PTIVANLVMNNDPDLK.S		2	877.463	2.1	80.93	3	1020000	16	69.84	L1-21943.raw	56949	N
XP_001651910.2,sp|P50635.2|APY_AEDAE	L.KGADIWDVAEHSFALDDEGR.T		3	744.351	1.1	79.92	2	13600000	20	53.26	L1-21943.raw	41661	N
XP_001651910.2,sp|P50635.2|APY_AEDAE	K.VQQDPQILK.D		2	534.807	0.9	79.23	2	96400000	9	27.51	L1-21943.raw	16386	N
XP_001651910.2,sp|P50635.2|APY_AEDAE	K.EGIPTIVANLVM(+15.99)NND.P	Oxidation (M)	2	808.406	2.7	78.89	3	711000	15	70.63	L1-21943.raw	57221	N
XP_001651910.2,sp|P50635.2|APY_AEDAE	E.YYIVVPSYLADGK.D		2	744.393	0.7	78.54	1	9430000	13	53.56	L1-21943.raw	41964	N
XP_001651910.2,sp|P50635.2|APY_AEDAE	N.AGDNFQGTLWYNLLR.W		2	884.446	1.6	77.75	1	241000	15	65.06	L1-21943.raw	52343	N
XP_001651910.2,sp|P50635.2|APY_AEDAE	K.EYESKNPIYLNAGDNFQGTLWYNLLR.W		3	1040.18	2.2	77.58	1	200000	26	66.77	L1-21943.raw	53839	N
sp|P50635.2|APY_AEDAE	K.VEAIGSTVVGETMIELDRDSC(+57.02).R	Carbamidomethylation	2	1141.04	0.8	77.35	0	0	21	61.09	L1-21943.raw	48800	Y
XP_001651910.2,sp|P50635.2|APY_AEDAE	K.GADIWDVAEHSFALDDEGRTNC(+57.02)LQVSGLR.I	Carbamidomethylation	3	1077.84	1.7	73.2	2	6770000	29	59.77	L1-21943.raw	47670	N
XP_001651910.2,sp|P50635.2|APY_AEDAE	G.DIIEAAPFGSTADLIR.L		2	844.948	1.7	72.58	1	117000	16	61.3	L1-21943.raw	49011	N
XP_001651910.2,sp|P50635.2|APY_AEDAE	K.EGIPTIVAN.L		2	457.254	1.1	72.01	1	157000	9	47.1	L1-21943.raw	36142	N
sp|P50635.2|APY_AEDAE	K.VEAIGSTVVGETMIELDRDSC(+57.02)R.D	Carbamidomethylation	3	813.062	0.7	71.64	1	28300000	22	54.55	L1-21943.raw	42797	Y
XP_001651910.2,sp|P50635.2|APY_AEDAE	A.NLVMNNDPDLK.S		2	636.817	0.6	71.23	1	401000	11	34.74	L1-21943.raw	23864	N
XP_001651910.2,sp|P50635.2|APY_AEDAE	K.ITNGDIIEAAPF.G		2	630.828	1.3	71.03	1	12300000	12	59.47	L1-21943.raw	47236	N
XP_001651910.2,sp|P50635.2|APY_AEDAE	A.PFGSTADLIR.L		2	538.791	1.2	70.91	3	843000	10	59.77	L1-21943.raw	47563	N
XP_001651910.2,sp|P50635.2|APY_AEDAE	K.EGIPTIVANLVMNNDPD.L		2	906.447	1.2	69.5	1	138000	17	76.78	L1-21943.raw	62543	N
XP_001651910.2,sp|P50635.2|APY_AEDAE	P.LTLIHINDLHAR.F		2	708.411	1.7	68.65	2	849000	12	53.01	L1-21943.raw	41679	N
XP_001651910.2,sp|P50635.2|APY_AEDAE	Y.YIVVPSYLADGK.D		2	662.862	0.9	68.45	1	11100000	12	47.45	L1-21943.raw	36319	N
XP_001651910.2,sp|P50635.2|APY_AEDAE	R.RTGPLDSDVFK.N		2	617.826	1.1	68.18	2	63900000	11	32.91	L1-21943.raw	21763	N
XP_001651910.2,sp|P50635.2|APY_AEDAE	L.IHINDLHAR.F		2	544.802	0.1	67.18	0	0	9	21.25	L1-21943.raw	10362	N
XP_001651910.2,sp|P50635.2|APY_AEDAE	K.LFPLTLIHINDLHAR.F		3	591.678	1.9	66.94	3	553000000	15	53.02	L1-21943.raw	41641	N
XP_001651910.2,sp|P50635.2|APY_AEDAE	K.GADIWDVAEHSF.A		2	673.805	0.9	66.88	1	882000	12	59.94	L1-21943.raw	47709	N
XP_001651910.2,sp|P50635.2|APY_AEDAE	L.APYLAELNK.E		2	509.782	-0.5	66.42	1	1540000	9	46.74	L1-21943.raw	35691	N
XP_001651910.2,sp|P50635.2|APY_AEDAE	K.LKPAAMTLGNHEFDHTPK.G		3	669.676	1.3	65.18	3	151000000	18	29.94	L1-21943.raw	18910	N
XP_001651910.2,sp|P50635.2|APY_AEDAE	K.GADIWDVAEHSFALDD.E		2	880.893	1.4	64.21	1	117000	16	67.53	L1-21943.raw	54558	N
sp|P50635.2|APY_AEDAE	K.NWEGYPVFIDH.K		2	688.818	0.7	63.87	1	811000	11	54.17	L1-21943.raw	42624	Y
XP_001651910.2,sp|P50635.2|APY_AEDAE	M.IELDRDSC(+57.02)R.D	Carbamidomethylation	2	582.278	0.5	62.91	1	3930000	9	20.82	L1-21943.raw	9821	N
XP_001651910.2,sp|P50635.2|APY_AEDAE	F.AIIQAGNFR.N		2	495.281	1.3	62.81	1	92000000	9	33.75	L1-21943.raw	22622	N
XP_001651910.2,sp|P50635.2|APY_AEDAE	L.FPLTLIHINDLHAR.F		3	553.983	1.5	62.8	1	2980000	14	53.02	L1-21943.raw	41323	N
XP_001651910.2,sp|P50635.2|APY_AEDAE	P.IYLNAGDNFQGTLWYNLLR.W		3	757.724	0.9	62.42	2	304000	19	70.98	L1-21943.raw	57620	N
XP_001651910.2,sp|P50635.2|APY_AEDAE	K.NPIYLNAGDNFQGT.L		2	762.361	0.9	62.34	0	0	14	50.73	L1-21943.raw	39501	N
XP_001651910.2,sp|P50635.2|APY_AEDAE	H.SFLYSPDSK.Q		2	522.256	1	62.16	1	35800000	9	35.41	L1-21943.raw	24592	N
XP_001651910.2,sp|P50635.2|APY_AEDAE	R.PFAIIQAGNFR.N		2	617.341	0.1	62.07	1	542000	11	47.92	L1-21943.raw	36837	N
XP_001651910.2,sp|P50635.2|APY_AEDAE	R.FEETNMK.S		2	449.703	0.8	61.18	1	84500000	7	19.93	L1-21943.raw	9275	N
XP_001651910.2,sp|P50635.2|APY_AEDAE	G.PLDSDVFK.N		2	460.74	0.1	61.1	1	1260000	8	41.88	L1-21943.raw	31178	N
XP_001651910.2,sp|P50635.2|APY_AEDAE	N.KEGIPTIVANLVMNNDPDLK.S		3	727.725	0.8	60.32	1	788000	20	58.65	L1-21943.raw	46512	N
XP_001651910.2,sp|P50635.2|APY_AEDAE	N.LVMNNDPDLK.S		2	579.795	0.6	59.48	1	1580000	10	31.75	L1-21943.raw	20671	N
XP_001651910.2,sp|P50635.2|APY_AEDAE	K.DQC(+57.02)IAGIAR.V	Carbamidomethylation	2	502.256	5.4	59.06	2	104000000	9	30.54	L1-21943.raw	19615	N
XP_001651910.2,sp|P50635.2|APY_AEDAE	K.VTLSNAVEAVRR.E		2	657.879	0.9	58.74	2	50100000	12	33.11	L1-21943.raw	22078	N
XP_001651910.2,sp|P50635.2|APY_AEDAE	R.FEETNM(+15.99)K.S	Oxidation (M)	2	457.7	0.3	58.39	2	29000000	7	13.6	L1-21943.raw	6736	N
XP_001651910.2,sp|P50635.2|APY_AEDAE	L.TLIHINDLHAR.F		3	434.914	0.1	57.18	2	3150000	11	29.74	L1-21943.raw	18656	N
XP_001651910.2,sp|P50635.2|APY_AEDAE	V.GKITNGDIIEAAPFGSTADLIR.L		3	753.738	0.4	56.78	1	301000	22	53.51	L1-21943.raw	42078	N
XP_001651910.2,sp|P50635.2|APY_AEDAE	S.HSFLYSPDSK.Q		2	590.785	0	56.48	1	251000	10	28.3	L1-21943.raw	17321	N
sp|P50635.2|APY_AEDAE	K.VEAIGSTVVGETM.I		2	646.825	2.3	55.65	0	0	13	49.82	L1-21943.raw	38664	Y
XP_001651910.2,sp|P50635.2|APY_AEDAE	H.SFALDDEGR.T		2	505.234	2.5	55.41	1	3050000	9	32.3	L1-21943.raw	21268	N
XP_001651910.2,sp|P50635.2|APY_AEDAE	T.LSNAVEAVR.R		2	479.77	0.5	55.17	2	734000	9	25.02	L1-21943.raw	13972	N
XP_001651910.2,sp|P50635.2|APY_AEDAE	L.GNHEFDHTPK.G		2	591.27	0.2	54.01	1	192000	10	21.13	L1-21943.raw	10231	N
XP_001651910.2,sp|P50635.2|APY_AEDAE	I.HINDLHAR.F		2	488.26	1	53.68	1	155000	8	21.28	L1-21943.raw	10377	N
XP_001651910.2,sp|P50635.2|APY_AEDAE	T.LGNHEFDHTPK.G		2	647.814	2.6	52.23	1	111000	11	29.94	L1-21943.raw	18975	N
XP_001651910.2,sp|P50635.2|APY_AEDAE	K.EGIPTIVANL.V		2	513.795	0.8	50.41	1	53300	10	63.55	L1-21943.raw	51073	N
XP_001651910.2,sp|P50635.2|APY_AEDAE	K.GADIWDVAEHSFALD.D		2	823.378	0.2	49.87	1	171000	15	67.78	L1-21943.raw	54843	N
XP_001651910.2,sp|P50635.2|APY_AEDAE	Y.IVVPSYLADGK.D		2	581.33	0.9	48.87	1	6770000	11	42.56	L1-21943.raw	31696	N
XP_001651910.2,sp|P50635.2|APY_AEDAE	P.FGSTADLIR.L		2	490.264	0.2	48.84	1	152000	9	36.8	L1-21943.raw	26024	N
XP_001651910.2,sp|P50635.2|APY_AEDAE	V.ANLVMNNDPDLK.S		2	672.337	3	48.7	1	29300	12	69.83	L1-21943.raw	56732	N
XP_001651910.2,sp|P50635.2|APY_AEDAE	K.IAAEAGDDIDVIVGAHSHSF.L		3	675.33	1.2	48.68	1	2380000	20	48.92	L1-21943.raw	37741	N
sp|P50635.2|APY_AEDAE	K.VEAIGSTVVGETM(+15.99)IELDRDSC(+57.02)R.D	Oxidation (M); Carbamidomethylation	3	818.394	1.2	48.29	1	648000	22	46.79	L1-21943.raw	35818	Y
XP_001651910.2,sp|P50635.2|APY_AEDAE	V.TLSNAVEAVRR.E		2	608.344	0.9	47.27	1	705000	11	33.11	L1-21943.raw	22119	N
XP_001651910.2,sp|P50635.2|APY_AEDAE	N.C(+57.02)LQVSGLR.I	Carbamidomethylation	2	466.753	0.2	47.22	1	1700000	8	30.14	L1-21943.raw	19078	N
XP_001651910.2,sp|P50635.2|APY_AEDAE	D.NFQGTLWYNLLR.W		2	762.903	1.3	46.12	1	56300	12	62.55	L1-21943.raw	50203	N
XP_001651910.2,sp|P50635.2|APY_AEDAE	K.KIEVMDYTNPK.S		3	446.565	1.5	45.64	1	91300	11	30.85	L1-21943.raw	19880	N
XP_001651910.2,sp|P50635.2|APY_AEDAE	A.IIQAGNFR.N		2	459.762	0.6	44.49	1	742000	8	28.75	L1-21943.raw	17729	N
XP_001651910.2,sp|P50635.2|APY_AEDAE	T.GPLDSDVFK.N		2	489.251	0.8	44.48	0	0	9	41.83	L1-21943.raw	31196	N
XP_001651910.2,sp|P50635.2|APY_AEDAE	T.LWYNLLR.W		2	489.282	0.7	44.03	1	1240000	7	51.71	L1-21943.raw	40294	N
XP_001651910.2,sp|P50635.2|APY_AEDAE	V.PSYLADGK.D		2	425.719	0.8	43.72	1	151000	8	57.94	L1-21943.raw	46008	N
XP_001651910.2,sp|P50635.2|APY_AEDAE	D.IWDVAEHSFALDDEGR.T		3	620.624	0.6	43.37	1	869000	16	48.57	L1-21943.raw	37667	N
XP_001651910.2,sp|P50635.2|APY_AEDAE	K.VQQDPQILKDLVPWR.A		3	612.344	0.5	43	1	448000	15	54.88	L1-21943.raw	43351	N
XP_001651910.2,sp|P50635.2|APY_AEDAE	K.NPIYLNAGDNFQGTLWY.N		2	993.479	5.3	42.46	0	0	17	70.61	L1-21943.raw	57371	N
XP_001651910.2,sp|P50635.2|APY_AEDAE	R.DQEC(+57.02)TLGVLY.A	Carbamidomethylation	2	599.277	1.1	41.9	1	143000	10	59	L1-21943.raw	47013	N
XP_001651910.2,sp|P50635.2|APY_AEDAE	K.LKPAAMTL.G		2	422.752	0.8	41.7	1	674000	8	33.99	L1-21943.raw	23049	N
XP_001651910.2,sp|P50635.2|APY_AEDAE	K.EGIPTIVANLVMN.N		2	685.871	0.1	41.13	0	0	13	74.15	L1-21943.raw	60471	N
XP_001651910.2,sp|P50635.2|APY_AEDAE	E.AAPFGSTADLIR.L		2	609.829	2.9	40.51	1	272000	12	43.97	L1-21943.raw	33211	N
sp|P50635.2|APY_AEDAE	K.NWEGYPVFID.H		2	620.288	0.9	40.24	1	63300	10	65.82	L1-21943.raw	53081	Y
XP_001651910.2,sp|P50635.2|APY_AEDAE	I.VVLSHC(+57.02)SYEEDKK.I	Carbamidomethylation	2	797.383	1.2	39.59	1	60300	13	46.69	L1-21943.raw	35734	N
XP_001651910.2,sp|P50635.2|APY_AEDAE	R.DQEC(+57.02)TLGVLYADGF.A	Carbamidomethylation	2	794.353	-0.9	38.78	1	13100	14	72.55	L1-21943.raw	59069	N
XP_001651910.2,sp|P50635.2|APY_AEDAE	K.ITNGDIIEAAPFG.S		2	659.339	1.6	37.99	1	92700	13	58.34	L1-21943.raw	46417	N
XP_001651910.2,sp|P50635.2|APY_AEDAE	G.IIGVLYDK.T		2	460.776	0.6	37.76	1	185000	8	52	L1-21943.raw	40725	N
XP_001651910.2,sp|P50635.2|APY_AEDAE	A.MTLGNHEFDHTPK.G		3	509.574	0.2	37.08	1	1840000	13	27.03	L1-21943.raw	15956	N
XP_001651910.2,sp|P50635.2|APY_AEDAE	P.KGLAPYLAELNK.E		3	439.591	0.6	36.44	2	2760000	12	39.26	L1-21943.raw	28646	N
XP_001651910.2,sp|P50635.2|APY_AEDAE	K.IGIIGVLYDKTHEIAQTGK.V		3	686.053	-0.4	36.41	1	161000	19	50.08	L1-21943.raw	39037	N
XP_001651910.2,sp|P50635.2|APY_AEDAE	A.PYLAELNK.E		2	474.263	0	36.31	1	3190000	8	46.74	L1-21943.raw	35645	N
XP_001651910.2,sp|P50635.2|APY_AEDAE	A.AEAGDDIDVIVGAHSHSFLYSPDSK.Q		3	877.418	1.1	36.3	1	261000	25	50.85	L1-21943.raw	39608	N
XP_001651910.2,sp|P50635.2|APY_AEDAE	L.VMNNDPDLK.S		2	523.254	1.7	35.29	0	0	9	69.93	L1-21943.raw	56765	N
XP_001651910.2,sp|P50635.2|APY_AEDAE	K.GADIWDVAEH.S		2	556.755	1.7	35.14	0	0	10	45.88	L1-21943.raw	34973	N
XP_001651910.2,sp|P50635.2|APY_AEDAE	D.TFRPFAIIQAGNFR.N		3	546.636	0.8	34.32	1	121000	14	50.49	L1-21943.raw	39192	N
XP_001651910.2,sp|P50635.2|APY_AEDAE	E.AEYYIVVPSYLADGK.D		2	844.435	3.4	33.95	0	0	15	56.25	L1-21943.raw	44522	N
XP_001651910.2,sp|P50635.2|APY_AEDAE	K.LKPAAM(+15.99)TLGNHEFDHTPK.G	Oxidation (M)	4	506.507	0.2	33.67	1	1420000	18	25.46	L1-21943.raw	14489	N
XP_001651910.2,sp|P50635.2|APY_AEDAE	A.HSHSFLYSPDSK.Q		3	468.89	0.2	33.4	0	0	12	23.45	L1-21943.raw	12519	N
XP_001651910.2,sp|P50635.2|APY_AEDAE	R.VIVCKGSKCT		2	519.277	-1.2	33.12	1	590000	10	37.51	L1-21943.raw	26300	N
XP_001651910.2,sp|P50635.2|APY_AEDAE	K.PAAMTLGNHEFDHTPK.G		4	442.214	0.7	33.05	1	5570000	16	29.99	L1-21943.raw	18859	N
XP_001651910.2,sp|P50635.2|APY_AEDAE	G.TLWYNLLR.W		2	539.806	0.3	32.79	0	0	8	54.58	L1-21943.raw	43016	N
XP_001651910.2,sp|P50635.2|APY_AEDAE	K.THEIAQTGK.V		2	492.759	0.4	32.01	1	3550	9	6.3	L1-21943.raw	1852	N
XP_001651910.2,sp|P50635.2|APY_AEDAE	N.GDIIEAAPFGSTADLIR.L		2	873.458	0.7	31.65	1	1390000	17	58.19	L1-21943.raw	46167	N
XP_001651910.2,sp|P50635.2|APY_AEDAE	A.APFGSTADLIR.L		2	574.309	0.9	31.44	1	62500	11	59.72	L1-21943.raw	47698	N
XP_001651910.2,sp|P50635.2|APY_AEDAE	K.LFPLTLIH.I		2	477.295	1	30.81	1	1290000	8	58.39	L1-21943.raw	46184	N
XP_001651910.2,sp|P50635.2|APY_AEDAE	K.LFPLTLIHIND.L		2	648.373	2.1	30.57	0	0	11	64.64	L1-21943.raw	52042	N
sp|P50635.2|APY_AEDAE	R.ATDNM(+15.99)PVNK.D	Oxidation (M)	2	503.238	0.8	30.06	1	114000	9	28.5	L1-21943.raw	17540	Y
XP_001651910.2,sp|P50635.2|APY_AEDAE	K.EGIPTIVANLVMNN.D		2	742.893	1.2	29.98	1	15700	14	74.63	L1-21943.raw	60937	N
XP_001651910.2,sp|P50635.2|APY_AEDAE	K.RKIPIVQAK.S		2	526.851	1.7	29.76	1	18400	9	17.77	L1-21943.raw	7031	N
EAT38081.1	AAEL009992-PA [Aedes aegypti]	380071	65	356	376	735.83	866	7000000000	--
Protein Accessions	Peptide	PTM	z	m/z	ppm	-10lgP	# Features	Area WT-2	Length	RT	Source File	Scan	Unique
XP_001651910.2,sp|P50635.2|APY_AEDAE	K.EGIPTIVANLVMNNDPDLK.S		2	1027.04	2.1	129.74	4	157000000	19	69.84	L1-21943.raw	56448	N
XP_001651910.2,sp|P50635.2|APY_AEDAE	K.NPIYLNAGDNFQGTLWYNLLR.W		2	1241.63	1.2	125.4	4	6630000	21	71.78	L1-21943.raw	58285	N
XP_001651910.2,sp|P50635.2|APY_AEDAE	K.ITNGDIIEAAPFGSTADLIR.L		2	1037.55	1.9	124.72	5	291000000	20	59.4	L1-21943.raw	47287	N
XP_001651910.2,sp|P50635.2|APY_AEDAE	K.GADIWDVAEHSFALDDEGR.T		2	1051.98	1.9	121.52	4	201000000	19	59.95	L1-21943.raw	47623	N
XP_001651910.2,sp|P50635.2|APY_AEDAE	K.IDIIVVLSHC(+57.02)SYEEDKK.I	Carbamidomethylation	2	1024.52	1.8	120.43	4	160000000	17	46.69	L1-21943.raw	35637	N
XP_001651910.2,sp|P50635.2|APY_AEDAE	K.EGIPTIVANLVM(+15.99)NNDPDLK.S	Oxidation (M)	2	1035.03	0.9	120.38	5	22200000	19	65.66	L1-21943.raw	52863	N
XP_001651910.2,sp|P50635.2|APY_AEDAE	K.IDIIVVLSHC(+57.02)SYEEDK.K	Carbamidomethylation	2	960.477	2.1	119.81	4	43500000	16	52.5	L1-21943.raw	41025	N
XP_001651910.2	K.VEAIGSTVVGETK.I		2	645.351	0.8	108.34	6	242000000	13	32.86	L1-21943.raw	21749	Y
XP_001651910.2,sp|P50635.2|APY_AEDAE	K.IAAEAGDDIDVIVGAHSH.S		2	895.44	0.8	102.79	2	37900000	18	43.32	L1-21943.raw	32586	N
XP_001651910.2,sp|P50635.2|APY_AEDAE	R.TGPLDSDVFK.N		2	539.775	0.4	100.02	2	246000000	10	41.89	L1-21943.raw	31073	N
XP_001651910.2,sp|P50635.2|APY_AEDAE	K.IEVMDYTNPK.S		2	605.295	1.1	99.41	1	199000000	10	37	L1-21943.raw	26523	N
XP_001651910.2	K.VEGPYPTIVESK.N		2	659.848	0.4	99.25	2	423000000	12	38.56	L1-21943.raw	27783	N
XP_001651910.2,sp|P50635.2|APY_AEDAE	I.WDVAEHSFALDDEGR.T		2	873.891	1.9	97.32	1	984000	15	59.95	L1-21943.raw	47713	N
XP_001651910.2,sp|P50635.2|APY_AEDAE	F.PLTLIHINDLHAR.F		3	504.96	1	97.02	4	37700000	13	52.97	L1-21943.raw	41693	N
XP_001651910.2,sp|P50635.2|APY_AEDAE	K.VTLSNAVEAVR.R		2	579.828	1.3	96.85	1	329000000	11	37.46	L1-21943.raw	26522	N
XP_001651910.2,sp|P50635.2|APY_AEDAE	K.IAAEAGDDIDVIVGAH.S		2	783.395	1.6	96.05	1	2180000	16	49.68	L1-21943.raw	38462	N
XP_001651910.2	K.QAEYYIVVPSYLADGK.D		2	908.464	2.2	95.4	4	63200000	16	56.22	L1-21943.raw	44249	Y
XP_001651910.2,sp|P50635.2|APY_AEDAE	K.EGIPTIVANLVMNND.P		2	800.407	1.7	94.09	2	5250000	15	76.02	L1-21943.raw	62194	N
XP_001651910.2,sp|P50635.2|APY_AEDAE	T.IVANLVMNNDPDLK.S		2	778.412	1.4	91.02	2	713000	14	44.57	L1-21943.raw	33745	N
XP_001651910.2,sp|P50635.2|APY_AEDAE	H.SHSFLYSPDSK.Q		2	634.302	0.7	87.41	2	6380000	11	28.25	L1-21943.raw	17189	N
XP_001651910.2,sp|P50635.2|APY_AEDAE	K.IGIIGVLYDK.T		2	545.829	0.5	86.85	8	428000000	10	52	L1-21943.raw	40484	N
XP_001651910.2,sp|P50635.2|APY_AEDAE	L.NAGDNFQGTLWYNLLR.W		2	941.467	1.9	85.85	2	462000	16	65.77	L1-21943.raw	52947	N
XP_001651910.2,sp|P50635.2|APY_AEDAE	M.TLGNHEFDHTPK.G		2	698.337	1.2	84.04	3	743000	12	21.13	L1-21943.raw	10219	N
XP_001651910.2,sp|P50635.2|APY_AEDAE	A.DIWDVAEHSFALDDEGR.T		2	987.945	-0.3	83.72	2	304000	17	59.97	L1-21943.raw	47826	N
XP_001651910.2,sp|P50635.2|APY_AEDAE	R.TNC(+57.02)LQVSGLR.I	Carbamidomethylation	2	574.299	2.2	83.44	1	336000000	10	32.25	L1-21943.raw	21534	N
XP_001651910.2,sp|P50635.2|APY_AEDAE	D.IIEAAPFGSTADLIR.L		2	787.433	0	82.88	1	2460000	15	53.12	L1-21943.raw	41619	N
XP_001651910.2,sp|P50635.2|APY_AEDAE	K.IAAEAGDDIDVIVGAHSHSFLYSPDSK.Q		3	938.793	2.2	82.02	12	261000000	27	50.85	L1-21943.raw	39942	N
XP_001651910.2,sp|P50635.2|APY_AEDAE	K.GLAPYLAELNK.E		2	594.835	0.5	81.6	1	326000000	11	46.74	L1-21943.raw	35546	N
XP_001651910.2,sp|P50635.2|APY_AEDAE	K.NPIYLNAGDNFQGTLW.Y		2	911.942	0.7	81.25	1	655000	16	68.73	L1-21943.raw	55609	N
XP_001651910.2,sp|P50635.2|APY_AEDAE	K.IEVM(+15.99)DYTNPK.S	Oxidation (M)	2	613.292	0.5	81.13	2	6530000	10	34.96	L1-21943.raw	24224	N
XP_001651910.2,sp|P50635.2|APY_AEDAE	I.PTIVANLVMNNDPDLK.S		2	877.463	2.1	80.93	3	1020000	16	69.84	L1-21943.raw	56949	N
XP_001651910.2,sp|P50635.2|APY_AEDAE	L.KGADIWDVAEHSFALDDEGR.T		3	744.351	1.1	79.92	2	13600000	20	53.26	L1-21943.raw	41661	N
XP_001651910.2	K.SDELKPLDK.Q		2	522.782	-0.1	79.56	2	64800000	9	22.63	L1-21943.raw	11560	Y
XP_001651910.2,sp|P50635.2|APY_AEDAE	K.VQQDPQILK.D		2	534.807	0.9	79.23	2	96400000	9	27.51	L1-21943.raw	16386	N
XP_001651910.2,sp|P50635.2|APY_AEDAE	K.EGIPTIVANLVM(+15.99)NND.P	Oxidation (M)	2	808.406	2.7	78.89	3	711000	15	70.63	L1-21943.raw	57221	N
XP_001651910.2,sp|P50635.2|APY_AEDAE	E.YYIVVPSYLADGK.D		2	744.393	0.7	78.54	1	9430000	13	53.56	L1-21943.raw	41964	N
XP_001651910.2,sp|P50635.2|APY_AEDAE	N.AGDNFQGTLWYNLLR.W		2	884.446	1.6	77.75	1	241000	15	65.06	L1-21943.raw	52343	N
XP_001651910.2,sp|P50635.2|APY_AEDAE	K.EYESKNPIYLNAGDNFQGTLWYNLLR.W		3	1040.18	2.2	77.58	1	200000	26	66.77	L1-21943.raw	53839	N
XP_001651910.2	R.IVIDISKPIR.S		2	577.37	1.2	76.28	1	28000000	10	37.81	L1-21943.raw	26947	Y
XP_001651910.2	K.IDIIVVLSHC(+57.02).S	Carbamidomethylation	2	584.824	1.7	75.03	1	612000	10	57.94	L1-21943.raw	45966	Y
XP_001651910.2,sp|P50635.2|APY_AEDAE	K.GADIWDVAEHSFALDDEGRTNC(+57.02)LQVSGLR.I	Carbamidomethylation	3	1077.84	1.7	73.2	2	6770000	29	59.77	L1-21943.raw	47670	N
XP_001651910.2,sp|P50635.2|APY_AEDAE	G.DIIEAAPFGSTADLIR.L		2	844.948	1.7	72.58	1	117000	16	61.3	L1-21943.raw	49011	N
XP_001651910.2,sp|P50635.2|APY_AEDAE	K.EGIPTIVAN.L		2	457.254	1.1	72.01	1	157000	9	47.1	L1-21943.raw	36142	N
XP_001651910.2,sp|P50635.2|APY_AEDAE	A.NLVMNNDPDLK.S		2	636.817	0.6	71.23	1	401000	11	34.74	L1-21943.raw	23864	N
XP_001651910.2	R.LTLYFDDTGEVQHWEGYPVFIDHK.V		4	728.101	2.1	71.09	2	35000000	24	59.32	L1-21943.raw	47053	Y
XP_001651910.2,sp|P50635.2|APY_AEDAE	K.ITNGDIIEAAPF.G		2	630.828	1.3	71.03	1	12300000	12	59.47	L1-21943.raw	47236	N
XP_001651910.2,sp|P50635.2|APY_AEDAE	A.PFGSTADLIR.L		2	538.791	1.2	70.91	3	843000	10	59.77	L1-21943.raw	47563	N
XP_001651910.2,sp|P50635.2|APY_AEDAE	K.EGIPTIVANLVMNNDPD.L		2	906.447	1.2	69.5	1	138000	17	76.78	L1-21943.raw	62543	N
XP_001651910.2,sp|P50635.2|APY_AEDAE	P.LTLIHINDLHAR.F		2	708.411	1.7	68.65	2	849000	12	53.01	L1-21943.raw	41679	N
XP_001651910.2,sp|P50635.2|APY_AEDAE	Y.YIVVPSYLADGK.D		2	662.862	0.9	68.45	1	11100000	12	47.45	L1-21943.raw	36319	N
XP_001651910.2,sp|P50635.2|APY_AEDAE	R.RTGPLDSDVFK.N		2	617.826	1.1	68.18	2	63900000	11	32.91	L1-21943.raw	21763	N
XP_001651910.2,sp|P50635.2|APY_AEDAE	L.IHINDLHAR.F		2	544.802	0.1	67.18	0	0	9	21.25	L1-21943.raw	10362	N
XP_001651910.2,sp|P50635.2|APY_AEDAE	K.LFPLTLIHINDLHAR.F		3	591.678	1.9	66.94	3	553000000	15	53.02	L1-21943.raw	41641	N
XP_001651910.2,sp|P50635.2|APY_AEDAE	K.GADIWDVAEHSF.A		2	673.805	0.9	66.88	1	882000	12	59.94	L1-21943.raw	47709	N
XP_001651910.2,sp|P50635.2|APY_AEDAE	L.APYLAELNK.E		2	509.782	-0.5	66.42	1	1540000	9	46.74	L1-21943.raw	35691	N
XP_001651910.2,sp|P50635.2|APY_AEDAE	K.LKPAAMTLGNHEFDHTPK.G		3	669.676	1.3	65.18	3	151000000	18	29.94	L1-21943.raw	18910	N
XP_001651910.2	A.IGSTVVGETK.I		2	495.778	1.6	64.44	1	2290000	10	22.73	L1-21943.raw	11754	Y
XP_001651910.2,sp|P50635.2|APY_AEDAE	K.GADIWDVAEHSFALDD.E		2	880.893	1.4	64.21	1	117000	16	67.53	L1-21943.raw	54558	N
XP_001651910.2	K.IDIIVVLSH.C		2	504.808	0.9	64.06	1	2370000	9	56.22	L1-21943.raw	44442	Y
XP_001651910.2,sp|P50635.2|APY_AEDAE	K.IELDRDSC(+57.02)R.D	Carbamidomethylation	2	582.278	0.5	62.91	1	3930000	9	20.82	L1-21943.raw	9821	N
XP_001651910.2,sp|P50635.2|APY_AEDAE	F.AIIQAGNFR.N		2	495.281	1.3	62.81	1	92000000	9	33.75	L1-21943.raw	22622	N
XP_001651910.2,sp|P50635.2|APY_AEDAE	L.FPLTLIHINDLHAR.F		3	553.983	1.5	62.8	1	2980000	14	53.02	L1-21943.raw	41323	N
XP_001651910.2,sp|P50635.2|APY_AEDAE	P.IYLNAGDNFQGTLWYNLLR.W		3	757.724	0.9	62.42	2	304000	19	70.98	L1-21943.raw	57620	N
XP_001651910.2,sp|P50635.2|APY_AEDAE	K.NPIYLNAGDNFQGT.L		2	762.361	0.9	62.34	0	0	14	50.73	L1-21943.raw	39501	N
XP_001651910.2,sp|P50635.2|APY_AEDAE	H.SFLYSPDSK.Q		2	522.256	1	62.16	1	35800000	9	35.41	L1-21943.raw	24592	N
XP_001651910.2,sp|P50635.2|APY_AEDAE	R.PFAIIQAGNFR.N		2	617.341	0.1	62.07	1	542000	11	47.92	L1-21943.raw	36837	N
XP_001651910.2,sp|P50635.2|APY_AEDAE	R.FEETNMK.S		2	449.703	0.8	61.18	1	84500000	7	19.93	L1-21943.raw	9275	N
XP_001651910.2,sp|P50635.2|APY_AEDAE	G.PLDSDVFK.N		2	460.74	0.1	61.1	1	1260000	8	41.88	L1-21943.raw	31178	N
XP_001651910.2	V.IDISKPIR.S		2	471.293	0.7	60.72	2	12200000	8	37.81	L1-21943.raw	26958	Y
XP_001651910.2,sp|P50635.2|APY_AEDAE	N.KEGIPTIVANLVMNNDPDLK.S		3	727.725	0.8	60.32	1	788000	20	58.65	L1-21943.raw	46512	N
XP_001651910.2,sp|P50635.2|APY_AEDAE	N.LVMNNDPDLK.S		2	579.795	0.6	59.48	1	1580000	10	31.75	L1-21943.raw	20671	N
XP_001651910.2,sp|P50635.2|APY_AEDAE	K.DQC(+57.02)IAGIAR.V	Carbamidomethylation	2	502.256	5.4	59.06	2	104000000	9	30.54	L1-21943.raw	19615	N
XP_001651910.2,sp|P50635.2|APY_AEDAE	K.VTLSNAVEAVRR.E		2	657.879	0.9	58.74	2	50100000	12	33.11	L1-21943.raw	22078	N
XP_001651910.2,sp|P50635.2|APY_AEDAE	R.FEETNM(+15.99)K.S	Oxidation (M)	2	457.7	0.3	58.39	2	29000000	7	13.6	L1-21943.raw	6736	N
XP_001651910.2,sp|P50635.2|APY_AEDAE	L.TLIHINDLHAR.F		3	434.914	0.1	57.18	2	3150000	11	29.74	L1-21943.raw	18656	N
XP_001651910.2,sp|P50635.2|APY_AEDAE	V.GKITNGDIIEAAPFGSTADLIR.L		3	753.738	0.4	56.78	1	301000	22	53.51	L1-21943.raw	42078	N
XP_001651910.2,sp|P50635.2|APY_AEDAE	S.HSFLYSPDSK.Q		2	590.785	0	56.48	1	251000	10	28.3	L1-21943.raw	17321	N
XP_001651910.2,sp|P50635.2|APY_AEDAE	H.SFALDDEGR.T		2	505.234	2.5	55.41	1	3050000	9	32.3	L1-21943.raw	21268	N
XP_001651910.2,sp|P50635.2|APY_AEDAE	T.LSNAVEAVR.R		2	479.77	0.5	55.17	2	734000	9	25.02	L1-21943.raw	13972	N
XP_001651910.2	K.QAEYYIVVPSYL.A		2	722.872	0.9	54.25	1	139000	12	68.33	L1-21943.raw	55290	Y
XP_001651910.2,sp|P50635.2|APY_AEDAE	L.GNHEFDHTPK.G		2	591.27	0.2	54.01	1	192000	10	21.13	L1-21943.raw	10231	N
XP_001651910.2,sp|P50635.2|APY_AEDAE	I.HINDLHAR.F		2	488.26	1	53.68	1	155000	8	21.28	L1-21943.raw	10377	N
XP_001651910.2,sp|P50635.2|APY_AEDAE	T.LGNHEFDHTPK.G		2	647.814	2.6	52.23	1	111000	11	29.94	L1-21943.raw	18975	N
XP_001651910.2,sp|P50635.2|APY_AEDAE	K.EGIPTIVANL.V		2	513.795	0.8	50.41	1	53300	10	63.55	L1-21943.raw	51073	N
XP_001651910.2,sp|P50635.2|APY_AEDAE	K.GADIWDVAEHSFALD.D		2	823.378	0.2	49.87	1	171000	15	67.78	L1-21943.raw	54843	N
XP_001651910.2,sp|P50635.2|APY_AEDAE	Y.IVVPSYLADGK.D		2	581.33	0.9	48.87	1	6770000	11	42.56	L1-21943.raw	31696	N
XP_001651910.2,sp|P50635.2|APY_AEDAE	P.FGSTADLIR.L		2	490.264	0.2	48.84	1	152000	9	36.8	L1-21943.raw	26024	N
XP_001651910.2,sp|P50635.2|APY_AEDAE	V.ANLVMNNDPDLK.S		2	672.337	3	48.7	1	29300	12	69.83	L1-21943.raw	56732	N
XP_001651910.2,sp|P50635.2|APY_AEDAE	K.IAAEAGDDIDVIVGAHSHSF.L		3	675.33	1.2	48.68	1	2380000	20	48.92	L1-21943.raw	37741	N
XP_001651910.2	I.VIDISKPIR.S		2	520.827	-0.4	48.03	2	12800000	9	37.81	L1-21943.raw	26951	Y
XP_001651910.2,sp|P50635.2|APY_AEDAE	V.TLSNAVEAVRR.E		2	608.344	0.9	47.27	1	705000	11	33.11	L1-21943.raw	22119	N
XP_001651910.2,sp|P50635.2|APY_AEDAE	N.C(+57.02)LQVSGLR.I	Carbamidomethylation	2	466.753	0.2	47.22	1	1700000	8	30.14	L1-21943.raw	19078	N
XP_001651910.2,sp|P50635.2|APY_AEDAE	D.NFQGTLWYNLLR.W		2	762.903	1.3	46.12	1	56300	12	62.55	L1-21943.raw	50203	N
XP_001651910.2,sp|P50635.2|APY_AEDAE	K.KIEVMDYTNPK.S		3	446.565	1.5	45.64	1	91300	11	30.85	L1-21943.raw	19880	N
XP_001651910.2	K.IELDRDSC(+57.02).R	Carbamidomethylation	2	504.227	0.8	44.87	1	1030000	8	26.17	L1-21943.raw	15126	Y
XP_001651910.2,sp|P50635.2|APY_AEDAE	A.IIQAGNFR.N		2	459.762	0.6	44.49	1	742000	8	28.75	L1-21943.raw	17729	N
XP_001651910.2,sp|P50635.2|APY_AEDAE	T.GPLDSDVFK.N		2	489.251	0.8	44.48	0	0	9	41.83	L1-21943.raw	31196	N
XP_001651910.2,sp|P50635.2|APY_AEDAE	T.LWYNLLR.W		2	489.282	0.7	44.03	1	1240000	7	51.71	L1-21943.raw	40294	N
XP_001651910.2,sp|P50635.2|APY_AEDAE	V.PSYLADGK.D		2	425.719	0.8	43.72	1	151000	8	57.94	L1-21943.raw	46008	N
XP_001651910.2,sp|P50635.2|APY_AEDAE	D.IWDVAEHSFALDDEGR.T		3	620.624	0.6	43.37	1	869000	16	48.57	L1-21943.raw	37667	N
XP_001651910.2,sp|P50635.2|APY_AEDAE	K.VQQDPQILKDLVPWR.E		3	612.344	0.5	43	1	448000	15	54.88	L1-21943.raw	43351	N
XP_001651910.2,sp|P50635.2|APY_AEDAE	K.NPIYLNAGDNFQGTLWY.N		2	993.479	5.3	42.46	0	0	17	70.61	L1-21943.raw	57371	N
XP_001651910.2,sp|P50635.2|APY_AEDAE	R.DQEC(+57.02)TLGVLY.A	Carbamidomethylation	2	599.277	1.1	41.9	1	143000	10	59	L1-21943.raw	47013	N
XP_001651910.2,sp|P50635.2|APY_AEDAE	K.LKPAAMTL.G		2	422.752	0.8	41.7	1	674000	8	33.99	L1-21943.raw	23049	N
XP_001651910.2,sp|P50635.2|APY_AEDAE	K.EGIPTIVANLVMN.N		2	685.871	0.1	41.13	0	0	13	74.15	L1-21943.raw	60471	N
XP_001651910.2,sp|P50635.2|APY_AEDAE	E.AAPFGSTADLIR.L		2	609.829	2.9	40.51	1	272000	12	43.97	L1-21943.raw	33211	N
XP_001651910.2	K.SDELKPLD.K		2	458.735	0	39.96	1	189000	8	31.7	L1-21943.raw	20686	Y
XP_001651910.2,sp|P50635.2|APY_AEDAE	I.VVLSHC(+57.02)SYEEDKK.I	Carbamidomethylation	2	797.383	1.2	39.59	1	60300	13	46.69	L1-21943.raw	35734	N
XP_001651910.2,sp|P50635.2|APY_AEDAE	R.DQEC(+57.02)TLGVLYADGF.A	Carbamidomethylation	2	794.353	-0.9	38.78	1	13100	14	72.55	L1-21943.raw	59069	N
XP_001651910.2,sp|P50635.2|APY_AEDAE	K.ITNGDIIEAAPFG.S		2	659.339	1.6	37.99	1	92700	13	58.34	L1-21943.raw	46417	N
XP_001651910.2,sp|P50635.2|APY_AEDAE	G.IIGVLYDK.T		2	460.776	0.6	37.76	1	185000	8	52	L1-21943.raw	40725	N
XP_001651910.2,sp|P50635.2|APY_AEDAE	A.MTLGNHEFDHTPK.G		3	509.574	0.2	37.08	1	1840000	13	27.03	L1-21943.raw	15956	N
XP_001651910.2,sp|P50635.2|APY_AEDAE	P.KGLAPYLAELNK.E		3	439.591	0.6	36.44	2	2760000	12	39.26	L1-21943.raw	28646	N
XP_001651910.2,sp|P50635.2|APY_AEDAE	K.IGIIGVLYDKTHEIAQTGK.V		3	686.053	-0.4	36.41	1	161000	19	50.08	L1-21943.raw	39037	N
XP_001651910.2,sp|P50635.2|APY_AEDAE	A.PYLAELNK.E		2	474.263	0	36.31	1	3190000	8	46.74	L1-21943.raw	35645	N
XP_001651910.2,sp|P50635.2|APY_AEDAE	A.AEAGDDIDVIVGAHSHSFLYSPDSK.Q		3	877.418	1.1	36.3	1	261000	25	50.85	L1-21943.raw	39608	N
XP_001651910.2,sp|P50635.2|APY_AEDAE	L.VMNNDPDLK.S		2	523.254	1.7	35.29	0	0	9	69.93	L1-21943.raw	56765	N
XP_001651910.2	I.DISKPIR.S		2	414.75	0	35.25	1	603000	7	37.81	L1-21943.raw	27061	Y
XP_001651910.2,sp|P50635.2|APY_AEDAE	K.GADIWDVAEH.S		2	556.755	1.7	35.14	0	0	10	45.88	L1-21943.raw	34973	N
XP_001651910.2,sp|P50635.2|APY_AEDAE	D.TFRPFAIIQAGNFR.N		3	546.636	0.8	34.32	1	121000	14	50.49	L1-21943.raw	39192	N
XP_001651910.2,sp|P50635.2|APY_AEDAE	Q.AEYYIVVPSYLADGK.D		2	844.435	3.4	33.95	0	0	15	56.25	L1-21943.raw	44522	N
XP_001651910.2,sp|P50635.2|APY_AEDAE	K.LKPAAM(+15.99)TLGNHEFDHTPK.G	Oxidation (M)	4	506.507	0.2	33.67	1	1420000	18	25.46	L1-21943.raw	14489	N
XP_001651910.2,sp|P50635.2|APY_AEDAE	A.HSHSFLYSPDSK.Q		3	468.89	0.2	33.4	0	0	12	23.45	L1-21943.raw	12519	N
XP_001651910.2	S.DELKPLDK.Q		2	479.266	-0.3	33.2	1	971000	8	22.68	L1-21943.raw	11678	Y
XP_001651910.2,sp|P50635.2|APY_AEDAE	R.VIVCKGSKCT		2	519.277	-1.2	33.12	1	590000	10	37.51	L1-21943.raw	26300	N
XP_001651910.2,sp|P50635.2|APY_AEDAE	K.PAAMTLGNHEFDHTPK.G		4	442.214	0.7	33.05	1	5570000	16	29.99	L1-21943.raw	18859	N
XP_001651910.2,sp|P50635.2|APY_AEDAE	G.TLWYNLLR.W		2	539.806	0.3	32.79	0	0	8	54.58	L1-21943.raw	43016	N
XP_001651910.2	L.RIVIDISKPIR.S		3	437.283	1.3	32.6	1	896000	11	32.66	L1-21943.raw	21658	Y
XP_001651910.2,sp|P50635.2|APY_AEDAE	K.THEIAQTGK.V		2	492.759	0.4	32.01	1	3550	9	6.3	L1-21943.raw	1852	N
XP_001651910.2	K.QAEYYIVVPSYLAD.G		2	815.906	3.3	31.77	1	84400	14	67.38	L1-21943.raw	54528	Y
XP_001651910.2,sp|P50635.2|APY_AEDAE	N.GDIIEAAPFGSTADLIR.L		2	873.458	0.7	31.65	1	1390000	17	58.19	L1-21943.raw	46167	N
XP_001651910.2,sp|P50635.2|APY_AEDAE	A.APFGSTADLIR.L		2	574.309	0.9	31.44	1	62500	11	59.72	L1-21943.raw	47698	N
XP_001651910.2,sp|P50635.2|APY_AEDAE	K.LFPLTLIH.I		2	477.295	1	30.81	1	1290000	8	58.39	L1-21943.raw	46184	N
XP_001651910.2,sp|P50635.2|APY_AEDAE	K.LFPLTLIHIND.L		2	648.373	2.1	30.57	0	0	11	64.64	L1-21943.raw	52042	N
XP_001651910.2,sp|P50635.2|APY_AEDAE	K.EGIPTIVANLVMNN.D		2	742.893	1.2	29.98	1	15700	14	74.63	L1-21943.raw	60937	N
XP_001651910.2,sp|P50635.2|APY_AEDAE	K.RKIPIVQAK.S		2	526.851	1.7	29.76	1	18400	9	17.77	L1-21943.raw	7031	N
AAL76022.1	putative serpin [Aedes aegypti]	47117	56	50	50	411.06	147	1620000000	--
Protein Accessions	Peptide	PTM	z	m/z	ppm	-10lgP	# Features	Area WT-2	Length	RT	Source File	Scan	Unique
AAL76033.1	K.VGEIFSLYNADPLNAYK.S		2	957.487	1.8	128.25	3	47400000	17	62.75	L1-21943.raw	50114	Y
AAL76033.1,EAT42834.1	K.QLALNSIEYSAMNSEEK.T		2	963.96	1.1	121.32	2	46500000	17	47.55	L1-21943.raw	36415	N
AAL76033.1,EAT42834.1	K.KFPTFLAGFDLVGQEDPGR.S		2	1047.54	1.3	117.9	5	101000000	19	60.6	L1-21943.raw	48308	N
AAL76033.1,EAT42834.1	R.NHPAALLFSDNYPVVVSSDDPSFWR.S		2	1417.19	1.8	117.68	4	207000000	25	61.6	L1-21943.raw	49261	N
AAL76033.1,EAT42834.1	R.STPLSHDFYVAFTGIASAK.Q		2	1006.51	2.2	117.34	2	107000000	19	55.94	L1-21943.raw	44064	N
AAL76033.1,EAT42834.1	K.IYSAEEIVQM(+15.99)YYEETEEFK.S	Oxidation (M)	2	1209.04	0.9	117.27	2	12500000	19	67.93	L1-21943.raw	55188	N
AAL76033.1,EAT42834.1	K.FPTFLAGFDLVGQEDPGR.S		2	983.49	0.8	112.59	2	1070000	18	69.42	L1-21943.raw	56181	N
AAL76033.1,EAT42834.1	L.LFSDNYPVVVSSDDPSFWR.S		2	1115.53	1.2	112.57	2	3440000	19	62.2	L1-21943.raw	49775	N
AAL76033.1,EAT42834.1	K.TDQNLIDAVLLGSK.R		2	743.91	1.5	106.81	5	140000000	14	60.55	L1-21943.raw	48102	N
AAL76033.1,EAT42834.1	K.IYSAEEIVQMYYEETEEFK.S		2	1201.04	1.3	103.64	2	4890000	19	71.73	L1-21943.raw	58157	N
AAL76033.1,EAT42834.1	T.PLSHDFYVAFTGIASAK.Q		2	912.472	2.2	102.07	1	174000	17	55.94	L1-21943.raw	44266	N
AAL76033.1,EAT42834.1	R.QIC(+57.02)IEINPISNQVLK.L	Carbamidomethylation	2	884.987	2.6	102.05	3	55300000	15	53.92	L1-21943.raw	42336	N
AAL76033.1,EAT42834.1	F.SDNYPVVVSSDDPSFWR.S		2	985.452	2.6	102	1	1450000	17	54.22	L1-21943.raw	42575	N
AAL76033.1,EAT42834.1	K.FQNLFGSLAPLITFAPVWR.Q		2	1089.1	0.8	101.36	5	9190000	19	83.18	L1-21943.raw	68456	N
AAL76033.1,EAT42834.1	L.FSDNYPVVVSSDDPSFWR.S		2	1058.99	3	100.09	2	1180000	18	57.59	L1-21943.raw	45663	N
AAL76033.1,EAT42834.1	A.ALLFSDNYPVVVSSDDPSFWR.S		2	1207.59	1	98.99	2	2150000	21	68.28	L1-21943.raw	55238	N
AAL76033.1	K.GNFGVSHGPQFK.F		2	637.819	3.1	96.73	2	16500000	12	27.36	L1-21943.raw	16229	Y
AAL76033.1,EAT42834.1	K.QLALNSIEYSAM(+15.99)NSEEK.T	Oxidation (M)	2	971.956	-0.8	92.82	2	326000	17	42.55	L1-21943.raw	31877	N
AAL76033.1,EAT42834.1	R.NHPAALLFSDNYPVVVSSDD.P		2	1080.52	1.2	91.89	2	4740000	20	57.69	L1-21943.raw	45728	N
AAL76033.1,EAT42834.1	R.GVLPDVYDLDGK.I		2	645.833	1.2	91.07	1	115000000	12	51.56	L1-21943.raw	40397	N
AAL76033.1,EAT42834.1	A.LLFSDNYPVVVSSDDPSFWR.S		2	1172.07	0.8	89.7	2	169000	20	67.28	L1-21943.raw	54399	N
AAL76033.1,EAT42834.1	R.SLLEFAPALLK.L		2	601.364	1.4	88.33	4	133000000	11	61.11	L1-21943.raw	48631	N
AAL76033.1,EAT42834.1	K.KFPTFLAGFDLVGQED.P		2	892.449	0.6	85.87	1	1820000	16	68.78	L1-21943.raw	55585	N
AAL76033.1,EAT42834.1	S.LAPLITFAPVWR.Q		2	692.412	1.6	85.48	2	20800000	12	64.16	L1-21943.raw	51471	N
AAL76033.1,EAT42834.1	T.FLAGFDLVGQEDPGR.S		2	810.905	0.8	83.76	1	154000	15	56.32	L1-21943.raw	44608	N
AAL76033.1,EAT42834.1	N.LFGSLAPLITFAPVWR.Q		2	894.515	1.4	81.16	2	875000	16	76.42	L1-21943.raw	62372	N
AAL76033.1,EAT42834.1	F.GSLAPLITFAPVWR.Q		2	764.439	1.8	80.99	2	1010000	14	66.17	L1-21943.raw	53315	N
AAL76033.1,EAT42834.1	K.SLDDVWSK.F		2	475.236	1.3	80.74	2	87300000	8	37.96	L1-21943.raw	26975	N
AAL76033.1,EAT42834.1	K.WSQAWHDQISALATDIVAGSV		2	1128.06	0.7	79.96	2	4530000	21	71.28	L1-21943.raw	58275	N
AAL76033.1,EAT42834.1	L.FGSLAPLITFAPVWR.Q		2	837.974	2.5	78.92	1	55900	15	71.13	L1-21943.raw	57837	N
AAL76033.1,EAT42834.1	Q.IC(+57.02)IEINPISNQVLK.L	Carbamidomethylation	2	820.956	0.6	77.44	1	256000	14	53.26	L1-21943.raw	41841	N
AAL76033.1,EAT42834.1	R.HIFEVLDR.F		2	514.78	0.5	76.21	3	134000000	8	36.4	L1-21943.raw	25586	N
AAL76033.1,EAT42834.1	K.QFYDDHVQYLEFR.G		3	587.276	3	75.26	2	105000000	13	47.82	L1-21943.raw	36853	N
AAL76033.1,EAT42834.1	L.NSIEYSAMNSEEK.T		2	751.328	1.3	74.38	1	411000	13	29.99	L1-21943.raw	18980	N
AAL76033.1,EAT42834.1	K.EWSLVSEIR.Q		2	559.797	2.4	73.18	1	110000000	9	49.49	L1-21943.raw	38159	N
AAL76033.1,EAT42834.1	R.IGHGFAVLK.H		2	471.282	0	72.43	1	11300000	9	28.5	L1-21943.raw	17408	N
AAL76033.1,EAT42834.1	R.FATDDEFLK.I		2	543.262	1.3	72.31	2	121000000	9	41.06	L1-21943.raw	30263	N
AAL76033.1	K.VGEIFSLYNADPL.N		2	719.368	1.4	72.28	1	678000	13	71.33	L1-21943.raw	57920	Y
AAL76033.1,EAT42834.1	N.FGVSHGPQFK.F		2	552.287	2.9	72.05	2	2400000	10	29.95	L1-21943.raw	18824	N
AAL76033.1,EAT42834.1	C.IEINPISNQVLK.L		2	684.399	1.8	71.72	1	2490000	12	45.77	L1-21943.raw	34821	N
AAL76033.1,EAT42834.1	R.NHPAALLFSDNYPVVVSSD.D		2	1023	1.1	71.36	1	219000	19	57.39	L1-21943.raw	45594	N
AAL76033.1,EAT42834.1	L.PDVYDLDGK.I		2	511.246	1.1	70.78	1	794000	9	51.55	L1-21943.raw	40220	N
AAL76033.1	K.VGEIFSLYNAD.P		2	614.298	0	70.08	1	1210000	11	62.3	L1-21943.raw	49806	Y
AAL76033.1,EAT42834.1	R.ENFLQAEEYHFL.G		2	770.36	0.7	68.41	1	723000	12	59.72	L1-21943.raw	47475	N
AAL76033.1,EAT42834.1	R.HIFEVLDRFGQSK.V		3	525.948	0.6	68.01	1	926000	13	42.49	L1-21943.raw	31801	N
AAL76033.1,EAT42834.1	P.TFLAGFDLVGQEDPGR.S		2	861.429	0.9	67.41	1	278000	16	59.77	L1-21943.raw	47605	N
AAL76033.1,EAT42834.1	P.ASINFFFHAGETNWYGMK.T		3	707.329	1.7	67.4	1	3140000	18	57.01	L1-21943.raw	45113	N
AAL76033.1,EAT42834.1	G.SLAPLITFAPVWR.Q		2	735.928	1.4	65.69	1	68700	13	66.07	L1-21943.raw	53273	N
AAL76033.1,EAT42834.1	K.LPASINFFFHAGETNWYGMK.T		3	777.376	2.6	64.1	1	797000	20	62.7	L1-21943.raw	50191	N
AAL76033.1,EAT42834.1	H.DFYVAFTGIASAK.Q		2	695.356	-0.3	63.35	1	93700	13	58.44	L1-21943.raw	46565	N
AAL76033.1,EAT42834.1	M.YYEETEEFK.S		2	619.267	0.8	62.67	1	384000	9	31.45	L1-21943.raw	20391	N
AAL76033.1,EAT42834.1	L.ITFAPVWR.Q		2	495.282	0.8	61.94	1	10800000	8	48.51	L1-21943.raw	37276	N
AAL76033.1,EAT42834.1	K.FQNLFGSLAPLIT.F		2	710.897	1.8	61.66	1	808000	13	78.54	L1-21943.raw	64182	N
AAL76033.1,EAT42834.1	V.LPDVYDLDGK.I		2	567.788	1.2	61.59	1	357000	10	51.55	L1-21943.raw	40236	N
AAL76033.1,EAT42834.1	K.FIYAPGR.F		2	412.227	1.5	61.03	2	96900000	7	31.05	L1-21943.raw	19959	N
AAL76033.1,EAT42834.1	N.HPAALLFSDNYPVVVSSDDPSFWR.S		3	907.111	0.8	60.38	1	359000	24	62.25	L1-21943.raw	49823	N
AAL76033.1,EAT42834.1	K.WSQAWHDQIS.A		2	629.286	0.4	60.29	1	2020000	10	37.8	L1-21943.raw	26911	N
AAL76033.1,EAT42834.1	K.FPTFLAGFDLVGQED.P		2	828.402	0.8	57.14	1	14000	15	80.99	L1-21943.raw	66437	N
AAL76033.1,EAT42834.1	K.IYSAEEIVQMY.Y		2	673.321	0.3	56.99	1	193000	11	61.35	L1-21943.raw	49013	N
AAL76033.1,EAT42834.1	K.FQNLFGSLAPL.I		2	603.83	0.8	56.81	1	6180000	11	72.29	L1-21943.raw	58697	N
AAL76033.1,EAT42834.1	K.WSQAWHDQ.I		2	529.228	0.4	56.8	1	2080000	8	30.04	L1-21943.raw	18954	N
AAL76033.1	S.SGASAVESKPVSARPTYEDYK.R		3	748.038	0.5	56.8	1	723000	21	26.83	L1-21943.raw	15762	Y
AAL76033.1,EAT42834.1	R.STPLSHDFYVAF.T		2	692.333	0.7	56.57	1	5950000	12	55.19	L1-21943.raw	43605	N
AAL76033.1,EAT42834.1	N.SIEYSAMNSEEK.T		2	694.307	1	56.39	0	0	12	29.45	L1-21943.raw	18454	N
AAL76033.1	V.SARPTYEDYK.R		3	410.532	0.8	55.52	2	6440000	10	20.45	L1-21943.raw	9865	Y
AAL76033.1,EAT42834.1	L.LEFAPALLK.L		2	501.305	0.3	55.32	1	393000	9	61.1	L1-21943.raw	48736	N
AAL76033.1,EAT42834.1	A.PLITFAPVWR.Q		2	600.351	1.1	54.13	2	257000	10	64.16	L1-21943.raw	51618	N
AAL76033.1,EAT42834.1	R.SLLEFAPALL.K		2	537.316	0.4	53.79	1	321000	10	76.81	L1-21943.raw	62726	N
AAL76033.1,EAT42834.1	K.WSQAWHDQISALAT.D		2	807.39	1	53.49	1	318000	14	49.88	L1-21943.raw	38676	N
AAL76033.1,EAT42834.1	Y.VAFTGIASAK.Q		2	482.777	0.6	53.12	1	3000000	10	33.21	L1-21943.raw	22217	N
AAL76033.1,EAT42834.1	D.LVGQEDPGR.S		2	485.752	1	51.47	1	66200	9	20.22	L1-21943.raw	9343	N
AAL76033.1,EAT42834.1	P.AALLFSDNYPVVVSSDDPSFWR.S		3	829.075	2.4	50.15	0	0	22	68.4	L1-21943.raw	55384	N
AAL76033.1,EAT42834.1	R.ENFLQAEEY.H		2	571.754	0.7	50.01	1	208000	9	50.55	L1-21943.raw	39345	N
AAL76033.1,EAT42834.1	P.ASINFFFHAGETNWYGM(+15.99)K.T	Oxidation (M)	3	712.66	1.1	49.59	1	1130000	18	53.92	L1-21943.raw	42298	N
AAL76033.1	L.YNADPLNAYK.S		2	584.786	1.3	49.52	0	0	10	35.71	L1-21943.raw	24858	Y
AAL76033.1	E.IFSLYNADPLNAYK.S		2	814.921	2.2	49.36	1	49400	14	56.85	L1-21943.raw	45150	Y
AAL76033.1,EAT42834.1	K.QLALNSIEYSAM.N		2	670.332	1	49.36	1	147000	12	57.43	L1-21943.raw	45592	N
AAL76033.1,EAT42834.1	K.FQNLFGSLAPLITFA.P		2	819.951	3.4	48.95	1	2300	15	88.61	L1-21943.raw	72502	N
AAL76033.1,EAT42834.1	R.RQIC(+57.02)IEINPISNQVLK.L	Carbamidomethylation	3	642.361	1.9	47.67	1	401000	16	45.82	L1-21943.raw	34927	N
AAL76033.1,EAT42834.1	K.FQNLFGSLAPLITF.A		2	784.431	1.4	46.65	1	36900	14	88.63	L1-21943.raw	72438	N
AAL76033.1,EAT42834.1	R.STPLSHDFY.V		2	533.746	0.9	46.55	1	3450000	9	37.56	L1-21943.raw	26644	N
AAL76033.1,EAT42834.1	R.QYYHDSLK.Q		2	527.254	1	45.98	1	7950000	8	19.25	L1-21943.raw	8247	N
AAL76033.1	R.PTYEDYK.R		2	458.209	1	45.94	1	12100000	7	22.63	L1-21943.raw	11502	Y
AAL76033.1,EAT42834.1	Y.YEETEEFK.S		2	537.735	0.7	44.89	1	566000	8	26.27	L1-21943.raw	15235	N
AAL76033.1,EAT42834.1	R.NHPAALLF.S		2	441.746	1.1	43.67	1	1160000	8	42.08	L1-21943.raw	31372	N
AAL76033.1	K.PVSARPTYEDYK.R		3	475.905	0.6	43.29	1	2530000	12	24.47	L1-21943.raw	13424	Y
AAL76033.1	K.SSHPEFIGAK.F		2	536.775	1	42.21	1	10400000	10	21.13	L1-21943.raw	10655	Y
AAL76033.1,EAT42834.1	G.FDLVGQEDPGR.S		2	616.799	-0.1	41.99	1	106000	11	39.11	L1-21943.raw	28342	N
AAL76033.1,EAT42834.1	K.LPASINFFFHAGETNWYGM(+15.99)K.T	Oxidation (M)	3	782.706	0.8	41.75	1	274000	20	59.95	L1-21943.raw	47868	N
AAL76033.1,EAT42834.1	K.QLALNSIEY.S		2	525.777	0.4	41.3	1	115000	9	52.22	L1-21943.raw	40872	N
AAL76033.1,EAT42834.1	D.QNLIDAVLLGSK.R		2	635.872	0.7	41.22	1	226000	12	58.05	L1-21943.raw	46053	N
AAL76033.1,EAT42834.1	K.TDQNLIDAVLL.G		2	607.836	0.9	41.15	1	371000	11	72.35	L1-21943.raw	58803	N
AAL76033.1,EAT42834.1	R.NHPAALLFSD.N		2	542.775	1.3	41.06	1	183000	10	42.75	L1-21943.raw	32083	N
AAL76033.1,EAT42834.1	A.SINFFFHAGETNWYGMK.T		3	683.649	0.3	40.61	1	674000	17	56.42	L1-21943.raw	44545	N
AAL76033.1,EAT42834.1	F.QNLFGSLAPLITFAPVWR.Q		2	1015.57	1.5	40.36	1	20300	18	79.78	L1-21943.raw	65381	N
AAL76033.1,EAT42834.1	F.FHAGETNWYGMK.T		3	480.884	-0.4	39.8	1	3420000	12	34.5	L1-21943.raw	23870	N
AAL76033.1,EAT42834.1	F.GVSHGPQFK.F		2	478.752	0.9	39.61	1	1320000	9	27.45	L1-21943.raw	16459	N
AAL76033.1,EAT42834.1	K.QLALNSIEYSA.M		2	604.813	3.2	39.02	1	126000	11	51.55	L1-21943.raw	40339	N
AAL76033.1	S.ARPTYEDYK.R		2	571.778	0.1	38.77	1	2170000	9	19.71	L1-21943.raw	8638	Y
AAL76033.1	A.SAVESKPVSARPTYEDYK.R		3	676.341	-0.3	37.04	1	1070000	18	25.26	L1-21943.raw	14181	Y
AAL76033.1,EAT42834.1	D.DHVQYLEFR.G		2	603.802	4.6	35.94	0	0	9	36.53	L1-21943.raw	25715	N
AAL76033.1,EAT42834.1	K.WSQAWHDQISALATDIVAG.S		2	1035.01	0.8	35.88	1	396000	19	65.86	L1-21943.raw	53366	N
AAL76033.1,EAT42834.1	R.GVLPDVYDLD.G		2	553.276	2.9	35.86	1	73000	10	62.9	L1-21943.raw	50514	N
AAL76033.1,EAT42834.1	F.FFHAGETNWYGMK.T		3	529.906	-0.2	35.51	1	354000	13	41.36	L1-21943.raw	30709	N
AAL76033.1,EAT42834.1	H.AGETNWYGMK.T		2	578.758	0.2	34.56	1	155000	10	34.85	L1-21943.raw	24000	N
AAL76033.1	F.SLYNADPLNAYK.S		2	684.844	1	33.3	0	0	12	43.94	L1-21943.raw	33171	Y
AAL76033.1,EAT42834.1	K.TDQNLIDAVLLG.S		2	636.346	0.7	33.06	1	48600	12	73.68	L1-21943.raw	60058	N
AAL76033.1,EAT42834.1	K.TDQNLIDAVL.L		2	551.294	1.6	32.73	1	66300	10	64.47	L1-21943.raw	51919	N
AAL76033.1,EAT42834.1	W.HDQISALATDIVAGSV		2	798.915	0.6	32.53	1	23500	16	59.42	L1-21943.raw	47396	N
AAL76033.1,EAT42834.1	I.GHGFAVLK.H		2	414.74	0.9	32.43	1	4770000	8	28.5	L1-21943.raw	17420	N
AAL76033.1,EAT42834.1	H.IFEVLDR.F		2	446.253	5.7	31.9	0	0	7	42	L1-21943.raw	31325	N
AAL76033.1,EAT42834.1	Q.YYHDSLK.Q		2	463.225	0.6	31.33	1	373000	7	19.3	L1-21943.raw	8388	N
AAL76033.1,EAT42834.1	K.FIYAPGRFATDDEFLK.I		3	630.654	2.5	30.43	1	295000	16	50.29	L1-21943.raw	39159	N
AAL76033.1	MPANIIMK.I		2	459.252	2	30.21	0	0	8	23.03	L1-21943.raw	12109	Y
AAL76033.1,EAT42834.1	L.AGFDLVGQEDPGR.S		2	680.831	3.9	29.81	0	0	13	41.82	L1-21943.raw	31186	N
AAL76029.1	putative C-type lectin [Aedes aegypti]	17676	77	44	44	389.72	115	1570000000	--
Protein Accessions	Peptide	PTM	z	m/z	ppm	-10lgP	# Features	Area WT-2	Length	RT	Source File	Scan	Unique
AAL76033.1,EAT42834.1	K.QLALNSIEYSAMNSEEK.T		2	963.96	1.1	121.32	2	46500000	17	47.55	L1-21943.raw	36415	N
EAT42834.1	K.VSEVFSLYNSDPLNAYK.S		2	973.484	2.9	120.95	2	57400000	17	57.59	L1-21943.raw	45847	Y
AAL76033.1,EAT42834.1	K.KFPTFLAGFDLVGQEDPGR.S		2	1047.54	1.3	117.9	5	101000000	19	60.6	L1-21943.raw	48308	N
AAL76033.1,EAT42834.1	R.NHPAALLFSDNYPVVVSSDDPSFWR.S		2	1417.19	1.8	117.68	4	207000000	25	61.6	L1-21943.raw	49261	N
AAL76033.1,EAT42834.1	R.STPLSHDFYVAFTGIASAK.Q		2	1006.51	2.2	117.34	2	107000000	19	55.94	L1-21943.raw	44064	N
AAL76033.1,EAT42834.1	K.IYSAEEIVQM(+15.99)YYEETEEFK.S	Oxidation (M)	2	1209.04	0.9	117.27	2	12500000	19	67.93	L1-21943.raw	55188	N
AAL76033.1,EAT42834.1	K.FPTFLAGFDLVGQEDPGR.S		2	983.49	0.8	112.59	2	1070000	18	69.42	L1-21943.raw	56181	N
AAL76033.1,EAT42834.1	L.LFSDNYPVVVSSDDPSFWR.S		2	1115.53	1.2	112.57	2	3440000	19	62.2	L1-21943.raw	49775	N
AAL76033.1,EAT42834.1	K.TDQNLIDAVLLGSK.R		2	743.91	1.5	106.81	5	140000000	14	60.55	L1-21943.raw	48102	N
AAL76033.1,EAT42834.1	K.IYSAEEIVQMYYEETEEFK.S		2	1201.04	1.3	103.64	2	4890000	19	71.73	L1-21943.raw	58157	N
AAL76033.1,EAT42834.1	T.PLSHDFYVAFTGIASAK.Q		2	912.472	2.2	102.07	1	174000	17	55.94	L1-21943.raw	44266	N
AAL76033.1,EAT42834.1	R.QIC(+57.02)IEINPISNQVLK.L	Carbamidomethylation	2	884.987	2.6	102.05	3	55300000	15	53.92	L1-21943.raw	42336	N
AAL76033.1,EAT42834.1	F.SDNYPVVVSSDDPSFWR.S		2	985.452	2.6	102	1	1450000	17	54.22	L1-21943.raw	42575	N
AAL76033.1,EAT42834.1	K.FQNLFGSLAPLITFAPVWR.Q		2	1089.1	0.8	101.36	5	9190000	19	83.18	L1-21943.raw	68456	N
AAL76033.1,EAT42834.1	L.FSDNYPVVVSSDDPSFWR.S		2	1058.99	3	100.09	2	1180000	18	57.59	L1-21943.raw	45663	N
AAL76033.1,EAT42834.1	A.ALLFSDNYPVVVSSDDPSFWR.S		2	1207.59	1	98.99	2	2150000	21	68.28	L1-21943.raw	55238	N
EAT42834.1	K.GDFGVSHGPQFK.C		2	638.311	1.8	96.74	3	72800000	12	29.94	L1-21943.raw	18755	Y
AAL76033.1,EAT42834.1	K.QLALNSIEYSAM(+15.99)NSEEK.T	Oxidation (M)	2	971.956	-0.8	92.82	2	326000	17	42.55	L1-21943.raw	31877	N
AAL76033.1,EAT42834.1	R.NHPAALLFSDNYPVVVSSDD.P		2	1080.52	1.2	91.89	2	4740000	20	57.69	L1-21943.raw	45728	N
AAL76033.1,EAT42834.1	R.GVLPDVYDLDGK.I		2	645.833	1.2	91.07	1	115000000	12	51.56	L1-21943.raw	40397	N
AAL76033.1,EAT42834.1	A.LLFSDNYPVVVSSDDPSFWR.S		2	1172.07	0.8	89.7	2	169000	20	67.28	L1-21943.raw	54399	N
AAL76033.1,EAT42834.1	R.SLLEFAPALLK.L		2	601.364	1.4	88.33	4	133000000	11	61.11	L1-21943.raw	48631	N
AAL76033.1,EAT42834.1	K.KFPTFLAGFDLVGQED.P		2	892.449	0.6	85.87	1	1820000	16	68.78	L1-21943.raw	55585	N
AAL76033.1,EAT42834.1	S.LAPLITFAPVWR.Q		2	692.412	1.6	85.48	2	20800000	12	64.16	L1-21943.raw	51471	N
AAL76033.1,EAT42834.1	T.FLAGFDLVGQEDPGR.S		2	810.905	0.8	83.76	1	154000	15	56.32	L1-21943.raw	44608	N
AAL76033.1,EAT42834.1	N.LFGSLAPLITFAPVWR.Q		2	894.515	1.4	81.16	2	875000	16	76.42	L1-21943.raw	62372	N
AAL76033.1,EAT42834.1	F.GSLAPLITFAPVWR.Q		2	764.439	1.8	80.99	2	1010000	14	66.17	L1-21943.raw	53315	N
AAL76033.1,EAT42834.1	K.SLDDVWSK.F		2	475.236	1.3	80.74	2	87300000	8	37.96	L1-21943.raw	26975	N
AAL76033.1,EAT42834.1	K.WSQAWHDQISALATDIVAGSV		2	1128.06	0.7	79.96	2	4530000	21	71.28	L1-21943.raw	58275	N
AAL76033.1,EAT42834.1	L.FGSLAPLITFAPVWR.Q		2	837.974	2.5	78.92	1	55900	15	71.13	L1-21943.raw	57837	N
AAL76033.1,EAT42834.1	Q.IC(+57.02)IEINPISNQVLK.L	Carbamidomethylation	2	820.956	0.6	77.44	1	256000	14	53.26	L1-21943.raw	41841	N
AAL76033.1,EAT42834.1	R.HIFEVLDR.F		2	514.78	0.5	76.21	3	134000000	8	36.4	L1-21943.raw	25586	N
AAL76033.1,EAT42834.1	K.QFYDDHVQYLEFR.G		3	587.276	3	75.26	2	105000000	13	47.82	L1-21943.raw	36853	N
AAL76033.1,EAT42834.1	L.NSIEYSAMNSEEK.T		2	751.328	1.3	74.38	1	411000	13	29.99	L1-21943.raw	18980	N
AAL76033.1,EAT42834.1	K.EWSLVSEIR.Q		2	559.797	2.4	73.18	1	110000000	9	49.49	L1-21943.raw	38159	N
AAL76033.1,EAT42834.1	R.IGHGFAVLK.H		2	471.282	0	72.43	1	11300000	9	28.5	L1-21943.raw	17408	N
EAT42834.1	F.SLYNSDPLNAYK.S		2	692.841	0.2	72.42	1	405000	12	42.39	L1-21943.raw	31658	Y
AAL76033.1,EAT42834.1	R.FATDDEFLK.I		2	543.262	1.3	72.31	2	121000000	9	41.06	L1-21943.raw	30263	N
AAL76033.1,EAT42834.1	D.FGVSHGPQFK.C		2	552.287	2.9	72.05	2	2400000	10	29.95	L1-21943.raw	18824	N
AAL76033.1,EAT42834.1	C.IEINPISNQVLK.L		2	684.399	1.8	71.72	1	2490000	12	45.77	L1-21943.raw	34821	N
AAL76033.1,EAT42834.1	R.NHPAALLFSDNYPVVVSSD.D		2	1023	1.1	71.36	1	219000	19	57.39	L1-21943.raw	45594	N
EAT42834.1	K.VSEVFSLYNSDPL.N		2	735.364	2.8	71.24	1	185000	13	64.57	L1-21943.raw	51975	Y
AAL76033.1,EAT42834.1	L.PDVYDLDGK.I		2	511.246	1.1	70.78	1	794000	9	51.55	L1-21943.raw	40220	N
EAT42834.1	K.VSEVFSLYNSD.P		2	630.294	1.1	68.97	1	1530000	11	55.69	L1-21943.raw	43935	Y
AAL76033.1,EAT42834.1	R.ENFLQAEEYHFL.G		2	770.36	0.7	68.41	1	723000	12	59.72	L1-21943.raw	47475	N
AAL76033.1,EAT42834.1	R.HIFEVLDRFGQSK.V		3	525.948	0.6	68.01	1	926000	13	42.49	L1-21943.raw	31801	N
EAT42834.1	K.SNHPEFIGAK.F		2	550.281	1.1	67.43	1	28800000	10	21.33	L1-21943.raw	10832	Y
AAL76033.1,EAT42834.1	P.TFLAGFDLVGQEDPGR.S		2	861.429	0.9	67.41	1	278000	16	59.77	L1-21943.raw	47605	N
AAL76033.1,EAT42834.1	P.ASINFFFHAGETNWYGMK.T		3	707.329	1.7	67.4	1	3140000	18	57.01	L1-21943.raw	45113	N
AAL76033.1,EAT42834.1	G.SLAPLITFAPVWR.Q		2	735.928	1.4	65.69	1	68700	13	66.07	L1-21943.raw	53273	N
AAL76033.1,EAT42834.1	K.LPASINFFFHAGETNWYGMK.T		3	777.376	2.6	64.1	1	797000	20	62.7	L1-21943.raw	50191	N
AAL76033.1,EAT42834.1	H.DFYVAFTGIASAK.Q		2	695.356	-0.3	63.35	1	93700	13	58.44	L1-21943.raw	46565	N
AAL76033.1,EAT42834.1	M.YYEETEEFK.S		2	619.267	0.8	62.67	1	384000	9	31.45	L1-21943.raw	20391	N
AAL76033.1,EAT42834.1	L.ITFAPVWR.Q		2	495.282	0.8	61.94	1	10800000	8	48.51	L1-21943.raw	37276	N
AAL76033.1,EAT42834.1	K.FQNLFGSLAPLIT.F		2	710.897	1.8	61.66	1	808000	13	78.54	L1-21943.raw	64182	N
AAL76033.1,EAT42834.1	V.LPDVYDLDGK.I		2	567.788	1.2	61.59	1	357000	10	51.55	L1-21943.raw	40236	N
AAL76033.1,EAT42834.1	K.FIYAPGR.F		2	412.227	1.5	61.03	2	96900000	7	31.05	L1-21943.raw	19959	N
AAL76033.1,EAT42834.1	N.HPAALLFSDNYPVVVSSDDPSFWR.S		3	907.111	0.8	60.38	1	359000	24	62.25	L1-21943.raw	49823	N
AAL76033.1,EAT42834.1	K.WSQAWHDQIS.A		2	629.286	0.4	60.29	1	2020000	10	37.8	L1-21943.raw	26911	N
AAL76033.1,EAT42834.1	K.FPTFLAGFDLVGQED.P		2	828.402	0.8	57.14	1	14000	15	80.99	L1-21943.raw	66437	N
AAL76033.1,EAT42834.1	K.IYSAEEIVQMY.Y		2	673.321	0.3	56.99	1	193000	11	61.35	L1-21943.raw	49013	N
AAL76033.1,EAT42834.1	K.FQNLFGSLAPL.I		2	603.83	0.8	56.81	1	6180000	11	72.29	L1-21943.raw	58697	N
AAL76033.1,EAT42834.1	K.WSQAWHDQ.I		2	529.228	0.4	56.8	1	2080000	8	30.04	L1-21943.raw	18954	N
AAL76033.1,EAT42834.1	R.STPLSHDFYVAF.T		2	692.333	0.7	56.57	1	5950000	12	55.19	L1-21943.raw	43605	N
AAL76033.1,EAT42834.1	N.SIEYSAMNSEEK.T		2	694.307	1	56.39	0	0	12	29.45	L1-21943.raw	18454	N
AAL76033.1,EAT42834.1	L.LEFAPALLK.L		2	501.305	0.3	55.32	1	393000	9	61.1	L1-21943.raw	48736	N
AAL76033.1,EAT42834.1	A.PLITFAPVWR.Q		2	600.351	1.1	54.13	2	257000	10	64.16	L1-21943.raw	51618	N
AAL76033.1,EAT42834.1	R.SLLEFAPALL.K		2	537.316	0.4	53.79	1	321000	10	76.81	L1-21943.raw	62726	N
AAL76033.1,EAT42834.1	K.WSQAWHDQISALAT.D		2	807.39	1	53.49	1	318000	14	49.88	L1-21943.raw	38676	N
AAL76033.1,EAT42834.1	Y.VAFTGIASAK.Q		2	482.777	0.6	53.12	1	3000000	10	33.21	L1-21943.raw	22217	N
AAL76033.1,EAT42834.1	D.LVGQEDPGR.S		2	485.752	1	51.47	1	66200	9	20.22	L1-21943.raw	9343	N
EAT42834.1	Y.NSDPLNAYK.S		2	511.252	0.9	51.45	1	1100000	9	28.95	L1-21943.raw	17818	Y
AAL76033.1,EAT42834.1	P.AALLFSDNYPVVVSSDDPSFWR.S		3	829.075	2.4	50.15	0	0	22	68.4	L1-21943.raw	55384	N
AAL76033.1,EAT42834.1	R.ENFLQAEEY.H		2	571.754	0.7	50.01	1	208000	9	50.55	L1-21943.raw	39345	N
AAL76033.1,EAT42834.1	P.ASINFFFHAGETNWYGM(+15.99)K.T	Oxidation (M)	3	712.66	1.1	49.59	1	1130000	18	53.92	L1-21943.raw	42298	N
AAL76033.1,EAT42834.1	K.QLALNSIEYSAM.N		2	670.332	1	49.36	1	147000	12	57.43	L1-21943.raw	45592	N
AAL76033.1,EAT42834.1	K.FQNLFGSLAPLITFA.P		2	819.951	3.4	48.95	1	2300	15	88.61	L1-21943.raw	72502	N
AAL76033.1,EAT42834.1	R.RQIC(+57.02)IEINPISNQVLK.L	Carbamidomethylation	3	642.361	1.9	47.67	1	401000	16	45.82	L1-21943.raw	34927	N
AAL76033.1,EAT42834.1	K.FQNLFGSLAPLITF.A		2	784.431	1.4	46.65	1	36900	14	88.63	L1-21943.raw	72438	N
AAL76033.1,EAT42834.1	R.STPLSHDFY.V		2	533.746	0.9	46.55	1	3450000	9	37.56	L1-21943.raw	26644	N
AAL76033.1,EAT42834.1	R.QYYHDSLK.Q		2	527.254	1	45.98	1	7950000	8	19.25	L1-21943.raw	8247	N
AAL76033.1,EAT42834.1	Y.YEETEEFK.S		2	537.735	0.7	44.89	1	566000	8	26.27	L1-21943.raw	15235	N
AAL76033.1,EAT42834.1	R.NHPAALLF.S		2	441.746	1.1	43.67	1	1160000	8	42.08	L1-21943.raw	31372	N
AAL76033.1,EAT42834.1	G.FDLVGQEDPGR.S		2	616.799	-0.1	41.99	1	106000	11	39.11	L1-21943.raw	28342	N
AAL76033.1,EAT42834.1	K.LPASINFFFHAGETNWYGM(+15.99)K.T	Oxidation (M)	3	782.706	0.8	41.75	1	274000	20	59.95	L1-21943.raw	47868	N
AAL76033.1,EAT42834.1	K.QLALNSIEY.S		2	525.777	0.4	41.3	1	115000	9	52.22	L1-21943.raw	40872	N
AAL76033.1,EAT42834.1	D.QNLIDAVLLGSK.R		2	635.872	0.7	41.22	1	226000	12	58.05	L1-21943.raw	46053	N
AAL76033.1,EAT42834.1	K.TDQNLIDAVLL.G		2	607.836	0.9	41.15	1	371000	11	72.35	L1-21943.raw	58803	N
AAL76033.1,EAT42834.1	R.NHPAALLFSD.N		2	542.775	1.3	41.06	1	183000	10	42.75	L1-21943.raw	32083	N
EAT42834.1	S.NHPEFIGAK.F		2	506.764	0.8	41.03	1	484000	9	21.33	L1-21943.raw	10449	Y
AAL76033.1,EAT42834.1	A.SINFFFHAGETNWYGMK.T		3	683.649	0.3	40.61	1	674000	17	56.42	L1-21943.raw	44545	N
AAL76033.1,EAT42834.1	F.QNLFGSLAPLITFAPVWR.Q		2	1015.57	1.5	40.36	1	20300	18	79.78	L1-21943.raw	65381	N
AAL76033.1,EAT42834.1	F.FHAGETNWYGMK.T		3	480.884	-0.4	39.8	1	3420000	12	34.5	L1-21943.raw	23870	N
AAL76033.1,EAT42834.1	F.GVSHGPQFK.C		2	478.752	0.9	39.61	1	1320000	9	27.45	L1-21943.raw	16459	N
AAL76033.1,EAT42834.1	K.QLALNSIEYSA.M		2	604.813	3.2	39.02	1	126000	11	51.55	L1-21943.raw	40339	N
AAL76033.1,EAT42834.1	D.DHVQYLEFR.G		2	603.802	4.6	35.94	0	0	9	36.53	L1-21943.raw	25715	N
AAL76033.1,EAT42834.1	K.WSQAWHDQISALATDIVAG.S		2	1035.01	0.8	35.88	1	396000	19	65.86	L1-21943.raw	53366	N
AAL76033.1,EAT42834.1	R.GVLPDVYDLD.G		2	553.276	2.9	35.86	1	73000	10	62.9	L1-21943.raw	50514	N
AAL76033.1,EAT42834.1	F.FFHAGETNWYGMK.T		3	529.906	-0.2	35.51	1	354000	13	41.36	L1-21943.raw	30709	N
AAL76033.1,EAT42834.1	H.AGETNWYGMK.T		2	578.758	0.2	34.56	1	155000	10	34.85	L1-21943.raw	24000	N
AAL76033.1,EAT42834.1	K.TDQNLIDAVLLG.S		2	636.346	0.7	33.06	1	48600	12	73.68	L1-21943.raw	60058	N
AAL76033.1,EAT42834.1	K.TDQNLIDAVL.L		2	551.294	1.6	32.73	1	66300	10	64.47	L1-21943.raw	51919	N
AAL76033.1,EAT42834.1	W.HDQISALATDIVAGSV		2	798.915	0.6	32.53	1	23500	16	59.42	L1-21943.raw	47396	N
AAL76033.1,EAT42834.1	I.GHGFAVLK.H		2	414.74	0.9	32.43	1	4770000	8	28.5	L1-21943.raw	17420	N
AAL76033.1,EAT42834.1	H.IFEVLDR.F		2	446.253	5.7	31.9	0	0	7	42	L1-21943.raw	31325	N
AAL76033.1,EAT42834.1	Q.YYHDSLK.Q		2	463.225	0.6	31.33	1	373000	7	19.3	L1-21943.raw	8388	N
AAL76033.1,EAT42834.1	K.FIYAPGRFATDDEFLK.I		3	630.654	2.5	30.43	1	295000	16	50.29	L1-21943.raw	39159	N
AAL76033.1,EAT42834.1	L.AGFDLVGQEDPGR.S		2	680.831	3.9	29.81	0	0	13	41.82	L1-21943.raw	31186	N
XP_001651000.1	venom allergen 3 [Aedes aegypti]	28897	59	56	56	466.9	214	1380000000	--
Protein Accessions	Peptide	PTM	z	m/z	ppm	-10lgP	# Features	Area WT-2	Length	RT	Source File	Scan	Unique
EAT45022.1,JAN95038.1	K.DYADSPITEEVTISMPGK.I		2	976.963	1.5	124.32	2	5090000	18	56.22	L1-21943.raw	44401	N
EAT45022.1,JAN95038.1	R.YAYNNAGDMIAIGTTADPEK.F		2	1057.99	0.9	123.27	2	7860000	20	48.11	L1-21943.raw	37027	N
EAT45022.1,JAN95038.1	K.NYIEYYHGEYDESPNMR.H		2	1090.46	0.4	123.21	2	13300000	17	39.46	L1-21943.raw	28754	N
EAT45022.1,JAN95038.1	K.ATSISDYLANNLDLTEYPK.V		2	1064.53	1.2	120.01	2	13300000	19	61.35	L1-21943.raw	48878	N
EAT45022.1,JAN95038.1	R.LFPSTSGFTQQVEIR.Q		2	855.448	1.4	116.85	2	17300000	15	49.78	L1-21943.raw	38428	N
EAT45022.1,JAN95038.1	K.AAYDYLPFGIIFR.K		2	773.41	1.6	111.51	2	15000000	13	71.99	L1-21943.raw	58367	N
EAT45022.1,JAN95038.1	R.NVLVDLQLTYVAQNK.T		2	859.479	1	110.93	2	1450000	15	56.1	L1-21943.raw	44393	N
EAT45022.1,JAN95038.1	K.TFHVVVNDANNQK.V		2	743.377	1.7	110.15	2	17300000	13	25.17	L1-21943.raw	14110	N
EAT45022.1,JAN95038.1	K.VAYFVAGDSSDAR.I		2	679.324	1.2	108.75	1	15400000	13	35.4	L1-21943.raw	24382	N
EAT45022.1,JAN95038.1	K.HMIESLINDDANR.I		2	764.366	1.4	106.59	2	11900000	13	36.05	L1-21943.raw	25175	N
EAT45022.1,JAN95038.1	K.GSYNVLLYTTVSSLR.I		2	836.95	1.4	105.09	2	5370000	15	57.84	L1-21943.raw	45946	N
EAT45022.1,JAN95038.1	K.YFQSQTETSLKPLVETSFSSIK.G		2	1260.65	-1.1	102.99	2	27700000	22	51.06	L1-21943.raw	39828	N
EAT45022.1,JAN95038.1	R.LGESPADVLSC(+57.02)R.F	Carbamidomethylation	2	652.32	1.4	100.07	1	22700000	12	41.01	L1-21943.raw	30165	N
EAT45022.1,JAN95038.1	K.NQYASPYIYAGNSPIGLVDPDGQ.F		2	1220.08	1.5	98.73	2	257000	23	65.86	L1-21943.raw	53133	N
EAT45022.1,JAN95038.1	R.NDEFYSVFTDHEGSTR.L		2	952.41	1.5	97.92	2	17800000	16	44.72	L1-21943.raw	33778	N
EAT45022.1,JAN95038.1	K.IVDNDKVPELGIALEIINQIEK.A		3	821.796	1.7	90.72	1	3950000	22	74.28	L1-21943.raw	60587	N
EAT45022.1,JAN95038.1	K.SYVQAFMLK.A		2	543.788	2.5	87.28	1	7240000	9	45.77	L1-21943.raw	34778	N
JAN95038.1	K.FIESVESNQLTGLVHDLNPDC(+57.02)EGYPYFR.K	Carbamidomethylation	3	1100.52	1.8	86.36	2	11100000	28	64.26	L1-21943.raw	51970	Y
JAN95038.1	R.YYGHSYDYDNHEQLIR.A		3	691.643	2.1	86.2	2	29000000	16	32.35	L1-21943.raw	21201	Y
EAT45022.1,JAN95038.1	R.LDGIDSYDR.T		2	527.247	1.6	85.17	2	6080000	9	32.65	L1-21943.raw	21554	N
EAT45022.1,JAN95038.1	R.EYSYNEPGYLK.R		2	681.814	0.2	84.92	1	15500000	11	36.25	L1-21943.raw	25202	N
JAN95038.1	K.EVLYDEIDR.S		2	576.283	0.8	83.94	1	14800000	9	39.21	L1-21943.raw	28408	Y
EAT45022.1,JAN95038.1	K.PGLYMSLFNGAVR.A		2	712.872	1.2	81.11	2	8410000	13	56.27	L1-21943.raw	44356	N
EAT45022.1,JAN95038.1	K.AFHVNQFPR.Y		2	558.292	1.2	80.63	1	1830000	9	29.45	L1-21943.raw	18381	N
EAT45022.1,JAN95038.1	R.HILHAYSGNLK.V		3	418.231	-0.4	78.8	2	13300000	11	21.63	L1-21943.raw	10592	N
EAT45022.1,JAN95038.1	A.YNNAGDMIAIGTTADPEK.F		2	940.938	0.1	78.56	0	0	18	43.96	L1-21943.raw	33190	N
EAT45022.1,JAN95038.1	Y.AIVHNSEGSVTVAQHK.N		3	559.629	1.2	78.49	1	512000	16	18.95	L1-21943.raw	8102	N
EAT45022.1,JAN95038.1	R.DLDGALSYLYTGQEWDEETGLYNYHTR.L		3	1070.48	1	78.17	1	2380000	27	67.43	L1-21943.raw	54352	N
EAT45022.1,JAN95038.1	R.LYDPEIGR.F		2	481.751	0.7	77.77	1	18300000	8	32.7	L1-21943.raw	21588	N
EAT45022.1,JAN95038.1	K.LQYNADGLVR.E		2	574.807	1	75.91	1	20100000	10	36.15	L1-21943.raw	25210	N
EAT45022.1,JAN95038.1	K.LRLDGIDSYDR.T		3	441.562	0.4	74.89	3	12500000	11	37.11	L1-21943.raw	26211	N
EAT45022.1,JAN95038.1	K.TDTYDSENSIIAYAIVHNSEGSVTVAQHK.N		3	1050.51	-0.4	74.54	2	21100000	29	51.22	L1-21943.raw	39870	N
EAT45022.1,JAN95038.1	K.LQDQWGVR.Y		2	501.262	1.2	73.9	1	15200000	8	31.55	L1-21943.raw	20459	N
EAT45022.1,JAN95038.1	K.QLSIAFLNFK.Q		2	590.841	1.3	73.74	1	7730000	10	58.76	L1-21943.raw	46591	N
EAT45022.1,JAN95038.1	R.FYQIDPK.N		2	455.738	1.5	72.89	1	14500000	7	32.05	L1-21943.raw	20912	N
EAT45022.1,JAN95038.1	K.TDTYDSENSIIAY.A		2	746.329	1.6	71.98	1	348000	13	52.1	L1-21943.raw	40730	N
JAN95038.1	R.IKEVLYDEIDR.S		2	696.874	2.8	71.15	2	2450000	11	35.67	L1-21943.raw	24819	Y
EAT45022.1,JAN95038.1	F.SMIFEGLISR.T		2	576.809	2.7	67.32	0	0	10	53.59	L1-21943.raw	42115	N
EAT45022.1,JAN95038.1	R.VGELISSK.Q		2	416.743	0.8	66.1	1	10000000	8	24.92	L1-21943.raw	14192	N
EAT45022.1,JAN95038.1	Y.SQYIPQIVQK.L		2	602.341	1.8	63.32	1	570000	10	37.56	L1-21943.raw	26761	N
EAT45022.1,JAN95038.1	R.NLTQTELK.L		2	473.764	0.9	62.38	1	4170000	8	24.17	L1-21943.raw	13085	N
EAT45022.1,JAN95038.1	Y.MSLFNGAVR.A		2	497.761	1.2	62.34	1	134000	9	39.81	L1-21943.raw	29125	N
EAT45022.1,JAN95038.1	R.TLTEFC(+57.02)IK.Q	Carbamidomethylation	2	506.263	0.8	61.83	1	15700000	8	39.07	L1-21943.raw	28155	N
EAT45022.1,JAN95038.1	A.AYDYLPFGIIFR.K		2	737.892	2.4	61.76	1	123000	12	70.58	L1-21943.raw	57274	N
EAT45022.1,JAN95038.1	S.SYSAITSTVGK.G		2	557.294	1.6	59.04	1	140000	11	29.69	L1-21943.raw	18675	N
JAN95038.1	K.NGSLFFDFHEK.F		3	447.547	0.4	54.74	2	1560000	11	44.27	L1-21943.raw	33406	Y
EAT45022.1,JAN95038.1	Y.FVAGDSSDAR.I		2	512.739	1	54.14	1	201000	10	20.17	L1-21943.raw	9247	N
JAN95038.1	K.FIESVESNQLTGLVHDLNPDC(+57.02)EGYPYFRK.D	Carbamidomethylation	4	857.663	1	53.97	1	1440000	29	58.8	L1-21943.raw	46639	Y
EAT45022.1,JAN95038.1	A.YDYLPFGIIFR.K		2	702.373	2.3	53.44	2	135000	11	70.28	L1-21943.raw	57019	N
EAT45022.1,JAN95038.1	R.YAYNNAGDMIAIGTTAD.P		2	880.893	-0.8	53.16	1	289000	17	55.19	L1-21943.raw	43590	N
EAT45022.1,JAN95038.1	Y.DYLPFGIIFR.K		2	620.841	1.3	52.42	1	37600	10	71.24	L1-21943.raw	57899	N
EAT45022.1,JAN95038.1	Y.SAITSTVGK.G		2	432.246	1.8	52.41	0	0	9	20.31	L1-21943.raw	9458	N
EAT45022.1,JAN95038.1	K.VPELGIALEIINQIEK.A		2	890.018	1.2	50.99	2	13600	16	75.81	L1-21943.raw	61933	N
EAT45022.1,JAN95038.1	K.ATSISDYLANNLDL.T		2	755.376	0.9	49.74	1	30800	14	69.42	L1-21943.raw	56340	N
EAT45022.1,JAN95038.1	K.YFQSQTETSLKPL.V		2	771.397	1.9	46.3	0	0	13	40.99	L1-21943.raw	30339	N
EAT45022.1,JAN95038.1	K.QHLGSDWSK.Q		2	529.257	0.6	45.86	1	1690000	9	19.66	L1-21943.raw	8706	N
EAT45022.1,JAN95038.1	K.WDFSKPGLYMSLFNGAVR.A		3	696.685	1.4	45.77	0	0	18	64.09	L1-21943.raw	51540	N
EAT45022.1,JAN95038.1	K.AAYDYLPF.G		2	480.229	0.5	43.66	1	118000	8	64.67	L1-21943.raw	52044	N
EAT45022.1,JAN95038.1	K.LILTTGFAYILGVIQQNGEFDPSK.W		3	875.472	1.6	41.67	1	3900	24	84.04	L1-21943.raw	68979	N
EAT45022.1,JAN95038.1	Y.LYTGQEWDEETGLYNYHTR.L		3	792.358	0.8	41.63	1	148000	19	45.33	L1-21943.raw	34519	N
JAN95038.1	E.KFIESVESNQLTGLVHDLNPDC(+57.02)EGYPYFR.K	Carbamidomethylation	4	857.663	1.4	41.61	1	692000	29	59.72	L1-21943.raw	47474	Y
EAT45022.1,JAN95038.1	L.VETSFSSIK.G		2	499.264	0.5	41.24	1	177000	9	30.09	L1-21943.raw	19149	N
EAT45022.1,JAN95038.1	M.IFEGLISR.T		2	467.772	1.5	41.09	1	61700	8	44.62	L1-21943.raw	33779	N
EAT45022.1,JAN95038.1	M.SLFNGAVR.A		2	432.24	-0.2	35.9	0	0	8	32.98	L1-21943.raw	22027	N
EAT45022.1,JAN95038.1	A.YFVAGDSSDAR.I		2	594.272	3.6	33.58	1	63600	11	28.35	L1-21943.raw	17306	N
JAN95038.1	H.SYDYDNHEQLIR.A		3	518.24	1	32.94	1	824000	12	31.9	L1-21943.raw	20836	Y
EAT45022.1,JAN95038.1	K.NYIEYYHGEYDESPNM(+15.99)R.H	Oxidation (M)	3	732.639	2.2	32.53	1	124000	17	36.55	L1-21943.raw	25676	N
EAT45022.1,JAN95038.1	L.LYTTVSSLR.I		2	520.292	-0.7	30.08	0	0	9	33.24	L1-21943.raw	22301	N
ABF18017.1	putative 34 kDa family secreted salivary protein [Aedes aegypti]	35722	59	29	29	346.01	90	1130000000	--
Protein Accessions	Peptide	PTM	z	m/z	ppm	-10lgP	# Features	Area WT-2	Length	RT	Source File	Scan	Unique
EAT45022.1,JAN95038.1	K.DYADSPITEEVTISMPGK.I		2	976.963	1.5	124.32	2	5090000	18	56.22	L1-21943.raw	44401	N
EAT45022.1,JAN95038.1	R.YAYNNAGDMIAIGTTADPEK.F		2	1057.99	0.9	123.27	2	7860000	20	48.11	L1-21943.raw	37027	N
EAT45022.1,JAN95038.1	K.NYIEYYHGEYDESPNMR.H		2	1090.46	0.4	123.21	2	13300000	17	39.46	L1-21943.raw	28754	N
EAT45022.1,JAN95038.1	K.ATSISDYLANNLDLTEYPK.V		2	1064.53	1.2	120.01	2	13300000	19	61.35	L1-21943.raw	48878	N
EAT45022.1,JAN95038.1	R.LFPSTSGFTQQVEIR.Q		2	855.448	1.4	116.85	2	17300000	15	49.78	L1-21943.raw	38428	N
EAT45022.1,JAN95038.1	K.AAYDYLPFGIIFR.K		2	773.41	1.6	111.51	2	15000000	13	71.99	L1-21943.raw	58367	N
EAT45022.1,JAN95038.1	R.NVLVDLQLTYVAQNK.T		2	859.479	1	110.93	2	1450000	15	56.1	L1-21943.raw	44393	N
EAT45022.1,JAN95038.1	K.TFHVVVNDANNQK.V		2	743.377	1.7	110.15	2	17300000	13	25.17	L1-21943.raw	14110	N
EAT45022.1,JAN95038.1	K.VAYFVAGDSSDAR.I		2	679.324	1.2	108.75	1	15400000	13	35.4	L1-21943.raw	24382	N
EAT45022.1,JAN95038.1	K.HMIESLINDDANR.I		2	764.366	1.4	106.59	2	11900000	13	36.05	L1-21943.raw	25175	N
EAT45022.1,JAN95038.1	K.GSYNVLLYTTVSSLR.I		2	836.95	1.4	105.09	2	5370000	15	57.84	L1-21943.raw	45946	N
EAT45022.1,JAN95038.1	K.YFQSQTETSLKPLVETSFSSIK.G		2	1260.65	-1.1	102.99	2	27700000	22	51.06	L1-21943.raw	39828	N
EAT45022.1,JAN95038.1	R.LGESPADVLSC(+57.02)R.F	Carbamidomethylation	2	652.32	1.4	100.07	1	22700000	12	41.01	L1-21943.raw	30165	N
EAT45022.1,JAN95038.1	K.NQYASPYIYAGNSPIGLVDPDGQ.F		2	1220.08	1.5	98.73	2	257000	23	65.86	L1-21943.raw	53133	N
EAT45022.1,JAN95038.1	R.NDEFYSVFTDHEGSTR.L		2	952.41	1.5	97.92	2	17800000	16	44.72	L1-21943.raw	33778	N
EAT45022.1	R.EMQFEPSSSYSYR.R		2	805.845	2.2	91.2	1	8440000	13	40.16	L1-21943.raw	29325	Y
EAT45022.1,JAN95038.1	K.IVDNDKVPELGIALEIINQIEK.A		3	821.796	1.7	90.72	1	3950000	22	74.28	L1-21943.raw	60587	N
EAT45022.1,JAN95038.1	K.SYVQAFMLK.A		2	543.788	2.5	87.28	1	7240000	9	45.77	L1-21943.raw	34778	N
EAT45022.1,JAN95038.1	R.LDGIDSYDR.T		2	527.247	1.6	85.17	2	6080000	9	32.65	L1-21943.raw	21554	N
EAT45022.1,JAN95038.1	R.EYSYNEPGYLK.R		2	681.814	0.2	84.92	1	15500000	11	36.25	L1-21943.raw	25202	N
EAT45022.1,JAN95038.1	K.PGLYMSLFNGAVR.A		2	712.872	1.2	81.11	2	8410000	13	56.27	L1-21943.raw	44356	N
EAT45022.1,JAN95038.1	K.AFHVNQFPR.Y		2	558.292	1.2	80.63	1	1830000	9	29.45	L1-21943.raw	18381	N
EAT45022.1,JAN95038.1	R.HILHAYSGNLK.V		3	418.231	-0.4	78.8	2	13300000	11	21.63	L1-21943.raw	10592	N
EAT45022.1,JAN95038.1	A.YNNAGDMIAIGTTADPEK.F		2	940.938	0.1	78.56	0	0	18	43.96	L1-21943.raw	33190	N
EAT45022.1,JAN95038.1	Y.AIVHNSEGSVTVAQHK.N		3	559.629	1.2	78.49	1	512000	16	18.95	L1-21943.raw	8102	N
EAT45022.1,JAN95038.1	R.DLDGALSYLYTGQEWDEETGLYNYHTR.L		3	1070.48	1	78.17	1	2380000	27	67.43	L1-21943.raw	54352	N
EAT45022.1,JAN95038.1	R.LYDPEIGR.F		2	481.751	0.7	77.77	1	18300000	8	32.7	L1-21943.raw	21588	N
EAT45022.1,JAN95038.1	K.LQYNADGLVR.E		2	574.807	1	75.91	1	20100000	10	36.15	L1-21943.raw	25210	N
EAT45022.1,JAN95038.1	K.LRLDGIDSYDR.T		3	441.562	0.4	74.89	3	12500000	11	37.11	L1-21943.raw	26211	N
EAT45022.1,JAN95038.1	K.TDTYDSENSIIAYAIVHNSEGSVTVAQHK.N		3	1050.51	-0.4	74.54	2	21100000	29	51.22	L1-21943.raw	39870	N
EAT45022.1,JAN95038.1	K.LQDQWGVR.Y		2	501.262	1.2	73.9	1	15200000	8	31.55	L1-21943.raw	20459	N
EAT45022.1,JAN95038.1	K.QLSIAFLNFK.Q		2	590.841	1.3	73.74	1	7730000	10	58.76	L1-21943.raw	46591	N
EAT45022.1,JAN95038.1	R.FYQIDPK.N		2	455.738	1.5	72.89	1	14500000	7	32.05	L1-21943.raw	20912	N
EAT45022.1,JAN95038.1	K.TDTYDSENSIIAY.A		2	746.329	1.6	71.98	1	348000	13	52.1	L1-21943.raw	40730	N
EAT45022.1,JAN95038.1	F.SMIFEGLISR.T		2	576.809	2.7	67.32	0	0	10	53.59	L1-21943.raw	42115	N
EAT45022.1,JAN95038.1	R.VGELISSK.Q		2	416.743	0.8	66.1	1	10000000	8	24.92	L1-21943.raw	14192	N
EAT45022.1	R.FLSNLPEK.F		2	474.263	-0.4	64.22	1	12300000	8	33.01	L1-21943.raw	21967	Y
EAT45022.1,JAN95038.1	Y.SQYIPQIVQK.L		2	602.341	1.8	63.32	1	570000	10	37.56	L1-21943.raw	26761	N
EAT45022.1,JAN95038.1	R.NLTQTELK.L		2	473.764	0.9	62.38	1	4170000	8	24.17	L1-21943.raw	13085	N
EAT45022.1,JAN95038.1	Y.MSLFNGAVR.A		2	497.761	1.2	62.34	1	134000	9	39.81	L1-21943.raw	29125	N
EAT45022.1,JAN95038.1	R.TLTEFC(+57.02)IK.Q	Carbamidomethylation	2	506.263	0.8	61.83	1	15700000	8	39.07	L1-21943.raw	28155	N
EAT45022.1,JAN95038.1	A.AYDYLPFGIIFR.K		2	737.892	2.4	61.76	1	123000	12	70.58	L1-21943.raw	57274	N
EAT45022.1,JAN95038.1	S.SYSAITSTVGK.G		2	557.294	1.6	59.04	1	140000	11	29.69	L1-21943.raw	18675	N
EAT45022.1,JAN95038.1	Y.FVAGDSSDAR.I		2	512.739	1	54.14	1	201000	10	20.17	L1-21943.raw	9247	N
EAT45022.1,JAN95038.1	A.YDYLPFGIIFR.K		2	702.373	2.3	53.44	2	135000	11	70.28	L1-21943.raw	57019	N
EAT45022.1,JAN95038.1	R.YAYNNAGDMIAIGTTAD.P		2	880.893	-0.8	53.16	1	289000	17	55.19	L1-21943.raw	43590	N
EAT45022.1,JAN95038.1	Y.DYLPFGIIFR.K		2	620.841	1.3	52.42	1	37600	10	71.24	L1-21943.raw	57899	N
EAT45022.1,JAN95038.1	Y.SAITSTVGK.G		2	432.246	1.8	52.41	0	0	9	20.31	L1-21943.raw	9458	N
EAT45022.1,JAN95038.1	K.VPELGIALEIINQIEK.A		2	890.018	1.2	50.99	2	13600	16	75.81	L1-21943.raw	61933	N
EAT45022.1,JAN95038.1	K.ATSISDYLANNLDL.T		2	755.376	0.9	49.74	1	30800	14	69.42	L1-21943.raw	56340	N
EAT45022.1,JAN95038.1	K.YFQSQTETSLKPL.V		2	771.397	1.9	46.3	0	0	13	40.99	L1-21943.raw	30339	N
EAT45022.1,JAN95038.1	K.QHLGSDWSK.Q		2	529.257	0.6	45.86	1	1690000	9	19.66	L1-21943.raw	8706	N
EAT45022.1,JAN95038.1	K.WDFSKPGLYMSLFNGAVR.A		3	696.685	1.4	45.77	0	0	18	64.09	L1-21943.raw	51540	N
EAT45022.1,JAN95038.1	K.AAYDYLPF.G		2	480.229	0.5	43.66	1	118000	8	64.67	L1-21943.raw	52044	N
EAT45022.1,JAN95038.1	K.LILTTGFAYILGVIQQNGEFDPSK.W		3	875.472	1.6	41.67	1	3900	24	84.04	L1-21943.raw	68979	N
EAT45022.1,JAN95038.1	Y.LYTGQEWDEETGLYNYHTR.L		3	792.358	0.8	41.63	1	148000	19	45.33	L1-21943.raw	34519	N
EAT45022.1,JAN95038.1	L.VETSFSSIK.G		2	499.264	0.5	41.24	1	177000	9	30.09	L1-21943.raw	19149	N
EAT45022.1,JAN95038.1	M.IFEGLISR.T		2	467.772	1.5	41.09	1	61700	8	44.62	L1-21943.raw	33779	N
EAT45022.1,JAN95038.1	M.SLFNGAVR.A		2	432.24	-0.2	35.9	0	0	8	32.98	L1-21943.raw	22027	N
EAT45022.1,JAN95038.1	A.YFVAGDSSDAR.I		2	594.272	3.6	33.58	1	63600	11	28.35	L1-21943.raw	17306	N
EAT45022.1,JAN95038.1	K.NYIEYYHGEYDESPNM(+15.99)R.H	Oxidation (M)	3	732.639	2.2	32.53	1	124000	17	36.55	L1-21943.raw	25676	N
EAT45022.1	R.EMQFEPSSSY.S		2	602.745	-0.3	31.47	1	105000	10	45.28	L1-21943.raw	34359	Y
EAT45022.1,JAN95038.1	L.LYTTVSSLR.I		2	520.292	-0.7	30.08	0	0	9	33.24	L1-21943.raw	22301	N
EAT45022.1	R.ATSTVRFLSNLPEK.F		3	521.624	2.2	29.53	0	0	14	39.05	L1-21943.raw	28348	Y
XP_021711720.1	uncharacterized protein LOC110680214 [Aedes aegypti]	64636	64	51	51	415.57	114	1120000000	--
Protein Accessions	Peptide	PTM	z	m/z	ppm	-10lgP	# Features	Area WT-2	Length	RT	Source File	Scan	Unique
EAT41994.1	K.VEAYANAVQQLPSTNNDC(+57.02)AAVFK.A	Carbamidomethylation	2	1255.6	0.4	122.23	4	556000000	23	48.62	L1-21943.raw	37409	Y
EAT41994.1	K.EWINEPVDSPATQC(+57.02)FGK.C	Carbamidomethylation	2	989.455	0.9	116.05	3	1050000000	17	48.02	L1-21943.raw	37129	Y
EAT41994.1	A.YANAVQQLPSTNNDC(+57.02)AAVFK.A	Carbamidomethylation	2	1106.03	0.9	114.95	2	10100000	20	43.82	L1-21943.raw	32969	Y
EAT41994.1	N.AVQQLPSTNNDC(+57.02)AAVFK.A	Carbamidomethylation	2	931.958	1.6	109.93	1	13200000	17	39.36	L1-21943.raw	28521	Y
EAT41994.1	Y.ANAVQQLPSTNNDC(+57.02)AAVFK.A	Carbamidomethylation	2	1024.5	1.6	102.45	2	1300000	19	41.11	L1-21943.raw	30481	Y
EAT41994.1	K.FDASVIQEQFK.A		2	656.333	0.5	102.17	12	1310000000	11	48.02	L1-21943.raw	37319	Y
EAT41994.1	K.PAVQSQVMEIDGK.Q		2	701.356	0.8	100.51	1	462000000	13	35.5	L1-21943.raw	24799	Y
EAT41994.1	S.TGPFDPEEM(+15.99)LFTFTR.C	Oxidation (M)	2	902.418	1.1	97.89	4	55500000	15	64.06	L1-21943.raw	51565	Y
EAT41994.1	S.TGPFDPEEMLFTFTR.C		2	894.42	0.6	97.78	5	384000000	15	73.05	L1-21943.raw	59630	Y
EAT41994.1	R.QYTVLDDALFK.E		2	656.843	0.8	97.2	3	818000000	11	53.22	L1-21943.raw	41692	Y
EAT41994.1	R.C(+57.02)MEDNLEDGPNRLPMLAK.W	Carbamidomethylation	2	1051.99	0.3	96.72	2	149000000	18	44.97	L1-21943.raw	34072	Y
EAT41994.1	R.C(+57.02)MEDNLEDGPNR.L	Carbamidomethylation	2	725.291	1.3	94.18	3	28600000	12	29.45	L1-21943.raw	18268	Y
EAT41994.1	A.VQQLPSTNNDC(+57.02)AAVFK.A	Carbamidomethylation	2	896.438	-0.5	93.67	1	739000	16	38.56	L1-21943.raw	27805	Y
EAT41994.1	K.EWINEPVDSPATQC(+57.02).F	Carbamidomethylation	2	823.363	1.1	93.61	1	8620000	14	49.83	L1-21943.raw	38549	Y
EAT41994.1	A.NAVQQLPSTNNDC(+57.02)AAVFK.A	Carbamidomethylation	2	988.979	0.5	91.52	2	1100000	18	40.66	L1-21943.raw	29977	Y
EAT41994.1	R.SQIYAFNLPK.K		2	590.822	1.1	90.87	1	1270000000	10	45.47	L1-21943.raw	34868	Y
EAT41994.1	K.VEAYANAVQQLPSTNNDC(+57.02)A.A	Carbamidomethylation	2	1032.97	1.9	90	2	385000	19	45.77	L1-21943.raw	34844	Y
EAT41994.1	K.QSYFEFC(+57.02)ENK.Y	Carbamidomethylation	2	676.286	1.8	88.9	1	588000000	10	40.46	L1-21943.raw	30009	Y
EAT41994.1	K.C(+57.02)LVESSVKDDFK.E	Carbamidomethylation	2	713.848	0.9	87.28	2	10500000	12	32.61	L1-21943.raw	21587	Y
EAT41994.1	W.INEPVDSPATQC(+57.02)FGK.C	Carbamidomethylation	2	831.894	0.7	87.27	1	520000	15	36.4	L1-21943.raw	25558	Y
EAT41994.1	T.GPFDPEEMLFTFTR.C		2	843.896	1	86.7	2	1590000	14	72.96	L1-21943.raw	59255	Y
EAT41994.1	K.VEAYANAVQQLPSTNND.C		2	917.435	0.9	85.63	1	1360000	17	45.47	L1-21943.raw	34535	Y
EAT41994.1	K.KQSYFEFC(+57.02)ENK.Y	Carbamidomethylation	2	740.333	1.6	84.86	3	40400000	11	32.16	L1-21943.raw	20977	Y
EAT41994.1	A.STGPFDPEEMLFTFTR.C		2	937.937	2.1	84.35	2	6570000	16	72.14	L1-21943.raw	58496	Y
EAT41994.1	K.PAVQSQVM(+15.99)EIDGK.Q	Oxidation (M)	2	709.354	1.3	84.34	4	26200000	13	33.38	L1-21943.raw	23698	Y
EAT41994.1	Q.QLPSTNNDC(+57.02)AAVFK.A	Carbamidomethylation	2	782.876	1.5	83.16	1	175000000	14	36.31	L1-21943.raw	25234	Y
EAT41994.1	Y.SKPAVQSQVMEIDGK.Q		2	808.92	0.8	82.09	2	25900000	15	29.4	L1-21943.raw	18322	Y
EAT41994.1	R.TGLYDPVAQK.F		2	546.291	1.4	82.01	1	932000000	10	33.41	L1-21943.raw	22823	Y
EAT41994.1	K.NNELDAEEVK.R		2	580.776	1.1	81.85	1	462000000	10	26.16	L1-21943.raw	15379	Y
EAT41994.1	K.EWINEPVDSPATQ.C		2	743.347	1.3	80.44	1	656000	13	48.57	L1-21943.raw	37550	Y
EAT41994.1	R.C(+57.02)M(+15.99)EDNLEDGPNR.L	Carbamidomethylation; Oxidation (M)	2	733.288	1	80.35	2	746000	12	24.01	L1-21943.raw	12996	Y
EAT41994.1	D.PEEMLFTFTR.C		2	635.813	3.3	80.1	0	0	10	52.56	L1-21943.raw	41163	Y
EAT41994.1	K.QVYSKPAVQSQVMEIDGK.Q		3	669.679	1.1	79.53	1	4050000	18	35.1	L1-21943.raw	24168	Y
EAT41994.1	K.IRQYTVLDDALFK.E		3	527.96	0.9	78.37	2	3590000	13	46.84	L1-21943.raw	35829	Y
EAT41994.1	K.EWINEPVDSPATQCFG.K		2	896.896	-0.1	74.15	1	728000	16	58.65	L1-21943.raw	46625	Y
EAT41994.1	K.C(+57.02)LVESSVK.D	Carbamidomethylation	2	461.24	0.8	73.61	1	299000000	8	23.77	L1-21943.raw	12646	Y
EAT41994.1	A.VQSQVMEIDGK.Q		2	617.31	-0.6	71.41	1	6300000	11	30.69	L1-21943.raw	19552	Y
EAT41994.1	D.SPATQC(+57.02)FGK.C	Carbamidomethylation	2	498.235	0.3	70.78	1	14600000	9	20.59	L1-21943.raw	9498	Y
EAT41994.1	K.DDFKEAFDYR.E		3	435.863	1	70.28	2	1260000	10	39.61	L1-21943.raw	28858	Y
EAT41994.1	R.DFMQVNK.D		2	441.213	1.2	69.18	1	13200000	7	31.35	L1-21943.raw	20226	Y
EAT41994.1	D.PEEM(+15.99)LFTFTR.C	Oxidation (M)	2	643.808	0.9	67.49	1	1410000	10	46.84	L1-21943.raw	35787	Y
EAT41994.1	L.PSTNNDC(+57.02)AAVFK.A	Carbamidomethylation	2	662.304	0.8	66.9	4	2210000	12	27.66	L1-21943.raw	16620	Y
EAT41994.1	K.NNELDAEEVKR.D		2	658.826	0.5	66.1	2	4960000	11	22.48	L1-21943.raw	11561	Y
EAT41994.1	G.PFDPEEMLFTFTR.C		2	815.386	2.5	66.06	1	78700	13	73.17	L1-21943.raw	59614	Y
EAT41994.1	R.TGLYDPVAQKF.D		2	619.825	0.3	66.04	1	241000	11	44.97	L1-21943.raw	34116	Y
EAT41994.1	E.DNLEDGPNR.L		2	515.234	1.8	65.15	1	141000	9	20.83	L1-21943.raw	9980	Y
EAT41994.1	Q.KFDASVIQEQFK.A		3	480.59	1.3	65.13	1	2980000	12	41.21	L1-21943.raw	30186	Y
EAT41994.1	E.PVDSPATQC(+57.02)FGK.C	Carbamidomethylation	2	653.809	1.2	64.3	1	224000	12	29.5	L1-21943.raw	18572	Y
EAT41994.1	R.C(+57.02)MEDNLEDGPNRLPM.L	Carbamidomethylation	2	895.88	1.1	64.05	1	1330000	15	46.27	L1-21943.raw	35294	Y
EAT41994.1	K.EWINEPVDSPATQC(+57.02)FG.K	Carbamidomethylation	2	925.409	2.2	63.81	1	113000	16	57.43	L1-21943.raw	45603	Y
EAT41994.1	K.RDFMQVNK.D		2	519.264	0.8	63.26	2	277000000	8	22.68	L1-21943.raw	12037	Y
EAT41994.1	K.EWINEPVD.S		2	501.233	1.1	62.55	1	3980000	8	46.94	L1-21943.raw	35883	Y
EAT41994.1	F.DASVIQEQFK.A		2	582.8	2.1	62.12	1	496000	10	38.01	L1-21943.raw	27269	Y
EAT41994.1	M.EDNLEDGPNR.L		2	579.755	0.2	62.11	1	351000	10	21.59	L1-21943.raw	10693	Y
EAT41994.1	S.YFEFC(+57.02)ENK.Y	Carbamidomethylation	2	568.74	1.9	60.15	1	6360000	8	36.65	L1-21943.raw	25692	Y
EAT41994.1	Y.TVLDDALFK.E		2	511.282	0.9	57.35	2	11700000	9	48.37	L1-21943.raw	37187	Y
EAT41994.1	D.ASVIQEQFK.A		2	525.285	0.3	56.53	1	5140000	9	31.4	L1-21943.raw	20370	Y
EAT41994.1	K.AYPSLGEK.S		2	432.726	-0.4	55.05	2	559000000	8	26.12	L1-21943.raw	15221	Y
EAT41994.1	A.STGPFDPEEM(+15.99)LFTFTR.C	Oxidation (M)	2	945.934	2	55.02	1	547000	16	62.83	L1-21943.raw	50173	Y
EAT41994.1	N.EPVDSPATQC(+57.02)FGK.C	Carbamidomethylation	2	718.331	1.4	54.93	1	267000	13	32.1	L1-21943.raw	21093	Y
EAT41994.1	Q.SYFEFC(+57.02)ENK.Y	Carbamidomethylation	2	612.256	1.1	54.66	1	3150000	9	39.91	L1-21943.raw	29027	Y
EAT41994.1	K.RDFM(+15.99)QVNK.D	Oxidation (M)	2	527.261	1	54.34	2	18600000	8	20.73	L1-21943.raw	9863	Y
EAT41994.1	Y.SKPAVQSQVM(+15.99)EIDGK.Q	Oxidation (M)	3	544.948	1.6	53.3	0	0	15	25.2	L1-21943.raw	14221	Y
EAT41994.1	K.VEAYANAVQQL.P		2	603.312	1.4	52.08	0	0	11	46.46	L1-21943.raw	35517	Y
EAT41994.1	K.VEAYANAVQQ.L		2	546.771	2.4	51.39	1	107000	10	31.5	L1-21943.raw	20610	Y
EAT41994.1	K.WKEWINEPVDSPATQC(+57.02)FGK.C	Carbamidomethylation	3	764.699	2.9	50.32	1	136000	19	46.94	L1-21943.raw	36019	Y
EAT41994.1	T.KNNELDAEEVK.R		2	644.822	-0.1	49.73	1	48600	11	19.93	L1-21943.raw	9037	Y
EAT41994.1	K.C(+57.02)LVESSVKDDFKEAFDYR.E	Carbamidomethylation	4	552.763	0.1	49.46	2	1950000	18	47.31	L1-21943.raw	36248	Y
EAT41994.1	V.QQLPSTNNDC(+57.02)AAVFK.A	Carbamidomethylation	2	846.906	1.9	49.43	1	77200	15	36.6	L1-21943.raw	25876	Y
EAT41994.1	Q.SQVMEIDGK.Q		2	503.748	1.2	49.08	1	2660000	9	27.56	L1-21943.raw	16439	Y
EAT41994.1	V.YSKPAVQSQVMEIDGK.Q		3	593.97	0.5	49.07	0	0	16	32.86	L1-21943.raw	21906	Y
EAT41994.1	K.EWINEPVDSPA.T		2	628.794	1.4	48.97	1	210000	11	48.82	L1-21943.raw	37746	Y
EAT41994.1	T.GLYDPVAQK.F		2	495.766	-0.6	47.5	1	143000	9	32.3	L1-21943.raw	21341	Y
EAT41994.1	K.FDASVIQEQF.K		2	592.286	1	47.19	1	469000	10	58.72	L1-21943.raw	46677	Y
EAT41994.1	R.C(+57.02)MEDNLEDGPNRLPM(+15.99)LAK.W	Carbamidomethylation; Oxidation (M)	3	706.993	1.5	46.04	1	7240000	18	41.46	L1-21943.raw	31174	Y
EAT41994.1	G.LYDPVAQK.F		2	467.255	-0.2	45.1	2	1610000	8	33.41	L1-21943.raw	22535	Y
EAT41994.1	A.SVIQEQFK.A		2	489.767	1.2	45.05	1	9310000	8	29.69	L1-21943.raw	18700	Y
EAT41994.1	E.MLFTFTR.C		2	458.241	-0.1	44.7	1	580000	7	46.74	L1-21943.raw	35759	Y
EAT41994.1	K.YYPAGSDK.R		2	450.709	0.9	42.71	1	342000	8	17.4	L1-21943.raw	6518	Y
EAT41994.1	K.VEAYANAVQ.Q		2	482.741	1.6	42.53	1	58800	9	23.47	L1-21943.raw	12637	Y
EAT41994.1	T.VLDDALFK.E		2	460.759	1.3	41.09	1	405000	8	43.05	L1-21943.raw	32341	Y
EAT41994.1	P.FDPEEMLFTFTR.C		2	766.86	2.1	40.99	1	55200	12	70.43	L1-21943.raw	57214	Y
EAT41994.1	K.NLFHGNK.E		2	415.219	0	40.88	2	348000	7	13.63	L1-21943.raw	4101	Y
EAT41994.1	R.C(+57.02)M(+15.99)EDNLEDGPNRLPMLAK.W	Carbamidomethylation; Oxidation (M)	3	706.993	1.3	40.17	1	7240000	18	44.32	L1-21943.raw	33532	Y
EAT41994.1	A.VQSQVM(+15.99)EIDGK.Q	Oxidation (M)	2	625.309	0.8	39.61	0	0	11	24.29	L1-21943.raw	13337	Y
EAT41994.1	Y.FEFC(+57.02)ENK.Y	Carbamidomethylation	2	487.209	2.2	39.4	1	8670000	7	29.89	L1-21943.raw	18746	Y
EAT41994.1	N.NDC(+57.02)AAVFK.A	Carbamidomethylation	2	462.716	0	36.97	1	1520000	8	24.97	L1-21943.raw	13906	Y
EAT41994.1	T.GPFDPEEM(+15.99)LFTFTR.C	Oxidation (M)	2	851.895	2.9	36	1	133000	14	64.16	L1-21943.raw	51510	Y
EAT41994.1	S.VIQEQFK.A		2	446.25	0.2	34.66	1	4770000	7	24.42	L1-21943.raw	13370	Y
EAT41994.1	K.EHTDC(+57.02)VMK.G	Carbamidomethylation	2	510.218	0.3	34.06	1	13900	8	8.77	L1-21943.raw	2847	Y
EAT41993.1,EAT41994.1	K.EAFDYREVR.S		2	592.789	1.6	33.79	1	154000	9	29.69	L1-21943.raw	18793	N
EAT41994.1	Q.IYAFNLPK.K		2	483.276	-0.4	32.86	1	1050000	8	43.82	L1-21943.raw	33112	Y
EAT41994.1	N.ELDAEEVK.R		2	466.733	1.5	32.31	1	245000	8	24.11	L1-21943.raw	13139	Y
EAT45670.1	AAEL003053-PC [Aedes aegypti]	29549	48	28	28	338.48	69	839000000	--
Protein Accessions	Peptide	PTM	z	m/z	ppm	-10lgP	# Features	Area WT-2	Length	RT	Source File	Scan	Unique
XP_021702576.1	K.LEQTLDELEDSLER.E		2	845.414	1.6	109.94	1	2560000	14	54.32	L1-21943.raw	42796	Y
XP_021702576.1	R.LSTEVEDLQLEVDR.A		2	823.418	0.9	108.47	1	1760000	14	48.42	L1-21943.raw	37322	Y
XP_021702576.1	K.DTEGKPSLEDQVVQTNPVLEAYGNAK.T		3	934.799	1.7	108.16	1	1800000	26	51.65	L1-21943.raw	40259	Y
XP_021702576.1	R.LTDEAFDILGFTQEEK.D		2	928.454	2.7	106.01	2	962000	16	63.01	L1-21943.raw	50445	Y
XP_021702576.1	K.ENQSMLITGESGAGK.T		2	761.366	2.3	105.16	1	822000	15	32.56	L1-21943.raw	21545	Y
XP_021702576.1	K.DELQAALEEAEAALEQEENK.V		2	1115.52	1.9	103.8	2	695000	20	75.83	L1-21943.raw	61851	Y
XP_021702576.1	R.IEELEEEVEAER.Q		2	737.85	1.6	102.97	1	2430000	12	39.56	L1-21943.raw	28780	Y
XP_021702576.1	K.GAYEEGQEQLEAVR.R		2	789.875	2.3	100.36	1	1120000	14	36.55	L1-21943.raw	25594	Y
XP_021702576.1	R.LAEAEETIESLNQK.C		2	787.9	1.3	98.57	2	4220000	14	40.31	L1-21943.raw	29453	Y
XP_021702576.1	K.LAGADIETYLLEK.A		2	718.388	0.8	98.37	1	3160000	13	55.05	L1-21943.raw	43349	Y
XP_021702576.1	R.YLILAPAAMQAEAEPK.K		2	858.457	1.2	97.51	2	1480000	16	51.4	L1-21943.raw	40082	Y
XP_021702576.1	K.AC(+57.02)WVPDEAEGYLLGEIK.A	Carbamidomethylation	2	975.472	2.4	96.08	2	1810000	17	62.8	L1-21943.raw	50275	Y
XP_021702576.1	K.VDDLAAELDASQK.E		2	687.843	2.5	94.13	2	2130000	13	41.21	L1-21943.raw	30493	Y
XP_021702576.1	R.QAEQELSDAHEQLNEVSGQNASIGAAK.R		3	942.117	1	93.81	1	1080000	27	39.66	L1-21943.raw	28913	Y
XP_021702576.1	K.ISLTQQLEDTK.R		2	638.344	1.3	92.96	1	3020000	11	38.76	L1-21943.raw	27995	Y
XP_021702576.1	K.AQQELEEAEER.A		2	666.308	1.2	91.41	1	557000	11	24.72	L1-21943.raw	13716	Y
XP_021702576.1	K.VIAYFATIGASK.K		2	620.851	0.9	91.38	1	2080000	12	46.12	L1-21943.raw	35151	Y
XP_021702576.1	K.C(+57.02)FEAIQLDPDSYR.I	Carbamidomethylation	2	807.369	2	90.67	1	783000	13	50.18	L1-21943.raw	38975	Y
XP_021702576.1	R.EIETELDSEQR.R		2	674.816	0.9	89.39	1	1170000	11	30.85	L1-21943.raw	19850	Y
XP_021702576.1	K.NKDPLNDTVVEQFK.K		2	823.926	3.7	89.29	2	1650000	14	39.36	L1-21943.raw	28759	Y
XP_021702576.1	K.GAAFATVSSAYK.E		2	586.803	2.7	88.78	1	1180000	12	33.6	L1-21943.raw	22581	Y
XP_021702576.1	K.TALLDSLSGEK.G		2	567.308	3.2	86.71	1	3010000	11	41.21	L1-21943.raw	30521	Y
XP_021702576.1	R.ELEELGERLEEAGGATSAQIELNK.K		3	862.768	0.1	85.62	1	375000	24	52.35	L1-21943.raw	40955	Y
XP_021702576.1	R.QIEEAEEIAALNLAK.F		2	821.44	2.4	85.27	2	1250000	15	51.25	L1-21943.raw	39907	Y
XP_021702576.1	R.ANMYNELNNTR.S		2	670.307	0.8	84.46	1	1370000	11	30.85	L1-21943.raw	19833	Y
XP_021702576.1	K.LTQEAVSDLER.N		2	630.826	1.4	82.73	1	3040000	11	33.21	L1-21943.raw	22214	Y
XP_021702576.1	R.ALDSMQASLEAEAK.G		2	732.356	0.7	82.35	1	565000	14	40.76	L1-21943.raw	30118	Y
XP_021702576.1	K.GREEQAEADGIEEGDR.V		3	587.595	1.2	81.92	1	2100000	16	24.02	L1-21943.raw	13076	Y
XP_021702576.1	K.IMSWLQSWC(+57.02)R.G	Carbamidomethylation	2	683.825	1.8	80.49	1	1140000	10	55.55	L1-21943.raw	43805	Y
XP_021702576.1	K.TAEELQAAEDK.V		2	602.789	0.8	79.6	1	2300000	11	24.01	L1-21943.raw	12973	Y
XP_021702576.1	K.LEDEQNLVGK.L		2	572.796	0.5	78.62	1	3080000	10	28.8	L1-21943.raw	17722	Y
XP_021702576.1	K.DLLDQIGEGGR.N		2	586.799	0.2	78.61	1	2800000	11	48.11	L1-21943.raw	37032	Y
XP_021702576.1	R.AGVLGQMEDFR.D		2	611.799	1.4	77.23	1	355000	11	44.93	L1-21943.raw	34100	Y
XP_021702576.1	R.NLNDEIAHQDELINK.L		2	883.44	0.3	76.91	1	116000	15	38.76	L1-21943.raw	28075	Y
XP_021702576.1	K.ANAEAQLWR.S		2	529.773	-0.1	75.96	1	3940000	9	32.81	L1-21943.raw	21645	Y
XP_021702576.1	R.QLEDAESQVSQLSK.I		2	781.39	2.2	75.74	1	1020000	14	37.26	L1-21943.raw	26375	Y
XP_021702576.1	R.AQLELSQVR.Q		2	522.297	1.5	75.69	1	2770000	9	32.1	L1-21943.raw	21057	Y
XP_021702576.1	K.GALQEYQEK.A		2	533.264	-0.3	75.51	1	2420000	9	23.24	L1-21943.raw	12220	Y
XP_021702576.1	K.ELTFQSEEDRK.N		2	691.334	0.6	74.93	0	0	11	25.98	L1-21943.raw	14994	Y
XP_021702576.1	K.LEQEISGQK.K		2	516.273	1.4	74.61	1	2020000	9	19.4	L1-21943.raw	8450	Y
XP_021702576.1	K.DQVYNAVGALC(+57.02)K.G	Carbamidomethylation	2	669.33	1.4	74.08	1	1970000	12	41.2	L1-21943.raw	30472	Y
XP_021702576.1	K.DLVGQVNPPK.Y		2	533.799	1.4	73.13	1	724000	10	34.25	L1-21943.raw	23165	Y
XP_021702576.1	R.LDDAETNALK.G		2	545.275	-0.1	72.6	1	2130000	10	27.41	L1-21943.raw	16390	Y
XP_021702576.1	K.LEADINELEIALDHANK.A		3	636.662	0.8	71.28	1	3640000	17	53.56	L1-21943.raw	41962	Y
XP_021702576.1	R.ADLAEQAATK.F		2	509.265	1.7	71.18	1	1300000	10	21.23	L1-21943.raw	10492	Y
XP_021702576.1	R.VISQQTLER.S		2	537.301	0.5	70.06	1	2160000	9	25.77	L1-21943.raw	14708	Y
XP_021702576.1	K.KDAEDLELQIQK.I		3	477.256	0	69.95	2	1990000	12	33.49	L1-21943.raw	22539	Y
XP_021702576.1	R.EQVEEEAEGK.G		2	574.26	0.3	69.64	1	339000	10	19.19	L1-21943.raw	8301	Y
XP_021702576.1	R.RANALQNELEESR.T		2	765.387	0.6	69.47	1	1200000	13	27.97	L1-21943.raw	16977	Y
XP_021702576.1	R.NEVPPHLFAISDGAYVNMLTNK.E		3	810.744	1.9	68.98	2	177000	22	56.73	L1-21943.raw	44950	Y
XP_021702576.1	K.AQQELEEAEERADLAEQAATK.F		3	777.376	1.8	67.76	1	1450000	21	43.81	L1-21943.raw	32927	Y
XP_021702576.1	K.DAEDLELQIQK.I		2	651.334	1.5	66.52	1	450000	11	42.85	L1-21943.raw	32190	Y
XP_021702576.1	R.TLLEQADR.G		2	473.254	0.4	66.49	1	2390000	8	27.16	L1-21943.raw	16091	Y
XP_021702576.1	K.LVMHQLTC(+57.02)NGVLEGIR.I	Carbamidomethylation	3	613.991	0.8	66.24	1	1930000	16	43.72	L1-21943.raw	32893	Y
XP_021702576.1	K.QLQHTLNEVQGK.L		2	697.875	2.3	65.89	2	1720000	12	23	L1-21943.raw	12028	Y
XP_021702576.1	M.PKPVVQVGGDPDPSEWLFISEEMK.R		3	895.448	1.1	64.91	1	822000	24	60.1	L1-21943.raw	47951	Y
XP_021702576.1	R.TALEVVQR.N		2	458.267	-0.1	64.84	1	2350000	8	28.07	L1-21943.raw	17027	Y
XP_021702576.1	R.DLEEANIQHEGTLANLRK.K		3	684.355	-0.7	63.75	1	1630000	18	35.45	L1-21943.raw	24545	Y
XP_021702576.1	R.DLEEANIQHEGTLANLR.K		3	641.659	3.3	60.65	1	1910000	17	41.16	L1-21943.raw	30468	Y
XP_021702576.1	K.ELEALNSK.L		2	452.243	1.6	60.21	1	1740000	8	24.11	L1-21943.raw	13078	Y
XP_021702576.1	R.TLNDFDAAK.K		2	497.746	0.2	60.15	1	1780000	9	28.5	L1-21943.raw	17425	Y
XP_021702576.1	R.ANALQNELEESR.T		2	687.337	1.7	59.45	1	1090000	12	34.8	L1-21943.raw	23772	Y
XP_021702576.1	K.C(+57.02)EDMSNLTYLNDASVLHNLR.E	Carbamidomethylation	3	789.036	1.4	57.77	1	241000	20	53.05	L1-21943.raw	41755	Y
XP_021702576.1	K.LSIENSDLLR.Q		2	580.32	0.5	56.79	2	8160000	10	43.27	L1-21943.raw	32731	Y
XP_021702576.1	K.KDLVGQVNPPK.Y		2	597.847	1.7	55.7	0	0	11	25.25	L1-21943.raw	14265	Y
XP_021702576.1	K.DKEISALSAK.L		2	531.295	-0.4	55.29	1	128000	10	22.48	L1-21943.raw	11528	Y
XP_021702576.1	K.EISALSAK.L		2	409.735	1	54.7	1	565000	8	24.01	L1-21943.raw	13032	Y
XP_021702576.1	R.NYSTELFR.L		2	515.253	-1.1	53.94	1	1770000	8	37.31	L1-21943.raw	26527	Y
XP_021702576.1	R.C(+57.02)IIPNELK.Q	Carbamidomethylation	2	493.771	0.8	51.93	1	1310000	8	37.46	L1-21943.raw	26599	Y
XP_021702576.1	K.LESELQTLHSDLDELLNEAK.N		3	766.39	1.6	50.19	1	2600000	20	66.37	L1-21943.raw	53272	Y
XP_021702576.1	R.EQLGISER.R		2	466.246	-0.2	49.31	1	1990000	8	26.02	L1-21943.raw	14929	Y
XP_021702576.1	K.LQQFFNHHMFVLEQEEYK.K		3	789.713	1.1	49.23	2	2260000	18	45.88	L1-21943.raw	34961	Y
XP_021702576.1	K.KDTEGKPSLEDQVVQTNPVLEAYGNAK.T		4	733.375	0.9	47.97	1	1330000	27	45.58	L1-21943.raw	34782	Y
XP_021702576.1	R.MMYSDFK.Q		2	461.196	0.5	47.62	1	446000	7	33.41	L1-21943.raw	22417	Y
XP_021702576.1	R.AGVLGQMEDFRDQR.L		3	541.264	2	46.8	1	1660000	14	39.76	L1-21943.raw	28984	Y
XP_021702576.1	K.HNDAVAEMAEQVDQLNK.L		3	637.968	1.6	46.31	0	0	17	44.75	L1-21943.raw	33935	Y
XP_021702576.1	R.NLEHDLDNLREQVEEEAEGK.G		4	592.531	-0.9	45.53	1	599000	20	56.42	L1-21943.raw	44594	Y
XP_021702576.1	R.ELEELGER.L		2	487.743	-0.7	44.78	1	831000	8	28.9	L1-21943.raw	17875	Y
XP_021702576.1	R.MQDLVDK.L		2	424.713	-0.4	44.15	1	825000	7	24.16	L1-21943.raw	13111	Y
XP_021702576.1	K.ALEQQIK.E		2	415.243	-0.1	38.88	1	151000	7	19.84	L1-21943.raw	8967	Y
XP_021702576.1	A.FATVSSAYK.E		2	487.253	-0.2	37.51	1	413000	9	27.61	L1-21943.raw	16585	Y
XP_021702576.1	R.LADELRAEQDHAQTQEK.L		3	661.324	0.8	34.45	1	44000	17	24.49	L1-21943.raw	13550	Y
XP_021702576.1	K.LEQTLDELEDSLEREK.K		3	649.658	1.5	31.4	1	596000	16	49.89	L1-21943.raw	38843	Y
XP_021702576.1	K.PSLEDQVVQTNPVLEAYGNAK.T		3	758.053	0.2	31.35	1	98000	21	54.64	L1-21943.raw	43106	Y
XP_021702576.1	R.VREIETELDSEQR.R		3	535.269	0.4	29.67	1	222000	13	28.75	L1-21943.raw	17827	Y
XP_021702576.1	R.AEELEEAK.R		2	459.725	1.3	29.45	1	238000	8	22.96	L1-21943.raw	12100	Y
AAL76020.1	putative secreted protein [Aedes aegypti]	66213	65	48	49	454.37	101	734000000	--
Protein Accessions	Peptide	PTM	z	m/z	ppm	-10lgP	# Features	Area WT-2	Length	RT	Source File	Scan	Unique
ABF18509.1,XP_001662185.3	K.LLTSASGTNLQQELSNVLK.I		2	1008.55	1.1	121.08	5	225000000	19	58.85	L1-21943.raw	46589	N
ABF18509.1,XP_001662185.3	K.VFEQGQDVALGEIVQK.M		2	880.466	1.7	120.98	3	319000000	16	47.46	L1-21943.raw	36309	N
XP_001662185.3	K.FQEEFSATC(+57.02)YFYASR.E	Carbamidomethylation	2	953.411	2	120.93	2	5940000	15	52.45	L1-21943.raw	41427	Y
XP_001662185.3	K.TPPEAAMGLEDK.Q		2	629.803	0.5	106.81	1	97100000	12	32.91	L1-21943.raw	22322	Y
XP_001662185.3	K.FFAIDSWQFEGLWK.F		2	887.437	1.6	101.48	1	570000	14	71.73	L1-21943.raw	58249	Y
ABF18509.1,XP_001662185.3	R.TAMAVAIGSEK.V		2	539.285	1.8	100.13	1	90700000	11	30.54	L1-21943.raw	19428	N
ABF18509.1,XP_001662185.3	R.IPQFGLQTTVPGR.Q		2	707.397	0.8	99.14	2	81400000	13	45.97	L1-21943.raw	34873	N
ABF18509.1,XP_001662185.3	K.VSTVYESIINNC(+57.02)VIYTGHLQPSNAQR.M	Carbamidomethylation	2	1482.24	0.5	95.4	4	182000000	26	52.77	L1-21943.raw	41444	N
XP_001662185.3	N.AVQSYLTDTDINPNWK.F		2	932.957	-0.4	95.16	1	328000	16	49.07	L1-21943.raw	37954	Y
XP_001662185.3	K.TPPEAAMGLEDKQK.C		2	757.88	1.2	94.88	2	63000000	14	26.88	L1-21943.raw	15760	Y
ABF18509.1,XP_001662185.3	K.VFTDYKENFVMSPYSLR.R		3	699.345	2.6	90.95	2	15700000	17	50.8	L1-21943.raw	39433	N
ABF18509.1,XP_001662185.3	R.MGQVINDALK.N		2	544.793	1.3	90.95	1	110000000	10	34.05	L1-21943.raw	23031	N
ABF18509.1,XP_001662185.3	K.MEMSMAADGEK.Q		2	600.241	0.2	88.86	1	26600000	11	29.35	L1-21943.raw	18221	N
ABF18509.1,XP_001662185.3	K.ENFVMSPYSLR.R		2	671.828	1.4	88.62	1	103000000	11	47.6	L1-21943.raw	36408	N
XP_001662185.3	Q.SYLTDTDINPNWK.F		2	783.876	1.1	87.82	1	1720000	13	46.36	L1-21943.raw	35433	Y
ABF18509.1,XP_001662185.3	K.VSTVYESIINNC(+57.02)VIYTGH.L	Carbamidomethylation	2	1035	0.3	86.72	2	412000	18	57.01	L1-21943.raw	45205	N
ABF18509.1,XP_001662185.3	N.NC(+57.02)VIYTGHLQPSNAQR.M	Carbamidomethylation	2	929.456	1.2	85.95	2	7420000	16	29.79	L1-21943.raw	18828	N
XP_001662185.3	F.VVYDQNELVPILVGLYLK.T		2	1038.09	1	83.92	2	6790000	18	76.18	L1-21943.raw	61997	Y
ABF18509.1,XP_001662185.3	R.TAM(+15.99)AVAIGSEK.V	Oxidation (M)	2	547.281	-0.4	83.31	3	8410000	11	27.81	L1-21943.raw	16871	N
ABF18509.1,XP_001662185.3	K.FLYLEEMLK.Y		2	593.316	1.6	83.18	4	112000000	9	59.15	L1-21943.raw	47361	N
ABF18509.1,XP_001662185.3	Q.NELVPILVGLYLK.T		2	735.952	1.9	82.9	2	1130000	13	69.47	L1-21943.raw	56242	N
ABF18509.1,XP_001662185.3	K.YGNFPEWNVQAVDLPYHDQSPL.S		2	1295.11	1.7	82.01	2	8040000	22	64.51	L1-21943.raw	51811	N
ABF18509.1,XP_001662185.3	K.VFTDYKENFVMSPY.S		2	870.404	1.7	80.45	1	2040000	14	53.61	L1-21943.raw	42063	N
XP_001662185.3	K.TPPEAAM(+15.99)GLEDK.Q	Oxidation (M)	2	637.801	0.5	80.38	2	4540000	12	26.27	L1-21943.raw	15142	Y
ABF18509.1,XP_001662185.3	R.LFSC(+57.02)FQGVK.L	Carbamidomethylation	2	543.277	1.4	79.2	1	170000000	9	39.16	L1-21943.raw	28462	N
ABF18509.1,XP_001662185.3	Q.FGLQTTVPGR.Q		2	538.299	1.8	77.76	1	30000000	10	37.01	L1-21943.raw	26183	N
ABF18509.1,XP_001662185.3	K.MEM(+15.99)SMAADGEK.Q	Oxidation (M)	2	608.238	0.4	77.48	2	4710000	11	20.54	L1-21943.raw	9547	N
ABF18509.1,XP_001662185.3	K.M(+15.99)EMSMAADGEK.Q	Oxidation (M)	2	608.238	0.4	75.45	1	414000	11	23.62	L1-21943.raw	12627	N
XP_001662185.3	P.PEAAMGLEDKQK.C		2	658.827	-2.9	75.24	0	0	12	26.94	L1-21943.raw	15953	Y
ABF18509.1,XP_001662185.3	P.QFGLQTTVPGR.Q		2	602.329	1.6	75.14	1	130000000	11	38.41	L1-21943.raw	27513	N
ABF18509.1,XP_001662185.3	L.TDTDINPNWK.F		2	602.286	1.2	74.17	1	516000	10	32.76	L1-21943.raw	21710	N
ABF18509.1,XP_001662185.3	T.SASGTNLQQELSNVLK.I		2	844.946	2.5	73.44	1	265000	16	52.3	L1-21943.raw	40926	N
ABF18509.1,XP_001662185.3	K.MEMSM(+15.99)AADGEK.Q	Oxidation (M)	2	608.238	-0.2	71.57	2	607000	11	22.43	L1-21943.raw	11525	N
XP_001662185.3	A.VQSYLTDTDINPNWK.F		2	897.436	-3.7	70.36	1	90000	15	47.6	L1-21943.raw	36671	Y
ABF18509.1,XP_001662185.3	K.FLYLEEM(+15.99)LK.Y	Oxidation (M)	2	601.313	1.2	69.75	2	7480000	9	47.92	L1-21943.raw	36898	N
XP_001662185.3	Y.DQNELVPILVGLYLK.T		3	571.999	1.5	68.41	2	1620000	15	77.35	L1-21943.raw	63120	Y
ABF18509.1,XP_001662185.3	R.QLLESMGMK.V		2	518.763	1.3	67.87	1	44000000	9	37.76	L1-21943.raw	26811	N
ABF18509.1,XP_001662185.3	K.YGNFPEWNVQAVDLPYHDQSPLSC(+57.02).L	Carbamidomethylation	2	1418.64	0.9	66.63	2	1380000	24	64.57	L1-21943.raw	52047	N
ABF18509.1,XP_001662185.3	R.M(+15.99)GQVINDALK.N	Oxidation (M)	2	552.79	1.6	66.54	2	5720000	10	29.2	L1-21943.raw	18160	N
ABF18509.1,XP_001662185.3	A.SGTNLQQELSNVLK.I		2	765.911	1.3	66.47	1	2980000	14	51.9	L1-21943.raw	40434	N
ABF18509.1,XP_001662185.3	K.VPFNQGVFK.V		2	518.284	-1.6	63.79	0	0	9	37.91	L1-21943.raw	27159	N
ABF18509.1,XP_001662185.3	R.RLFSC(+57.02)FQGVK.L	Carbamidomethylation	2	621.327	0.5	63.76	2	7830000	10	33.7	L1-21943.raw	22595	N
ABF18509.1,XP_001662185.3	K.VSTVYESIINNC(+57.02)VIY.T	Carbamidomethylation	2	887.443	3.1	62.39	1	305000	15	65.02	L1-21943.raw	52299	N
ABF18509.1,XP_001662185.3	A.MAVAIGSEK.V		2	453.242	0	62.2	1	2200000	9	26.77	L1-21943.raw	15781	N
ABF18509.1,XP_001662185.3	K.FQEEFSATC(+57.02)Y.F	Carbamidomethylation	2	641.259	0.6	61.61	1	3580000	10	47.55	L1-21943.raw	36445	N
ABF18509.1,XP_001662185.3	V.PNQQPSGQDHRPYVEQWVR.Y		3	774.378	1	61.53	2	6100000	19	35.55	L1-21943.raw	24597	N
ABF18509.1,XP_001662185.3	K.VPFNQGVFKVFEQGQDVALGEIVQK.M		3	926.162	2.1	61.08	1	87500	25	63.75	L1-21943.raw	51313	N
ABF18509.1,XP_001662185.3	L.TSASGTNLQQELSNVLK.I		2	895.468	-0.1	60.74	0	0	17	58.93	L1-21943.raw	46894	N
ABF18509.1,XP_001662185.3	Y.LTDTDINPNWK.F		2	658.828	0.3	60.04	1	313000	11	37.91	L1-21943.raw	27125	N
ABF18509.1,XP_001662185.3	K.C(+57.02)DDPPVGYQ	Carbamidomethylation	2	525.714	1.6	59.05	1	21600000	9	33.06	L1-21943.raw	21915	N
ABF18509.1,XP_001662185.3	Q.GQDVALGEIVQK.M		2	628.847	1.7	58.87	1	146000	12	38.46	L1-21943.raw	27753	N
ABF18509.1,XP_001662185.3	S.ASGTNLQQELSNVLK.I		2	801.429	1.4	58.75	1	541000	15	52.05	L1-21943.raw	40676	N
ABF18509.1,XP_001662185.3	K.QFTAHQPFLFVVY.D		2	798.915	0.7	55.34	1	1240000	13	61.65	L1-21943.raw	49273	N
ABF18509.1,XP_001662185.3	K.QFTAHQPFLF.V		2	618.315	1.5	54.98	1	9610000	10	51.59	L1-21943.raw	40086	N
ABF18509.1,XP_001662185.3	S.YLTDTDINPNWK.F		2	740.361	2.4	52.7	1	342000	12	44.01	L1-21943.raw	33298	N
ABF18509.1,XP_001662185.3	K.ENFVM(+15.99)SPYSLR.R	Oxidation (M)	2	679.824	0.6	52.42	1	403000	11	46.79	L1-21943.raw	36351	N
XP_001662185.3	T.C(+57.02)YFYASR.E	Carbamidomethylation	2	483.711	0.7	51.97	1	3130000	7	30.49	L1-21943.raw	19426	Y
ABF18509.1,XP_001662185.3	R.QLLESMGM(+15.99)K.V	Oxidation (M)	2	526.76	0.6	51.91	3	2550000	9	30.59	L1-21943.raw	19591	N
ABF18509.1,XP_001662185.3	K.ENFVMSPY.S		2	493.718	0.7	51.5	1	2370000	8	51.22	L1-21943.raw	39794	N
ABF18509.1,XP_001662185.3	T.NLQQELSNVLK.I		2	643.361	2.1	51.1	1	249000	11	51.15	L1-21943.raw	39920	N
ABF18509.1,XP_001662185.3	T.VYESIINNC(+57.02)VIYTGHLQPSNAQR.M	Carbamidomethylation	3	892.779	0.6	49.39	1	1550000	23	46.43	L1-21943.raw	35460	N
ABF18509.1,XP_001662185.3	K.YGNFPEWNVQAVDLPYHDQSPLSC(+57.02)L.L	Carbamidomethylation	3	983.789	0.5	47.98	1	150000	25	69.12	L1-21943.raw	56085	N
ABF18509.1,XP_001662185.3	T.AMAVAIGSEK.V		2	488.759	-2	47.88	1	153000	10	28.15	L1-21943.raw	17226	N
XP_001662185.3	K.IVPNQQPSGQDHRPYVEQWVR.Y		3	845.096	1.1	47.78	1	17000000	21	35.75	L1-21943.raw	24469	Y
ABF18509.1,XP_001662185.3	R.QLLESM(+15.99)GMK.V	Oxidation (M)	2	526.759	0	47.45	2	1730000	9	27.81	L1-21943.raw	16740	N
ABF18509.1,XP_001662185.3	K.YGNFPEWNVQAVDLPY.H		2	956.451	1.4	47.28	1	27000	16	71.78	L1-21943.raw	58390	N
ABF18509.1,XP_001662185.3	D.VALGEIVQK.M		2	478.792	0.2	45.54	1	616000	9	34.9	L1-21943.raw	23949	N
ABF18509.1,XP_001662185.3	K.VSTVYESIINNC(+57.02)VIYTGHLQPSNAQ.R	Carbamidomethylation	3	936.463	3	45.21	1	327000	25	58.34	L1-21943.raw	46445	N
ABF18509.1,XP_001662185.3	P.FNQGVFK.V		2	420.225	2.3	44	1	145000000	7	28.8	L1-21943.raw	17591	N
ABF18509.1,XP_001662185.3	K.YGNFPEWNVQ.A		2	627.283	0	43.37	0	0	10	55.36	L1-21943.raw	43725	N
ABF18509.1,XP_001662185.3	K.YGNFPEWNVQAVDLPYHDQSPLS.C		3	892.753	2.5	41.91	1	88200	23	63.75	L1-21943.raw	51219	N
ABF18509.1,XP_001662185.3	R.PYVEQWVR.Y		2	538.781	1.9	40.87	0	0	8	38.7	L1-21943.raw	27984	N
ABF18509.1,XP_001662185.3	K.QFTAHQPF.L		2	488.238	0.3	39.91	1	13100000	8	33.49	L1-21943.raw	22722	N
ABF18509.1,XP_001662185.3	K.TTVRIPQFGLQTTVPGR.Q		3	624.354	-0.6	39.33	1	1060000	17	46.59	L1-21943.raw	35609	N
XP_001662185.3	Y.DAQNDHNEFSWNAFK.K		3	608.265	1.4	39.04	1	492000	15	45.18	L1-21943.raw	34332	Y
ABF18509.1,XP_001662185.3	K.ENFVM(+15.99)SPY.S	Oxidation (M)	2	501.716	1.5	38.2	0	0	8	43.75	L1-21943.raw	32997	N
ABF18509.1,XP_001662185.3	N.DHNEFSWNAFK.K		3	465.543	1.4	37.79	1	109000	11	44.27	L1-21943.raw	33511	N
XP_001662185.3	T.PPEAAMGLEDK.Q		2	579.28	1.8	37.25	0	0	11	32.95	L1-21943.raw	22001	Y
ABF18509.1,XP_001662185.3	F.LYLEEMLK.Y		2	519.781	1	33.53	1	162000	8	49.64	L1-21943.raw	38529	N
ABF18509.1,XP_001662185.3	K.ENFVMSPYSLRR.L		3	500.255	1.5	32.76	0	0	12	39.66	L1-21943.raw	28981	N
ABF18509.1,XP_001662185.3	C.LLVMPLDGNYESLINSMNQSR.F		3	798.732	0.6	32.43	1	14700	21	67.58	L1-21943.raw	54732	N
ABF18509.1,XP_001662185.3	M.KVPFNQGVFK.V		2	582.333	2.2	31.79	1	1550000	10	31.25	L1-21943.raw	20219	N
ABF18509.1,XP_001662185.3	N.QQPSGQDHRPYVEQWVR.Y		4	528.261	1.4	31.45	0	0	17	31.68	L1-21943.raw	20694	N
ABF18509.1,XP_001662185.3	R.QLLESMGMKVPFNQGVFK.V		3	685.027	1.9	30.91	0	0	18	54.3	L1-21943.raw	42771	N
AAX20245.1	putative 7.8 kDa acidic protein [Aedes aegypti]	10741	42	12	12	272.07	37	710000000	--
Protein Accessions	Peptide	PTM	z	m/z	ppm	-10lgP	# Features	Area WT-2	Length	RT	Source File	Scan	Unique
XP_001651000.1	K.FAGQNLAITAFAGYNFQAADR.A		2	1123.55	1	131.37	27	41600000	21	61.15	L1-21943.raw	49270	Y
XP_001651000.1	R.MPTLVWDDELAHIASFNAR.K		2	1093.54	0.7	131.25	6	314000000	19	62.4	L1-21943.raw	49872	Y
XP_001651000.1	K.YYLVC(+57.02)NYSMTNMIEEPIYTR.G	Carbamidomethylation	2	1280.58	0.1	109.78	2	14300000	20	61.59	L1-21943.raw	49115	Y
XP_001651000.1	P.TLVWDDELAHIASFNAR.K		2	979.493	0.7	101.61	2	56000000	17	58.6	L1-21943.raw	46498	Y
XP_001651000.1	K.YYLVC(+57.02)NYSM(+15.99)TNMIEEPIYTR.G	Carbamidomethylation; Oxidation (M)	2	1288.58	1.6	101.21	2	4040000	20	55.69	L1-21943.raw	43958	Y
XP_001651000.1	R.GPHVAC(+57.02)NAPTQFGSAC(+57.02)GQEPK.F	Carbamidomethylation	3	738.334	1	99.38	2	10600000	21	29.1	L1-21943.raw	18010	Y
XP_001651000.1	R.RGPHVAC(+57.02)NAPTQFGSAC(+57.02)GQEPK.F	Carbamidomethylation	3	790.368	0.9	98.88	3	265000000	22	26.22	L1-21943.raw	15031	Y
XP_001651000.1	K.SYVDSYPMSHSGPQIGHFTQMVNDR.A		3	951.762	-0.3	98.04	2	174000000	25	45.33	L1-21943.raw	34729	Y
XP_001651000.1	R.M(+15.99)PTLVWDDELAHIASFNAR.K	Oxidation (M)	3	734.694	1	97.04	4	22000000	19	59.32	L1-21943.raw	47093	Y
XP_001651000.1	R.MPTLVWDDELAHIA.S		2	805.899	1.3	96.31	1	650000	14	63.31	L1-21943.raw	50782	Y
XP_001651000.1	C.NAPTQFGSAC(+57.02)GQEPK.F	Carbamidomethylation	2	796.363	1.4	93.71	2	41000000	15	27.21	L1-21943.raw	16074	Y
XP_001651000.1	R.MPTLVWDDELAHIASF.N		2	922.95	2.2	93.26	2	3290000	16	71.84	L1-21943.raw	58317	Y
XP_001651000.1	M.PTLVWDDELAHIASFNAR.K		2	1028.02	0.2	93.14	1	595000	18	62.47	L1-21943.raw	50065	Y
XP_001651000.1	Q.NLAITAFAGYNFQAADR.A		2	921.962	2	92.95	1	576000	17	57.27	L1-21943.raw	45408	Y
XP_001651000.1	H.VAC(+57.02)NAPTQFGSAC(+57.02)GQEPK.F	Carbamidomethylation	2	961.431	0.6	92.18	2	6490000	18	30.9	L1-21943.raw	19836	Y
XP_001651000.1	H.SGPQIGHFTQMVNDR.A		2	843.905	1.1	92.09	2	7990000	15	37.11	L1-21943.raw	26320	Y
XP_001651000.1	Y.SMTNMIEEPIYTR.G		2	792.874	0.8	88.62	2	7480000	13	46.03	L1-21943.raw	34996	Y
XP_001651000.1	C.NYSMTNMIEEPIYTR.G		2	931.428	1.3	87.85	1	1120000	15	51.35	L1-21943.raw	39974	Y
XP_001651000.1	S.MTNMIEEPIYTR.G		2	749.359	2.2	87.46	1	318000	12	43.15	L1-21943.raw	32366	Y
XP_001651000.1	P.HVAC(+57.02)NAPTQFGSAC(+57.02)GQEPK.F	Carbamidomethylation	3	686.976	1.3	84.14	1	3000000	19	26.72	L1-21943.raw	15647	Y
XP_001651000.1	K.C(+57.02)QTGQNPQYR.G	Carbamidomethylation	2	626.281	1.2	83.39	2	2440000	10	15.98	L1-21943.raw	5625	Y
XP_001651000.1	K.FAGQNLAITAFAGY.N		2	722.368	1.7	83.36	1	4940000	14	65.61	L1-21943.raw	52752	Y
XP_001651000.1	A.C(+57.02)NAPTQFGSAC(+57.02)GQEPK.F	Carbamidomethylation	2	876.379	2.1	82.33	2	583000	16	28.79	L1-21943.raw	17779	Y
XP_001651000.1	M.TNMIEEPIYTR.G		2	683.838	1.5	79.15	1	3180000	11	39.51	L1-21943.raw	28707	Y
XP_001651000.1	N.YSMTNMIEEPIYTR.G		2	874.407	2.6	78.07	1	319000	14	50.95	L1-21943.raw	39720	Y
XP_001651000.1	V.WDDELAHIASFNAR.K		2	822.894	2.2	77.54	2	433000	14	58.6	L1-21943.raw	46676	Y
XP_001651000.1	W.DDELAHIASFNAR.K		2	729.853	1.7	77.35	1	777000	13	52.55	L1-21943.raw	41088	Y
XP_001651000.1	R.MPTLVWDDELAHIASFN.A		2	979.971	1.6	76.18	1	104000	17	69.68	L1-21943.raw	56505	Y
XP_001651000.1	K.MGC(+57.02)SMVHYK.N	Carbamidomethylation	2	556.738	0.5	75.63	1	2070000	9	22.82	L1-21943.raw	11726	Y
XP_001651000.1	L.VWDDELAHIASFNAR.K		2	872.426	-0.1	75.28	2	311000	15	58.6	L1-21943.raw	46585	Y
XP_001651000.1	R.M(+15.99)PTLVWDDELAHIASF.N	Oxidation (M)	2	930.946	0.7	75.18	1	517000	16	68.42	L1-21943.raw	55285	Y
XP_001651000.1	K.SYVDSYPMSHSGPQ.I		2	777.831	1.6	73.74	1	167000	14	35.15	L1-21943.raw	24344	Y
XP_001651000.1	A.NYC(+57.02)DQSLC(+57.02)R.R	Carbamidomethylation	2	608.248	0	68.86	2	292000000	9	25.32	L1-21943.raw	14632	Y
XP_001651000.1	N.MIEEPIYTR.G		2	576.293	1.5	68.61	1	6230000	9	35.45	L1-21943.raw	24446	Y
XP_001651000.1	K.YYLVC(+57.02)NY.S	Carbamidomethylation	2	497.72	-0.4	68.27	1	2950000	7	47.97	L1-21943.raw	36862	Y
XP_001651000.1	N.APTQFGSAC(+57.02)GQEPK.F	Carbamidomethylation	2	739.342	1.8	68.22	1	105000	14	26.17	L1-21943.raw	15206	Y
XP_001651000.1	K.SYVDSYPMSH.S		2	593.248	0.2	67.19	1	4460000	10	35.1	L1-21943.raw	24065	Y
XP_001651000.1	T.AFAGYNFQAADR.A		2	665.813	1.5	66.7	1	284000	12	39.61	L1-21943.raw	28920	Y
XP_001651000.1	R.RGPHVAC(+57.02)NAPTQF.G	Carbamidomethylation	2	727.852	0.8	64.57	1	241000	13	26.62	L1-21943.raw	15591	Y
XP_001651000.1	N.YC(+57.02)DQSLC(+57.02)R.R	Carbamidomethylation	2	551.226	0.1	64.53	2	962000	8	22.33	L1-21943.raw	11362	Y
XP_001651000.1	Y.VDSYPMSHSGPQIGHFTQMVNDR.A		3	868.397	0.3	64.13	1	394000	23	45.28	L1-21943.raw	34392	Y
XP_001651000.1	K.FAGQNLAITAF.A		2	576.807	1.8	63.66	1	19900000	11	60.1	L1-21943.raw	47765	Y
XP_001651000.1	K.YYLVC(+57.02)NYSM.T	Carbamidomethylation	2	606.757	0.6	62.81	1	498000	9	53.77	L1-21943.raw	42221	Y
XP_001651000.1	D.DELAHIASFNAR.K		2	672.34	2	62.32	2	633000	12	52.55	L1-21943.raw	41074	Y
XP_001651000.1	F.AGYNFQAADR.A		2	556.76	-0.1	61.57	1	26700000	10	28.9	L1-21943.raw	17673	Y
XP_001651000.1	R.MPTLVWDDELAH.I		2	713.838	1.2	60.04	1	5030000	12	56.22	L1-21943.raw	44411	Y
XP_001651000.1	M.IEEPIYTR.G		2	510.772	-0.3	56	1	1320000	8	30.69	L1-21943.raw	19649	Y
XP_001651000.1	R.MPTLVWDDELAHIASFNARK.C		4	579.296	-0.4	55.93	1	1260000	20	56.47	L1-21943.raw	44395	Y
XP_001651000.1	V.DSYPMSHSGPQIGHFTQMVNDR.A		3	835.378	4.1	54.73	0	0	22	45.32	L1-21943.raw	34453	Y
XP_001651000.1	K.YYLVC(+57.02)NYSMTNM(+15.99)IEEPIYTR.G	Carbamidomethylation; Oxidation (M)	3	859.389	1.3	54.53	1	3510000	20	55.69	L1-21943.raw	44447	Y
XP_001651000.1	Q.FGSAC(+57.02)GQEPK.F	Carbamidomethylation	2	540.743	0.2	51.27	1	142000	10	19.05	L1-21943.raw	8246	Y
XP_001651000.1	K.HGFPQAAR.M		2	442.231	0.6	51.08	1	393000	8	16.04	L1-21943.raw	5516	Y
XP_001651000.1	K.SYVDSYPM(+15.99)SHSGPQIGHFTQMVNDR.A	Oxidation (M)	4	718.073	1.3	50.44	2	9420000	25	41.11	L1-21943.raw	31026	Y
XP_001651000.1	K.SYVDSYPMSHSGPQIGHFTQM(+15.99)VNDR.A	Oxidation (M)	4	718.073	1.3	49.23	1	3790000	25	41.11	L1-21943.raw	30283	Y
XP_001651000.1	E.LAHIASFNAR.K		2	550.304	0.2	47.76	1	126000	10	52.56	L1-21943.raw	41158	Y
XP_001651000.1	L.AHIASFNAR.K		2	493.763	1.6	41.75	1	73100	9	52.56	L1-21943.raw	41107	Y
[truncated: 8,703 more rows]

## Sheet: WT-3
Protein Accessions	Description	Avg. Mass	Coverage (%)	#Unique	#Peptides	-10lgP	#Spec WT-3	Area WT-3	Other Protein Matches/Notes
[truncated: 9,819 more rows]
