# Supplementary material for: Native structure of mosquito salivary protein uncovers domains relevant to pathogen transmission
Source: Nat Commun. 2023 Feb 17;14:899. doi: 10.1038/s41467-023-36577-y (PMC9935623; doi:10.1038/s41467-023-36577-y)
Supplement: Supplementary file 5 — Supplementary Data 2 [file 41467_2023_36577_MOESM5_ESM.xlsx]

## Sheet: S1_a_aegypti_NCBI
Protein Accessions	Description	Avg. Mass	Coverage (%)	#Unique	#Peptides	-10lgP	#Spec	Area	Protein Group ID
EAT38080.1	AAEL009993-PA [Aedes aegypti]	379967	45	121	127	544.65	174	1.3688E+08	1
Protein Accessions	Peptide	PTM	z	m/z	ppm	-10lgP	# Features	Area	Length	RT	Source File	Scan	Unique
EAT38080.1, AAV28546.1, XP_001660538.2	K.LVVYYDESDGEDM(+15.99)SVLGR.H	Oxidation (M)	2	1031.9683	0.9	131.98	2	5.0236E5	18	47.44	PI20-24171-L1.raw	41039	Y
EAT38080.1, AAV28546.1, XP_001660538.2	R.DQAVYFDYGETESEPSLR.G		2	1053.4692	0.7	123.54	2	1.7099E6	18	50.19	PI20-24171-L1.raw	43744	Y
EAT38080.1, AAV28546.1, XP_001660538.2	R.DGSVAYVAVNSDTK.S		2	713.3468	0.5	122.94	1	1.1829E6	14	32.61	PI20-24171-L1.raw	25050	Y
EAT38080.1, AAV28546.1, XP_001660538.2	K.LVVYYDESDGEDMSVLGR.H		2	1023.9711	1.2	115.94	1	2.3203E5	18	52.73	PI20-24171-L1.raw	46354	Y
EAT38080.1, AAV28546.1, XP_001660538.2	R.FVDTVTLMDEGGNQEALIGTGPK.G		2	1196.5881	-0.5	113.02	2	8.8543E5	23	55.24	PI20-24171-L1.raw	48937	Y
EAT38080.1, AAV28546.1, XP_001660538.2	K.NNELLHISPQGLNVYSVQGSASTFK.Y		3	901.7961	0.1	109.60	1	1.7586E6	25	52.02	PI20-24171-L1.raw	45644	Y
EAT38080.1, AAV28546.1, XP_001660538.2	K.YVAPGYLVEIANNFLTEK.L		2	1021.0367	1.1	107.01	2	1.4736E6	18	73.83	PI20-24171-L1.raw	63654	Y
EAT38080.1, AAV28546.1, XP_001660538.2	K.YEYEDPVVSMNQVAFK.T		2	959.9490	0.8	104.68	2	4.733E5	16	51.86	PI20-24171-L1.raw	45542	Y
EAT38080.1, AAV28546.1, XP_001660538.2	K.FNNEAVSLQTSGPVGIK.D		2	880.9629	0.5	103.17	2	2.1233E6	17	41.88	PI20-24171-L1.raw	35037	Y
EAT38080.1, AAV28546.1, XP_001660538.2	R.MC(+57.02)EAGQVPANPTTLQQVR.E	Carbamidomethylation	2	1000.4893	1.2	101.90	2	6.6984E5	18	37.34	PI20-24171-L1.raw	30346	Y
EAT38080.1, AAV28546.1, XP_001660538.2	K.DIGDVDAFTLMNR.G		2	733.8512	0.5	101.43	1	4.1415E5	13	58.41	PI20-24171-L1.raw	51505	Y
EAT38080.1, AAV28546.1, XP_001660538.2	R.DGAQLDAEQTITDK.S		2	752.8604	0.7	101.34	1	1.9212E6	14	34.03	PI20-24171-L1.raw	26541	Y
EAT38080.1, AAV28546.1, XP_001660538.2	K.TSGQTEFIPIAGIDHDAEGK.V		2	1043.5090	1.0	99.72	1	1.2556E5	20	43.56	PI20-24171-L1.raw	36872	Y
EAT38080.1, AAV28546.1, XP_001660538.2	K.GYGC(+57.02)EPTGDGSILR.T	Carbamidomethylation	2	741.3382	0.1	99.45	1	5.6461E5	14	34.47	PI20-24171-L1.raw	27175	Y
EAT38080.1, AAV28546.1, XP_001660538.2	K.LSLALGNPVNVLTGVVLPVEQR.D		2	1144.6716	1.0	98.56	2	3.0767E6	22	72.96	PI20-24171-L1.raw	63013	Y
EAT38080.1, AAV28546.1, XP_001660538.2	R.ETNDLQDNQQIVQVMTADNQVFDPEYVK.R		3	1094.5149	1.1	98.24	1	9.0164E5	28	62.78	PI20-24171-L1.raw	55183	Y
EAT38080.1, AAV28546.1, XP_001660538.2	R.VEFIYNEYNQLR.Y		2	794.3937	0.0	96.89	1	1.6169E6	12	47.60	PI20-24171-L1.raw	41050	Y
EAT38080.1, AAV28546.1, XP_001660538.2	R.FVDTVTLM(+15.99)DEGGNQEALIGTGPK.G	Oxidation (M)	3	803.3937	0.7	95.18	1	5.5388E5	23	49.59	PI20-24171-L1.raw	43206	Y
EAT38080.1, AAV28546.1, XP_001660538.2	K.VEIDSPSTAQVLK.L		2	693.8774	0.1	95.15	1	2.3962E6	13	37.31	PI20-24171-L1.raw	30230	Y
EAT38080.1, AAV28546.1, XP_001660538.2	K.YEYEDPVVSM(+15.99)NQVAFK.T	Oxidation (M)	2	967.9467	1.1	94.97	2	9.4699E5	16	44.17	PI20-24171-L1.raw	37498	Y
EAT38080.1, AAV28546.1, XP_001660538.2	K.MADLYTGNEYSLEIEK.T		2	938.4382	0.6	94.88	1	2.0857E5	16	48.67	PI20-24171-L1.raw	42285	Y
EAT38080.1, AAV28546.1, XP_001660538.2	K.DIGDVDAFTLM(+15.99)NR.G	Oxidation (M)	2	741.8490	1.0	94.85	1	5.7723E5	13	51.01	PI20-24171-L1.raw	44602	Y
EAT38080.1, AAV28546.1, XP_001660538.2	R.TESC(+57.02)VSLQTNSAR.N	Carbamidomethylation	2	726.8409	-0.1	93.90	1	2.2434E6	13	23.53	PI20-24171-L1.raw	14784	Y
EAT38080.1, AAV28546.1, XP_001660538.2	K.TFYPDLETGLPMK.C		2	756.3765	0.4	92.77	1	5.673E5	13	52.52	PI20-24171-L1.raw	46126	Y
EAT38080.1, AAV28546.1, XP_001660538.2	K.GGDSSIC(+57.02)TPWSSGDR.T	Carbamidomethylation	2	791.3335	0.0	92.36	1	4.8274E5	15	37.71	PI20-24171-L1.raw	30541	Y
EAT38080.1, AAV28546.1, XP_001660538.2	K.YDSTGEFITSK.E		2	624.2933	0.3	92.36	1	1.9915E6	11	32.28	PI20-24171-L1.raw	24626	Y
EAT38080.1, AAV28546.1, XP_001660538.2	K.QAIATQQFEQEIAK.M		2	802.9175	-0.1	91.57	1	2.1962E6	14	39.66	PI20-24171-L1.raw	32636	Y
EAT38080.1, AAV28546.1, XP_001660538.2	R.M(+15.99)C(+57.02)EAGQVPANPTTLQQVR.E	Oxidation (M); Carbamidomethylation	2	1008.4875	2.0	90.33	2	8.8143E5	18	35.45	PI20-24171-L1.raw	28236	Y
EAT38080.1, AAV28546.1, XP_001660538.2	R.IAEVDETGNIK.Y		2	594.8094	0.8	88.60	1	2.4007E6	11	26.94	PI20-24171-L1.raw	18669	Y
EAT38080.1, AAV28546.1, XP_001660538.2	K.VSGIQYPFGVDGK.Q		2	683.8537	0.0	88.33	1	2.4158E6	13	43.96	PI20-24171-L1.raw	37236	Y
EAT38080.1, AAV28546.1, XP_001660538.2	K.GNVLVEYK.Q		2	461.2558	0.4	87.64	1	1.6745E6	8	28.54	PI20-24171-L1.raw	20512	Y
EAT38080.1, AAV28546.1, XP_001660538.2	R.TATIQTNGFVSR.R		2	647.8414	0.5	85.70	1	1.7048E6	12	31.64	PI20-24171-L1.raw	23865	Y
EAT38080.1, AAV28546.1, XP_001660538.2	K.GHTATTPSNAELVIFATPK.L		2	978.0169	1.7	85.01	2	2.1461E6	19	42.04	PI20-24171-L1.raw	35285	Y
EAT38080.1, AAV28546.1, XP_001660538.2	R.SSIELQGGDLAK.F		2	609.3222	0.0	81.97	1	1.789E6	12	32.65	PI20-24171-L1.raw	25051	Y
EAT38080.1, AAV28546.1, XP_001660538.2	K.QDDDPDPVLGFEYNK.D		2	876.3917	0.2	81.83	1	1.129E6	15	47.73	PI20-24171-L1.raw	41220	Y
EAT38080.1, AAV28546.1, XP_001660538.2	R.IGYAAIAM(+15.99)PSM(+15.99)AGLM(+15.99)FK.K	Oxidation (M)	2	910.4434	0.2	81.66	1	2.4144E5	17	47.98	PI20-24171-L1.raw	41670	Y
EAT38080.1, AAV28546.1, XP_001660538.2	R.DSLDEASFK.N		2	506.2353	0.4	81.57	1	1.6231E6	9	31.33	PI20-24171-L1.raw	23562	Y
EAT38080.1, AAV28546.1, XP_001660538.2	K.DATFEYTAR.E		2	537.2485	-0.1	80.99	1	1.6943E6	9	31.23	PI20-24171-L1.raw	23522	Y
EAT38080.1, AAV28546.1, XP_001660538.2	K.VVAAYDYLPYGQMIR.K		2	879.9479	0.2	80.64	2	4.9359E5	15	55.33	PI20-24171-L1.raw	48876	Y
EAT38080.1, AAV28546.1, XP_001660538.2	R.GWEDSVDYR.G		2	563.7440	0.6	80.48	1	1.0661E6	9	36.23	PI20-24171-L1.raw	28956	Y
EAT38080.1, AAV28546.1, XP_001660538.2	R.VAETVWVQK.S		2	530.2957	0.8	79.64	1	1.8579E6	9	30.53	PI20-24171-L1.raw	22713	Y
EAT38080.1, AAV28546.1, XP_001660538.2	R.FSFPLVDLQGR.M		2	639.8456	0.0	79.04	1	2.4869E6	11	58.23	PI20-24171-L1.raw	51262	Y
EAT38080.1, AAV28546.1, XP_001660538.2	K.IDSLYYLESIK.Q		2	672.3584	0.2	78.28	1	1.3605E6	11	52.73	PI20-24171-L1.raw	46322	Y
EAT38080.1, XP_001660538.2	R.IRPLLEAGGFAR.G		3	433.9229	0.8	76.90	2	2.0622E6	12	37.14	PI20-24171-L1.raw	30047	Y
EAT38080.1, AAV28546.1, XP_001660538.2	K.YYNVLLDHEGSTR.L		2	783.8804	-0.8	76.74	2	3.3022E6	13	34.10	PI20-24171-L1.raw	26709	Y
EAT38080.1, AAV28546.1, XP_001660538.2	K.FSSESIC(+57.02)IR.L	Carbamidomethylation	2	549.7661	0.1	75.59	1	1.5137E6	9	33.65	PI20-24171-L1.raw	26237	Y
EAT38080.1, AAV28546.1, XP_001660538.2	K.GAFVHQYAIASDLAFIQR.N		3	669.6869	0.7	75.03	1	6.2456E5	18	51.86	PI20-24171-L1.raw	45411	Y
EAT38080.1, AAV28546.1, XP_001660538.2	K.C(+57.02)DQNLIPLTAR.A	Carbamidomethylation	2	650.8379	0.5	74.72	1	1.3659E6	11	40.22	PI20-24171-L1.raw	33228	Y
EAT38080.1, AAV28546.1	R.EIVVSESTTVK.R		2	596.3269	-0.1	74.51	1	1.6689E6	11	28.20	PI20-24171-L1.raw	20173	Y
EAT38080.1, AAV28546.1, XP_001660538.2	R.GEILHGSSSHAAMVTTR.M		3	585.2935	0.5	74.46	1	3.5607E5	17	21.69	PI20-24171-L1.raw	12830	Y
EAT38080.1, AAV28546.1, XP_001660538.2	R.IGYAAIAMPSM(+15.99)AGLM(+15.99)FK.K	Oxidation (M)	2	902.4454	-0.4	74.36	0	0	17	53.85	PI20-24171-L1.raw	47598	Y
EAT38080.1, AAV28546.1, XP_001660538.2	R.TWFGM(+15.99)IEGASTIFM(+15.99)GTAGTAK.H	Oxidation (M)	3	737.0156	0.8	73.22	4	7.0455E5	21	61.11	PI20-24171-L1.raw	53958	Y
EAT38080.1, AAV28546.1, XP_001660538.2	K.DNDIISVNYYVR.D		2	735.8646	-0.3	73.08	1	3.4239E5	12	50.46	PI20-24171-L1.raw	44075	Y
EAT38080.1, AAV28546.1, XP_001660538.2	K.AFQYHDDFVSNDNPTDR.N		2	1020.9386	0.9	73.07	2	2.8715E6	17	36.04	PI20-24171-L1.raw	28993	Y
EAT38080.1, AAV28546.1, XP_001660538.2	K.VYNVVKPNGLK.M		2	615.8639	0.1	72.90	2	1.6557E6	11	25.19	PI20-24171-L1.raw	16817	Y
EAT38080.1, XP_001660538.2	K.NYVVEGVQDAK.H		2	611.3093	0.3	71.95	1	2.8005E6	11	28.99	PI20-24171-L1.raw	20947	Y
EAT38080.1, AAV28546.1, XP_001660538.2	K.QVVASPWAVTSK.Y		2	636.8512	0.4	71.88	1	1.8236E6	12	38.08	PI20-24171-L1.raw	30903	Y
EAT38080.1, AAV28546.1, XP_001660538.2	R.YVYGM(+15.99)NNQGVVSVPGWADWYGPSANYDSK.K	Oxidation (M)	3	1080.8167	-0.4	71.13	1	2.736E5	29	61.78	PI20-24171-L1.raw	54460	Y
EAT38080.1, AAV28546.1	K.STGADDVHVDHVR.L		2	704.3348	0.9	70.93	2	2.1805E6	13	17.60	PI20-24171-L1.raw	8143	Y
EAT38080.1, AAV28546.1, EAT38081.1, XP_001660538.2	R.FFQMDPM(+15.99)EQYASPYK.Y	Oxidation (M)	2	949.4103	-0.1	70.81	1	4.6067E5	15	46.96	PI20-24171-L1.raw	40384	N
EAT38080.1, AAV28546.1, XP_001660538.2	K.QVIQSLQEPVR.K		2	648.8676	0.6	69.37	1	6.1841E5	11	33.15	PI20-24171-L1.raw	25611	Y
EAT38080.1, AAV28546.1, XP_001660538.2	M.SGSSQLSLTIGK.T		2	589.3254	1.0	67.90	1	9.2839E4	12	34.37	PI20-24171-L1.raw	27066	Y
EAT38080.1, AAV28546.1, XP_001660538.2	K.LDQGSPAKPSAER.V		3	452.5690	0.9	67.89	1	2.4049E6	13	14.83	PI20-24171-L1.raw	5136	Y
EAT38080.1, AAV28546.1, EAT38081.1, XP_001660538.2	R.FFQM(+15.99)DPM(+15.99)EQYASPYK.Y	Oxidation (M)	2	957.4081	0.3	67.33	2	1.0238E6	15	39.99	PI20-24171-L1.raw	32903	N
EAT38080.1, AAV28546.1, XP_001660538.2	K.IYAQVISEEK.L		2	590.3171	1.1	67.30	1	2.1877E6	10	30.56	PI20-24171-L1.raw	22696	Y
EAT38080.1, AAV28546.1, XP_001660538.2	K.EGLGFSEDDPPR.S		2	659.7995	0.6	66.70	1	2.0676E6	12	35.69	PI20-24171-L1.raw	28322	Y
EAT38080.1, AAV28546.1, XP_001660538.2	R.ETNDLQDNQQIVQVM(+15.99)TADNQVFDPEYVK.R	Oxidation (M)	3	1099.8452	-0.1	65.97	1	3.4491E5	28	54.43	PI20-24171-L1.raw	48136	Y
EAT38080.1, AAV28546.1, EAT38081.1, XP_001660538.2	K.IEYDPLTQR.V		2	567.7932	0.2	65.89	1	3.9182E6	9	36.56	PI20-24171-L1.raw	29386	N
EAT38080.1, AAV28546.1, EAT38081.1, XP_001660538.2	R.FFQMDPMEQYASPYK.Y		2	941.4107	-2.3	65.41	1	3.9704E4	15	53.87	PI20-24171-L1.raw	47645	N
EAT38080.1, AAV28546.1, XP_001660538.2	R.YVYGMNNQGVVSVPGWADWYGPSANYDSK.K		3	1075.4856	0.1	65.14	1	1.0446E5	29	64.66	PI20-24171-L1.raw	56797	Y
EAT38080.1, AAV28546.1, XP_001660538.2	R.SGALSKPVSWLR.D		3	434.2508	0.5	65.01	1	5.676E5	12	35.35	PI20-24171-L1.raw	28062	Y
EAT38080.1, AAV28546.1, XP_001660538.2	K.TTVVVKPNAVQYK.G		2	723.9194	0.1	64.65	1	2.4512E5	13	26.10	PI20-24171-L1.raw	17843	Y
EAT38080.1, AAV28546.1, XP_001660538.2	K.LQQETLSDAK.S		2	566.7957	-0.3	64.51	1	3.1166E6	10	20.76	PI20-24171-L1.raw	11698	Y
EAT38080.1, AAV28546.1, XP_001660538.2	R.TLEFGYDFR.G		2	574.2753	1.4	63.84	1	1.8126E6	9	47.92	PI20-24171-L1.raw	41354	Y
EAT38080.1, AAV28546.1, XP_001660538.2	K.DSLTAPLSK.A		2	466.2587	0.7	63.24	1	1.6287E6	9	31.04	PI20-24171-L1.raw	23263	Y
EAT38080.1, AAV28546.1, XP_001660538.2	K.LTYIEATDK.D		2	527.2772	0.9	63.21	1	4.846E5	9	28.20	PI20-24171-L1.raw	20212	Y
EAT38080.1, AAV28546.1, XP_001660538.2	R.SFM(+15.99)SISSNLVK.M	Oxidation (M)	2	614.8152	-0.8	63.13	0	0	11	37.51	PI20-24171-L1.raw	30520	Y
EAT38080.1, AAV28546.1, XP_001660538.2	K.M(+15.99)ADLYTGNEYSLEIEK.T	Oxidation (M)	2	946.4365	1.5	62.47	1	1.0029E6	16	45.55	PI20-24171-L1.raw	38870	Y
EAT38080.1, AAV28546.1, XP_001660538.2	K.GIEYM(+15.99)PVDEK.C	Oxidation (M)	2	598.7793	0.8	62.18	1	4.7422E5	10	28.27	PI20-24171-L1.raw	20258	Y
EAT38080.1, AAV28546.1, XP_001660538.2	K.YGSNPEAHIAFR.Y		3	454.5583	0.6	61.73	2	1.3464E6	12	28.79	PI20-24171-L1.raw	20770	Y
EAT38080.1, AAV28546.1, XP_001660538.2	K.SKPSISDVDTFFEYIDVQGTFPEDEAEAK.K		3	1088.8414	-0.2	61.07	0	0	29	66.46	PI20-24171-L1.raw	58186	Y
EAT38080.1, AAV28546.1, XP_001660538.2	K.MIVHDDEGNVIK.A		3	457.2314	1.1	60.80	1	6.4591E5	12	26.54	PI20-24171-L1.raw	18252	Y
EAT38080.1, AAV28546.1, XP_001660538.2	K.ESLSDYGLILYNNVVALR.T		2	1020.0436	-0.4	60.54	1	6.838E4	18	73.10	PI20-24171-L1.raw	63189	Y
EAT38080.1, AAV28546.1, XP_001660538.2	R.DSKPLQEILLLDSSNVLIR.Q		3	718.4108	0.2	60.48	2	2.4287E6	19	64.88	PI20-24171-L1.raw	56844	Y
EAT38080.1, AAV28546.1, XP_001660538.2	K.HSWVESFSPYTMEK.R		3	576.5963	0.6	59.65	1	1.5597E5	14	45.86	PI20-24171-L1.raw	39297	Y
EAT38080.1, AAV28546.1, XP_001660538.2	K.LTSIWVDGHLR.I		2	648.8567	0.2	58.39	2	1.9164E6	11	38.35	PI20-24171-L1.raw	31287	Y
EAT38080.1, AAV28546.1, XP_001660538.2	K.DFAIGLDDLK.E		2	553.7899	-0.2	57.85	1	1.6936E6	10	55.24	PI20-24171-L1.raw	48783	Y
EAT38080.1, AAV28546.1, XP_001660538.2	K.TVGETDLYVR.L		2	576.7988	0.7	57.71	1	2.1363E6	10	32.68	PI20-24171-L1.raw	25060	Y
EAT38080.1, AAV28546.1, XP_001660538.2	K.NTLASM(+15.99)LGNSPGDVESFSIDPNGNHGVFY.T	Oxidation (M)	3	1019.1295	0.1	57.65	1	3.3283E5	29	61.81	PI20-24171-L1.raw	54499	Y
EAT38080.1, AAV28546.1, XP_001660538.2	K.DFIMIHR.G		2	466.2447	0.2	56.91	1	8.141E4	7	35.15	PI20-24171-L1.raw	27930	Y
EAT38080.1, AAV28546.1, XP_001660538.2	R.YTGQEFDEETGLY.N		2	776.3283	0.5	56.89	1	3.0261E5	13	50.58	PI20-24171-L1.raw	44265	Y
EAT38080.1, AAV28546.1, XP_001660538.2	K.YVAPGYLVEIANNF.L		2	785.4019	1.2	56.44	1	2.9576E4	14	72.67	PI20-24171-L1.raw	62875	Y
EAT38080.1, AAV28546.1, XP_001660538.2	K.GIEYMPVDEK.C		2	590.7814	0.1	56.33	1	5.1034E5	10	35.38	PI20-24171-L1.raw	28101	Y
EAT38080.1, AAV28546.1, XP_001660538.2	Y.AIASDLAFIQR.N		2	602.8380	0.3	56.10	1	2.8942E5	11	45.67	PI20-24171-L1.raw	39107	Y
EAT38080.1, AAV28546.1, EAT38081.1, XP_001660538.2, EDS29866.1, XP_001849224.1, CPIJ007815-PA	K.YAGNSPVSQIDPDGQ.I		2	774.3528	0.7	55.93	1	5.4037E5	15	40.53	PI20-24171-L1.raw	33676	N
EAT38080.1, AAV28546.1, XP_001660538.2	K.DTNKPINTVTAY.I		2	668.8409	0.3	55.77	0	0	12	33.82	PI20-24171-L1.raw	26499	Y
EAT38080.1, AAV28546.1, XP_001660538.2	R.LSPVNFNFEGSVY.D		2	736.8567	0.4	55.76	1	3.8096E5	13	63.61	PI20-24171-L1.raw	55840	Y
EAT38080.1, AAV28546.1, XP_001660538.2	R.GEIVEVAR.V		2	436.7452	-0.5	55.44	1	1.6074E6	8	24.92	PI20-24171-L1.raw	16361	Y
EAT38080.1, AAV28546.1, XP_001660538.2	K.IHSVQWNLVEISSVAHR.D		3	659.0220	0.3	55.38	1	2.412E5	17	44.13	PI20-24171-L1.raw	37495	Y
EAT38080.1, AAV28546.1, XP_001660538.2	K.DTIILTWYK.N		2	576.8188	0.3	54.41	1	8.8289E5	9	54.80	PI20-24171-L1.raw	48394	Y
EAT38080.1, AAV28546.1, XP_001660538.2	Y.FSSFGGWSR.R		2	515.7407	0.0	54.33	1	6.3593E5	9	39.03	PI20-24171-L1.raw	31941	Y
CPIJ007815-PA, EAT38080.1, AAV28546.1, EAT38081.1, EDS29866.1, XP_001849224.1, AGAP009917-PA, AGAP009918-PA, XP_001660538.2, AAV28545.1, XP_553803.2, EAL39233.2, AAV28544.1	R.LYDPDIGR.F		2	474.7430	0.3	54.04	1	3.7813E6	8	30.44	PI20-24171-L1.raw	22595	N
EAT38080.1, AAV28546.1, XP_001660538.2	K.VYNVVKPN.G		2	466.7636	0.0	53.97	1	2.4431E5	8	23.26	PI20-24171-L1.raw	14588	Y
EAT38080.1, AAV28546.1, XP_001660538.2	R.FWDSLSR.S		2	455.7247	0.4	53.48	1	1.49E6	7	37.71	PI20-24171-L1.raw	30534	Y
EAT38080.1, AAV28546.1, XP_001660538.2	R.LYDAYNR.R		2	457.7223	0.8	52.65	1	1.3544E6	7	22.86	PI20-24171-L1.raw	13984	Y
EAT38080.1, AAV28546.1, XP_001660538.2	Y.YNNPLEIR.H		2	509.7698	0.7	51.85	1	3.0943E5	8	35.45	PI20-24171-L1.raw	28160	Y
EAT38080.1, AAV28546.1, XP_001660538.2	K.ESLSDYGLILY.N		2	636.8217	0.2	50.32	1	5.3814E4	11	69.44	PI20-24171-L1.raw	60325	Y
EAT38080.1, AAV28546.1, XP_001660538.2	K.VLFNMVGNK.D		2	511.2784	-0.3	50.12	1	5.802E5	9	39.26	PI20-24171-L1.raw	32199	Y
EAT38080.1, AAV28546.1, XP_001660538.2	S.VAYVAVNSDTK.S		2	583.8065	0.5	49.49	1	2.5689E4	11	25.23	PI20-24171-L1.raw	16917	Y
EAT38080.1, AAV28546.1, XP_001660538.2	K.VLGVYNGELC(+57.02)LLTLEVVDAVEPK.L	Carbamidomethylation	3	844.1198	-1.0	49.47	1	6.0734E4	23	81.62	PI20-24171-L1.raw	69212	Y
EAT38080.1, AAV28546.1, XP_001660538.2	K.PLQEILLLDSSNVLIR.Q		2	912.0344	-1.2	48.94	2	1.3568E5	16	65.93	PI20-24171-L1.raw	57724	Y
EAT38080.1, AAV28546.1, XP_001660538.2	K.YM(+15.99)M(+15.99)QVNQEGIIVNDHQIIHDNGNFIAK.Q	Oxidation (M)	4	794.1345	0.5	47.98	1	6.1376E5	27	41.91	PI20-24171-L1.raw	35275	Y
EAT38080.1, AAV28546.1, XP_001660538.2	T.GADDVHVDHVR.L		2	610.2955	2.0	46.76	1	6.381E4	11	17.60	PI20-24171-L1.raw	8127	Y
EAT38080.1, AAV28546.1, EAT38081.1, XP_001660538.2	R.FFQM(+15.99)DPMEQYASPYK.Y	Oxidation (M)	2	949.4097	-0.8	46.62	0	0	15	47.53	PI20-24171-L1.raw	41129	N
EAT38080.1, AAV28546.1, XP_001660538.2	K.LTTPYDSYVIK.Y		2	650.3452	0.1	46.50	1	2.2089E6	11	42.01	PI20-24171-L1.raw	35168	Y
EAT38080.1	K.SGYHPILK.T		2	457.7586	0.6	46.41	1	3.6596E5	8	18.98	PI20-24171-L1.raw	9486	Y
EAT38080.1, AAV28546.1, XP_001660538.2	K.IPLGAFSNFK.K		2	547.3058	0.3	46.31	1	1.1903E6	10	46.50	PI20-24171-L1.raw	39850	Y
EAT38080.1, AAV28546.1, XP_001660538.2	K.NNELLHISPQGLNVY.S		2	855.9442	0.1	45.59	1	5.8716E5	15	53.53	PI20-24171-L1.raw	47153	Y
EAT38080.1, AAV28546.1, XP_001660538.2	K.TFYPDLETGLPM(+15.99)K.C	Oxidation (M)	2	764.3736	0.0	44.77	1	9.922E5	13	47.54	PI20-24171-L1.raw	41419	Y
EAT38080.1, AAV28546.1, XP_001660538.2	K.YTYTPLDPSTHTMHLLSITDDSNK.T		4	688.3303	0.6	44.66	1	6.7602E5	24	48.60	PI20-24171-L1.raw	42164	Y
EAT38080.1, AAV28546.1, XP_001660538.2	K.DFIM(+15.99)IHR.G	Oxidation (M)	2	474.2423	0.7	44.43	1	9.06E5	7	31.16	PI20-24171-L1.raw	23431	Y
EAT38080.1, AAV28546.1	L.TLEVVDAVEPK.L		2	600.3294	-0.2	44.40	0	0	11	39.23	PI20-24171-L1.raw	32305	Y
EAT38080.1, AAV28546.1, XP_001660538.2	A.SIAVSFPSGFVGITR.S		2	769.4226	0.5	44.29	1	1.8991E4	15	57.04	PI20-24171-L1.raw	50485	Y
EAT38080.1, AAV28546.1, XP_001660538.2	F.NFQISQWDWK.S		2	676.3258	1.1	43.94	1	4.3156E4	10	51.83	PI20-24171-L1.raw	45544	Y
EAT38080.1, AAV28546.1, XP_001660538.2	K.NDLVLIR.W		2	421.7588	1.0	43.46	1	1.5154E6	7	36.94	PI20-24171-L1.raw	29760	Y
EAT38080.1, AAV28546.1, XP_001660538.2, EAT38081.1	K.IPLDFEK.Y		2	431.2399	1.0	43.28	1	3.5082E6	7	36.67	PI20-24171-L1.raw	29451	N
EAT38080.1, AAV28546.1, XP_001660538.2	K.DNDIISVNY.Y		2	526.7488	0.9	43.04	1	1.1299E5	9	52.73	PI20-24171-L1.raw	46343	Y
EAT38080.1, AAV28546.1, XP_001660538.2	R.LSPVNFNFEGSVYDAR.I		2	907.9395	0.5	42.52	2	5.9703E5	16	53.49	PI20-24171-L1.raw	47111	Y
EAT38080.1, AAV28546.1, XP_001660538.2	K.M(+15.99)IVHDDEGNVIK.A	Oxidation (M)	3	462.5623	-0.3	42.30	1	1.5895E6	12	22.89	PI20-24171-L1.raw	14004	Y
EAT38080.1, AAV28546.1	R.TAQEATVGSTTDM(+15.99)LLLYVDNKPMK.G	Oxidation (M)	3	881.4402	0.3	42.12	1	4.0413E5	24	53.74	PI20-24171-L1.raw	47425	Y
EAT38080.1	R.DWTKPSANGK.V		2	552.2778	0.4	41.97	1	2.4235E5	10	18.28	PI20-24171-L1.raw	8787	Y
EAT38080.1, AAV28546.1, XP_001660538.2	K.VAEYTQVK.D		2	469.2532	0.2	41.45	1	1.3211E6	8	18.21	PI20-24171-L1.raw	8744	Y
EAT38080.1, AAV28546.1	K.YLASYSK.R		2	416.2167	1.7	41.21	2	1.5272E6	7	19.42	PI20-24171-L1.raw	10169	Y
EAT38080.1, AAV28546.1, XP_001660538.2, EAT38081.1	R.DC(+57.02)IVLDHGNTVFEDK.Q	Carbamidomethylation	3	587.9417	-0.4	41.17	1	3.8381E6	15	40.49	PI20-24171-L1.raw	33499	N
EAT38080.1, AAV28546.1, XP_001660538.2	Y.VATATNTIYEGYPYSQTVYYNNPLEIR.H		3	1047.5131	1.2	40.10	1	1.687E5	27	58.75	PI20-24171-L1.raw	51863	Y
EAT38080.1, AAV28546.1, XP_001660538.2	K.NTLASMLGNSPGDVESFSIDPNGNHGVFY.T		3	1013.7991	1.3	39.72	1	2.4425E4	29	68.02	PI20-24171-L1.raw	59358	Y
EAT38080.1, AAV28546.1, XP_001660538.2	K.NTLASM(+15.99)LGNSPGDVESF.S	Oxidation (M)	2	877.8969	-2.0	39.72	0	0	17	53.47	PI20-24171-L1.raw	47218	Y
EAT38080.1, AAV28546.1, XP_001660538.2	M.TADNQVFDPEYVK.R		2	763.3622	0.2	39.31	0	0	13	39.16	PI20-24171-L1.raw	32234	Y
EAT38080.1, AAV28546.1, XP_001660538.2	K.YPYYLVTQK.K		2	587.8106	-0.2	39.30	1	2.1198E6	9	37.52	PI20-24171-L1.raw	30385	Y
EAT38080.1, XP_001660538.2	K.LESLLEGK.G		2	444.7558	0.9	39.21	1	1.6024E6	8	31.77	PI20-24171-L1.raw	24048	Y
EAT38080.1, AAV28546.1, XP_001660538.2	H.SYIAILVR.Y		2	467.7897	0.2	37.96	1	1.3285E5	8	44.36	PI20-24171-L1.raw	37751	Y
EAT38080.1, AAV28546.1	R.WQIGGTATVEPNQAILQGQIISK.E		3	818.1122	1.1	37.31	1	1.0487E4	23	56.95	PI20-24171-L1.raw	50373	Y
EAT38080.1	K.DTNKPINTV.T		2	501.2666	-0.3	36.96	1	7.5113E4	9	22.25	PI20-24171-L1.raw	13350	Y
EAT38080.1, AAV28546.1, XP_001660538.2	H.LLSITDDSNK.T		2	553.2908	0.6	36.67	1	1.9764E5	10	31.23	PI20-24171-L1.raw	23600	Y
EAT38080.1, AAV28546.1, XP_001660538.2	K.VVAAYDYLPYGQM(+15.99)IR.K	Oxidation (M)	3	592.2987	-1.0	36.54	1	1.6929E5	15	49.39	PI20-24171-L1.raw	43038	Y
AAL76016.1	putative 56.5 kDa secreted protein [Aedes aegypti]	58292	68	54	54	438.64	77	1.3595E+08	3
Protein Accessions	Peptide	PTM	z	m/z	ppm	-10lgP	# Features	Area	Length	RT	Source File	Scan	Unique
AAL76016.1, XP_001659691.1, EAT39081.1, AAX54874.1	R.YVM(+15.99)DSLVEAGSPIFQGLSNVAR.I	Oxidation (M)	2	1185.0947	0.7	132.79	3	4.9245E6	22	62.60	PI20-24171-L1.raw	54907	Y
AAL76016.1, XP_001659691.1, EAT39081.1, AAX54874.1	R.YVMDSLVEAGSPIFQGLSNVAR.I		2	1177.0981	1.5	120.82	2	5.3223E6	22	69.44	PI20-24171-L1.raw	60286	Y
AAL76016.1, XP_001659691.1, EAT39081.1	R.SDSC(+57.02)FAQVNYLFDSIPR.N	Carbamidomethylation	2	1009.9686	1.2	119.36	2	6.3368E6	17	64.40	PI20-24171-L1.raw	56794	Y
AAL76016.1, XP_001659691.1, EAT39081.1	K.SPEYAEAADNFR.Y		2	685.3048	0.3	110.90	2	1.1283E7	12	33.61	PI20-24171-L1.raw	26053	Y
AAL76016.1, XP_001659691.1, EAT39081.1, AAX54874.1	R.TTDPYLQSNVINALVNGLANLR.N		2	1193.6394	-0.4	109.02	2	2.5147E6	22	78.04	PI20-24171-L1.raw	66953	Y
AAL76016.1, XP_001659691.1, EAT39081.1	K.LLENEVSYSAGR.Y		2	669.3384	0.0	103.22	1	9.7569E6	12	33.42	PI20-24171-L1.raw	25878	Y
AAL76016.1, XP_001659691.1, EAT39081.1	R.QVYVQQIANYQK.L		2	741.3917	0.9	97.62	2	7.3891E6	12	35.18	PI20-24171-L1.raw	27845	Y
AAL76016.1, XP_001659691.1, EAT39081.1, ACU30955.1	K.YQAATC(+57.02)LNEAR.N	Carbamidomethylation	2	648.8042	0.8	92.58	1	7.4864E6	11	24.95	PI20-24171-L1.raw	16409	Y
AAL76016.1, XP_001659691.1, EAT39081.1, AAX54874.1	R.QYIQIGDAAIPEIR.S		2	793.9307	0.4	87.40	2	1.2946E7	14	51.98	PI20-24171-L1.raw	45964	Y
AAL76016.1, XP_001659691.1, EAT39081.1	R.TDVSYELSAIEGC(+57.02)VNM(+15.99)ITQY.S	Carbamidomethylation; Oxidation (M)	2	1155.0205	1.1	83.67	1	2.7331E5	20	76.69	PI20-24171-L1.raw	66047	Y
AAL76016.1, XP_001659691.1, EAT39081.1	R.YDFC(+57.02)LVNSLR.Q	Carbamidomethylation	2	643.8136	0.2	82.97	1	6.1958E6	10	50.40	PI20-24171-L1.raw	43903	Y
AAL76016.1, XP_001659691.1, EAT39081.1	R.C(+57.02)IGSAPAVTPYK.F	Carbamidomethylation	2	632.3239	0.2	81.85	1	4.6597E6	12	31.00	PI20-24171-L1.raw	23191	Y
AAL76016.1, XP_001659691.1, EAT39081.1	R.NQAAVNALLPNSDIK.A		2	784.4264	1.1	81.08	2	1.0428E7	15	41.65	PI20-24171-L1.raw	34697	Y
AAL76016.1, XP_001659691.1, EAT39081.1	C.FAQVNYLFDSIPR.N		2	785.4074	1.0	79.97	2	2.8804E5	13	57.63	PI20-24171-L1.raw	50859	Y
AAL76016.1, XP_001659691.1, EAT39081.1	P.DLTVPVTITGVSTGSLDTNGNIVANVDR.I		2	1414.7339	-1.1	76.91	2	5.0389E6	28	63.94	PI20-24171-L1.raw	56203	Y
AAL76016.1, XP_001659691.1, EAT39081.1	M.DSLVEAGSPIFQGLSNVAR.I		2	980.5107	0.4	72.02	1	5.984E4	19	62.00	PI20-24171-L1.raw	54634	Y
AAL76016.1, XP_001659691.1, EAT39081.1	R.TDVSYELSAIEGC(+57.02)VN.M	Carbamidomethylation	2	828.8748	0.1	71.08	1	1.3653E5	15	59.31	PI20-24171-L1.raw	52494	Y
AAL76016.1, XP_001659691.1, EAT39081.1	L.VEAGSPIFQGLSNVAR.I		2	822.9392	0.5	70.64	1	4.3448E4	16	49.59	PI20-24171-L1.raw	43290	Y
AAL76016.1, XP_001659691.1, EAT39081.1	R.EASLAMTQR.V		2	503.7533	0.6	68.69	1	1.5469E6	9	22.99	PI20-24171-L1.raw	14192	Y
AAL76016.1, XP_001659691.1, EAT39081.1	F.AQVNYLFDSIPR.N		2	711.8728	0.6	68.18	1	2.6724E5	12	51.04	PI20-24171-L1.raw	44658	Y
AAL76016.1, XP_001659691.1, EAT39081.1	R.ILATLNQFQSIVQS.L		2	781.4336	1.0	66.54	1	2.1931E6	14	62.94	PI20-24171-L1.raw	55306	Y
AAL76016.1, XP_001659691.1, EAT39081.1	R.C(+57.02)IGSAPAVTPY.K	Carbamidomethylation	2	568.2766	0.5	65.58	1	1.1282E5	11	41.81	PI20-24171-L1.raw	35002	Y
AAL76016.1, XP_001659691.1, EAT39081.1	V.NYLFDSIPR.N		2	562.7903	-0.1	64.27	1	1.3664E6	9	47.54	PI20-24171-L1.raw	41009	Y
AAL76016.1, XP_001659691.1, EAT39081.1	N.VINALVNGLANLR.N		2	683.9125	0.9	63.87	1	2.1687E5	13	52.76	PI20-24171-L1.raw	46391	Y
AAL76016.1, XP_001659691.1, EAT39081.1	R.TTDPYLQSNVINALVNGLAN.L		2	1059.0492	1.8	63.83	1	1.2026E5	20	77.05	PI20-24171-L1.raw	66173	Y
AAL76016.1, XP_001659691.1, EAT39081.1	R.YVM(+15.99)DSLVEAGSPIFQGLSN.V	Oxidation (M)	2	1021.9902	-0.4	63.27	0	0	19	66.44	PI20-24171-L1.raw	58172	Y
AAL76016.1, XP_001659691.1, EAT39081.1	R.ISSVFEQYR.Q		2	564.7880	0.3	62.98	1	1.0711E7	9	36.16	PI20-24171-L1.raw	28831	Y
AAL76016.1, XP_001659691.1, EAT39081.1	V.STGSLDTNGNIVANVDR.I		2	866.9270	0.4	58.44	1	1.7408E5	17	36.73	PI20-24171-L1.raw	29639	Y
AAL76016.1, XP_001659691.1, EAT39081.1	R.TDVSYELSAIEGC(+57.02)VNMITQYSTDM(+15.99)TK.Y	Carbamidomethylation; Oxidation (M)	3	991.4449	-0.3	56.58	0	0	26	73.13	PI20-24171-L1.raw	63218	Y
AAL76016.1, XP_001659691.1, EAT39081.1	R.TDVSYELSAIEGC(+57.02)VNM(+15.99)ITQYSTDMTK.Y	Carbamidomethylation; Oxidation (M)	3	991.4456	0.4	56.41	1	1.4719E5	26	74.92	PI20-24171-L1.raw	64380	Y
AAL76016.1, XP_001659691.1, EAT39081.1	K.DAVAVANLLFDSN.T		2	674.8409	0.3	56.39	1	3.9609E4	13	73.84	PI20-24171-L1.raw	63768	Y
AAL76016.1, XP_001659691.1, EAT39081.1	R.ILATLNQFQSIVQSLY.F		2	919.5078	1.4	55.91	1	2.3492E6	16	81.84	PI20-24171-L1.raw	69340	Y
AAL76016.1, XP_001659691.1, EAT39081.1	R.QGQTMLNYLR.G		2	612.3136	-0.1	55.65	1	2.4966E6	10	40.16	PI20-24171-L1.raw	33119	Y
AAL76016.1, XP_001659691.1, EAT39081.1	A.STM(+15.99)NFATGFTR.T	Oxidation (M)	2	624.7875	0.0	54.12	0	0	11	33.11	PI20-24171-L1.raw	25713	Y
AAL76016.1, XP_001659691.1, EAT39081.1	Y.IQIGDAAIPEIR.S		2	648.3696	0.2	53.87	1	8.0978E4	12	48.02	PI20-24171-L1.raw	41573	Y
AAL76016.1, XP_001659691.1, EAT39081.1	R.ILATLNQFQS.I		2	567.8115	0.3	53.85	1	2.4427E5	10	49.19	PI20-24171-L1.raw	42790	Y
AAL76016.1, XP_001659691.1, EAT39081.1	Y.DFC(+57.02)LVNSLR.Q	Carbamidomethylation	2	562.2819	0.0	53.78	1	1.0214E5	9	48.60	PI20-24171-L1.raw	42225	Y
AAL76016.1, XP_001659691.1, EAT39081.1	I.TELLNNIQSAVVQIQQVNPR.N		3	755.4164	-0.4	53.03	1	1.5876E5	20	59.83	PI20-24171-L1.raw	52906	Y
AAL76016.1, XP_001659691.1, EAT39081.1	A.VVQIQQVNPR.N		2	590.8437	0.4	52.94	1	7.4032E5	10	27.18	PI20-24171-L1.raw	19022	Y
AAL76016.1, XP_001659691.1, EAT39081.1	Y.NC(+57.02)LYTTGSDLASMASTM(+15.99)NFATGFTR.T	Carbamidomethylation; Oxidation (M)	3	911.7382	1.8	52.44	1	9.3323E4	25	59.40	PI20-24171-L1.raw	52609	Y
AAL76016.1, XP_001659691.1, EAT39081.1	Y.VQQIANYQK.L		2	546.2962	0.6	50.39	1	4.7926E5	9	20.04	PI20-24171-L1.raw	10876	Y
AAL76016.1, XP_001659691.1, EAT39081.1	R.ILATLNQFQSI.V		2	624.3536	0.5	50.08	1	2.3655E5	11	59.24	PI20-24171-L1.raw	52315	Y
AAL76016.1, XP_001659691.1, EAT39081.1	R.NVYSSLYNC(+57.02)LY.T	Carbamidomethylation	2	698.3160	-0.1	50.03	1	3.7639E5	11	58.56	PI20-24171-L1.raw	51625	Y
AAL76016.1, XP_001659691.1, EAT39081.1	T.ADYFEGLLGK.L		2	556.7850	0.5	49.96	1	7.8266E4	10	51.86	PI20-24171-L1.raw	45495	Y
AAL76016.1, XP_001659691.1, EAT39081.1	R.TDVSYELSAIEGC(+57.02)VNM(+15.99)ITQYSTDM(+15.99)TK.Y	Carbamidomethylation; Oxidation (M)	3	996.7775	0.7	47.85	1	1.026E6	26	70.60	PI20-24171-L1.raw	61049	Y
AAL76016.1, XP_001659691.1, EAT39081.1	I.TGVSTGSLDTNGNIVANVDR.I		2	995.4957	0.2	45.00	0	0	20	40.94	PI20-24171-L1.raw	34193	Y
AAL76016.1, XP_001659691.1, EAT39081.1	R.VQTVDNFK.S		2	475.7507	-0.1	44.82	1	1.2392E7	8	22.76	PI20-24171-L1.raw	13768	Y
AAL76016.1, XP_001659691.1, EAT39081.1	E.YAEAADNFR.Y		2	528.7411	0.4	44.21	0	0	9	24.97	PI20-24171-L1.raw	16593	Y
AAL76016.1, XP_001659691.1, EAT39081.1	Y.NC(+57.02)LYTTGSDLASM(+15.99)ASTM(+15.99)NFATGFTR.T	Carbamidomethylation; Oxidation (M)	3	917.0678	-0.5	43.98	1	1.5202E5	25	53.43	PI20-24171-L1.raw	47212	Y
AAL76016.1, XP_001659691.1, EAT39081.1	R.YVM(+15.99)DSLVEAGSPIFQGL.S	Oxidation (M)	2	921.4542	1.2	43.42	0	0	17	70.37	PI20-24171-L1.raw	61065	Y
AAL76016.1, XP_001659691.1, EAT39081.1	R.YVMDSLVEAGSPIFQGLSN.V		2	1013.9941	1.0	43.28	1	3.0213E4	19	74.00	PI20-24171-L1.raw	63877	Y
AAL76016.1, XP_001659691.1, EAT39081.1	Y.LFDSIPR.N		2	424.2377	1.1	42.30	1	1.298E6	7	37.81	PI20-24171-L1.raw	30629	Y
AAL76016.1, XP_001659691.1, EAT39081.1	R.DDISYAVDLHEEHISLVDASR.G		3	795.3838	0.2	39.50	1	5.036E5	21	48.18	PI20-24171-L1.raw	41711	Y
AAL76016.1, XP_001659691.1, EAT39081.1	Y.TTGSDLASM(+15.99)ASTM(+15.99)NFATGFTR.T	Oxidation (M)	3	733.6612	-0.1	39.49	1	8.0817E4	21	45.38	PI20-24171-L1.raw	38920	Y
AAL76016.1, XP_001659691.1, EAT39081.1	R.ILATLNQFQ.S		2	524.2955	0.3	39.40	1	5.7131E4	9	49.88	PI20-24171-L1.raw	43583	Y
AAL76016.1, XP_001659691.1, EAT39081.1	V.NALLPNSDIK.A		2	542.8040	1.0	37.23	1	3.1553E5	10	33.38	PI20-24171-L1.raw	25915	Y
AAL76016.1, XP_001659691.1, EAT39081.1	A.AVNALLPNSDIK.A		2	627.8560	-0.3	36.85	1	3.6431E5	12	38.28	PI20-24171-L1.raw	31217	Y
AAL76016.1, XP_001659691.1, EAT39081.1	R.SDSC(+57.02)FAQVN.Y	Carbamidomethylation	2	514.2113	0.5	36.46	1	4.037E4	9	30.83	PI20-24171-L1.raw	23228	Y
AAL76016.1, XP_001659691.1, EAT39081.1	A.VNALLPNSDIK.A		2	592.3376	0.0	36.45	1	2.7476E5	11	36.16	PI20-24171-L1.raw	29007	Y
XP_001659691.1	uncharacterized protein LOC5571443 [Aedes aegypti]	58292	68	54	54	438.64	77	1.3595E+08	3
Protein Accessions	Peptide	PTM	z	m/z	ppm	-10lgP	# Features	Area	Length	RT	Source File	Scan	Unique
AAL76016.1, XP_001659691.1, EAT39081.1, AAX54874.1	R.YVM(+15.99)DSLVEAGSPIFQGLSNVAR.I	Oxidation (M)	2	1185.0947	0.7	132.79	3	4.9245E6	22	62.60	PI20-24171-L1.raw	54907	Y
AAL76016.1, XP_001659691.1, EAT39081.1, AAX54874.1	R.YVMDSLVEAGSPIFQGLSNVAR.I		2	1177.0981	1.5	120.82	2	5.3223E6	22	69.44	PI20-24171-L1.raw	60286	Y
AAL76016.1, XP_001659691.1, EAT39081.1	R.SDSC(+57.02)FAQVNYLFDSIPR.N	Carbamidomethylation	2	1009.9686	1.2	119.36	2	6.3368E6	17	64.40	PI20-24171-L1.raw	56794	Y
AAL76016.1, XP_001659691.1, EAT39081.1	K.SPEYAEAADNFR.Y		2	685.3048	0.3	110.90	2	1.1283E7	12	33.61	PI20-24171-L1.raw	26053	Y
AAL76016.1, XP_001659691.1, EAT39081.1, AAX54874.1	R.TTDPYLQSNVINALVNGLANLR.N		2	1193.6394	-0.4	109.02	2	2.5147E6	22	78.04	PI20-24171-L1.raw	66953	Y
AAL76016.1, XP_001659691.1, EAT39081.1	K.LLENEVSYSAGR.Y		2	669.3384	0.0	103.22	1	9.7569E6	12	33.42	PI20-24171-L1.raw	25878	Y
AAL76016.1, XP_001659691.1, EAT39081.1	R.QVYVQQIANYQK.L		2	741.3917	0.9	97.62	2	7.3891E6	12	35.18	PI20-24171-L1.raw	27845	Y
AAL76016.1, XP_001659691.1, EAT39081.1, ACU30955.1	K.YQAATC(+57.02)LNEAR.N	Carbamidomethylation	2	648.8042	0.8	92.58	1	7.4864E6	11	24.95	PI20-24171-L1.raw	16409	Y
AAL76016.1, XP_001659691.1, EAT39081.1, AAX54874.1	R.QYIQIGDAAIPEIR.S		2	793.9307	0.4	87.40	2	1.2946E7	14	51.98	PI20-24171-L1.raw	45964	Y
AAL76016.1, XP_001659691.1, EAT39081.1	R.TDVSYELSAIEGC(+57.02)VNM(+15.99)ITQY.S	Carbamidomethylation; Oxidation (M)	2	1155.0205	1.1	83.67	1	2.7331E5	20	76.69	PI20-24171-L1.raw	66047	Y
AAL76016.1, XP_001659691.1, EAT39081.1	R.YDFC(+57.02)LVNSLR.Q	Carbamidomethylation	2	643.8136	0.2	82.97	1	6.1958E6	10	50.40	PI20-24171-L1.raw	43903	Y
AAL76016.1, XP_001659691.1, EAT39081.1	R.C(+57.02)IGSAPAVTPYK.F	Carbamidomethylation	2	632.3239	0.2	81.85	1	4.6597E6	12	31.00	PI20-24171-L1.raw	23191	Y
AAL76016.1, XP_001659691.1, EAT39081.1	R.NQAAVNALLPNSDIK.A		2	784.4264	1.1	81.08	2	1.0428E7	15	41.65	PI20-24171-L1.raw	34697	Y
AAL76016.1, XP_001659691.1, EAT39081.1	C.FAQVNYLFDSIPR.N		2	785.4074	1.0	79.97	2	2.8804E5	13	57.63	PI20-24171-L1.raw	50859	Y
AAL76016.1, XP_001659691.1, EAT39081.1	P.DLTVPVTITGVSTGSLDTNGNIVANVDR.I		2	1414.7339	-1.1	76.91	2	5.0389E6	28	63.94	PI20-24171-L1.raw	56203	Y
AAL76016.1, XP_001659691.1, EAT39081.1	M.DSLVEAGSPIFQGLSNVAR.I		2	980.5107	0.4	72.02	1	5.984E4	19	62.00	PI20-24171-L1.raw	54634	Y
AAL76016.1, XP_001659691.1, EAT39081.1	R.TDVSYELSAIEGC(+57.02)VN.M	Carbamidomethylation	2	828.8748	0.1	71.08	1	1.3653E5	15	59.31	PI20-24171-L1.raw	52494	Y
AAL76016.1, XP_001659691.1, EAT39081.1	L.VEAGSPIFQGLSNVAR.I		2	822.9392	0.5	70.64	1	4.3448E4	16	49.59	PI20-24171-L1.raw	43290	Y
AAL76016.1, XP_001659691.1, EAT39081.1	R.EASLAMTQR.V		2	503.7533	0.6	68.69	1	1.5469E6	9	22.99	PI20-24171-L1.raw	14192	Y
AAL76016.1, XP_001659691.1, EAT39081.1	F.AQVNYLFDSIPR.N		2	711.8728	0.6	68.18	1	2.6724E5	12	51.04	PI20-24171-L1.raw	44658	Y
AAL76016.1, XP_001659691.1, EAT39081.1	R.ILATLNQFQSIVQS.L		2	781.4336	1.0	66.54	1	2.1931E6	14	62.94	PI20-24171-L1.raw	55306	Y
AAL76016.1, XP_001659691.1, EAT39081.1	R.C(+57.02)IGSAPAVTPY.K	Carbamidomethylation	2	568.2766	0.5	65.58	1	1.1282E5	11	41.81	PI20-24171-L1.raw	35002	Y
AAL76016.1, XP_001659691.1, EAT39081.1	V.NYLFDSIPR.N		2	562.7903	-0.1	64.27	1	1.3664E6	9	47.54	PI20-24171-L1.raw	41009	Y
AAL76016.1, XP_001659691.1, EAT39081.1	N.VINALVNGLANLR.N		2	683.9125	0.9	63.87	1	2.1687E5	13	52.76	PI20-24171-L1.raw	46391	Y
AAL76016.1, XP_001659691.1, EAT39081.1	R.TTDPYLQSNVINALVNGLAN.L		2	1059.0492	1.8	63.83	1	1.2026E5	20	77.05	PI20-24171-L1.raw	66173	Y
AAL76016.1, XP_001659691.1, EAT39081.1	R.YVM(+15.99)DSLVEAGSPIFQGLSN.V	Oxidation (M)	2	1021.9902	-0.4	63.27	0	0	19	66.44	PI20-24171-L1.raw	58172	Y
AAL76016.1, XP_001659691.1, EAT39081.1	R.ISSVFEQYR.Q		2	564.7880	0.3	62.98	1	1.0711E7	9	36.16	PI20-24171-L1.raw	28831	Y
AAL76016.1, XP_001659691.1, EAT39081.1	V.STGSLDTNGNIVANVDR.I		2	866.9270	0.4	58.44	1	1.7408E5	17	36.73	PI20-24171-L1.raw	29639	Y
AAL76016.1, XP_001659691.1, EAT39081.1	R.TDVSYELSAIEGC(+57.02)VNMITQYSTDM(+15.99)TK.Y	Carbamidomethylation; Oxidation (M)	3	991.4449	-0.3	56.58	0	0	26	73.13	PI20-24171-L1.raw	63218	Y
AAL76016.1, XP_001659691.1, EAT39081.1	R.TDVSYELSAIEGC(+57.02)VNM(+15.99)ITQYSTDMTK.Y	Carbamidomethylation; Oxidation (M)	3	991.4456	0.4	56.41	1	1.4719E5	26	74.92	PI20-24171-L1.raw	64380	Y
AAL76016.1, XP_001659691.1, EAT39081.1	K.DAVAVANLLFDSN.T		2	674.8409	0.3	56.39	1	3.9609E4	13	73.84	PI20-24171-L1.raw	63768	Y
AAL76016.1, XP_001659691.1, EAT39081.1	R.ILATLNQFQSIVQSLY.F		2	919.5078	1.4	55.91	1	2.3492E6	16	81.84	PI20-24171-L1.raw	69340	Y
AAL76016.1, XP_001659691.1, EAT39081.1	R.QGQTMLNYLR.G		2	612.3136	-0.1	55.65	1	2.4966E6	10	40.16	PI20-24171-L1.raw	33119	Y
AAL76016.1, XP_001659691.1, EAT39081.1	A.STM(+15.99)NFATGFTR.T	Oxidation (M)	2	624.7875	0.0	54.12	0	0	11	33.11	PI20-24171-L1.raw	25713	Y
AAL76016.1, XP_001659691.1, EAT39081.1	Y.IQIGDAAIPEIR.S		2	648.3696	0.2	53.87	1	8.0978E4	12	48.02	PI20-24171-L1.raw	41573	Y
AAL76016.1, XP_001659691.1, EAT39081.1	R.ILATLNQFQS.I		2	567.8115	0.3	53.85	1	2.4427E5	10	49.19	PI20-24171-L1.raw	42790	Y
AAL76016.1, XP_001659691.1, EAT39081.1	Y.DFC(+57.02)LVNSLR.Q	Carbamidomethylation	2	562.2819	0.0	53.78	1	1.0214E5	9	48.60	PI20-24171-L1.raw	42225	Y
AAL76016.1, XP_001659691.1, EAT39081.1	I.TELLNNIQSAVVQIQQVNPR.N		3	755.4164	-0.4	53.03	1	1.5876E5	20	59.83	PI20-24171-L1.raw	52906	Y
AAL76016.1, XP_001659691.1, EAT39081.1	A.VVQIQQVNPR.N		2	590.8437	0.4	52.94	1	7.4032E5	10	27.18	PI20-24171-L1.raw	19022	Y
AAL76016.1, XP_001659691.1, EAT39081.1	Y.NC(+57.02)LYTTGSDLASMASTM(+15.99)NFATGFTR.T	Carbamidomethylation; Oxidation (M)	3	911.7382	1.8	52.44	1	9.3323E4	25	59.40	PI20-24171-L1.raw	52609	Y
AAL76016.1, XP_001659691.1, EAT39081.1	Y.VQQIANYQK.L		2	546.2962	0.6	50.39	1	4.7926E5	9	20.04	PI20-24171-L1.raw	10876	Y
AAL76016.1, XP_001659691.1, EAT39081.1	R.ILATLNQFQSI.V		2	624.3536	0.5	50.08	1	2.3655E5	11	59.24	PI20-24171-L1.raw	52315	Y
AAL76016.1, XP_001659691.1, EAT39081.1	R.NVYSSLYNC(+57.02)LY.T	Carbamidomethylation	2	698.3160	-0.1	50.03	1	3.7639E5	11	58.56	PI20-24171-L1.raw	51625	Y
AAL76016.1, XP_001659691.1, EAT39081.1	T.ADYFEGLLGK.L		2	556.7850	0.5	49.96	1	7.8266E4	10	51.86	PI20-24171-L1.raw	45495	Y
AAL76016.1, XP_001659691.1, EAT39081.1	R.TDVSYELSAIEGC(+57.02)VNM(+15.99)ITQYSTDM(+15.99)TK.Y	Carbamidomethylation; Oxidation (M)	3	996.7775	0.7	47.85	1	1.026E6	26	70.60	PI20-24171-L1.raw	61049	Y
AAL76016.1, XP_001659691.1, EAT39081.1	I.TGVSTGSLDTNGNIVANVDR.I		2	995.4957	0.2	45.00	0	0	20	40.94	PI20-24171-L1.raw	34193	Y
AAL76016.1, XP_001659691.1, EAT39081.1	R.VQTVDNFK.S		2	475.7507	-0.1	44.82	1	1.2392E7	8	22.76	PI20-24171-L1.raw	13768	Y
AAL76016.1, XP_001659691.1, EAT39081.1	E.YAEAADNFR.Y		2	528.7411	0.4	44.21	0	0	9	24.97	PI20-24171-L1.raw	16593	Y
AAL76016.1, XP_001659691.1, EAT39081.1	Y.NC(+57.02)LYTTGSDLASM(+15.99)ASTM(+15.99)NFATGFTR.T	Carbamidomethylation; Oxidation (M)	3	917.0678	-0.5	43.98	1	1.5202E5	25	53.43	PI20-24171-L1.raw	47212	Y
AAL76016.1, XP_001659691.1, EAT39081.1	R.YVM(+15.99)DSLVEAGSPIFQGL.S	Oxidation (M)	2	921.4542	1.2	43.42	0	0	17	70.37	PI20-24171-L1.raw	61065	Y
AAL76016.1, XP_001659691.1, EAT39081.1	R.YVMDSLVEAGSPIFQGLSN.V		2	1013.9941	1.0	43.28	1	3.0213E4	19	74.00	PI20-24171-L1.raw	63877	Y
AAL76016.1, XP_001659691.1, EAT39081.1	Y.LFDSIPR.N		2	424.2377	1.1	42.30	1	1.298E6	7	37.81	PI20-24171-L1.raw	30629	Y
AAL76016.1, XP_001659691.1, EAT39081.1	R.DDISYAVDLHEEHISLVDASR.G		3	795.3838	0.2	39.50	1	5.036E5	21	48.18	PI20-24171-L1.raw	41711	Y
AAL76016.1, XP_001659691.1, EAT39081.1	Y.TTGSDLASM(+15.99)ASTM(+15.99)NFATGFTR.T	Oxidation (M)	3	733.6612	-0.1	39.49	1	8.0817E4	21	45.38	PI20-24171-L1.raw	38920	Y
AAL76016.1, XP_001659691.1, EAT39081.1	R.ILATLNQFQ.S		2	524.2955	0.3	39.40	1	5.7131E4	9	49.88	PI20-24171-L1.raw	43583	Y
AAL76016.1, XP_001659691.1, EAT39081.1	V.NALLPNSDIK.A		2	542.8040	1.0	37.23	1	3.1553E5	10	33.38	PI20-24171-L1.raw	25915	Y
AAL76016.1, XP_001659691.1, EAT39081.1	A.AVNALLPNSDIK.A		2	627.8560	-0.3	36.85	1	3.6431E5	12	38.28	PI20-24171-L1.raw	31217	Y
AAL76016.1, XP_001659691.1, EAT39081.1	R.SDSC(+57.02)FAQVN.Y	Carbamidomethylation	2	514.2113	0.5	36.46	1	4.037E4	9	30.83	PI20-24171-L1.raw	23228	Y
AAL76016.1, XP_001659691.1, EAT39081.1	A.VNALLPNSDIK.A		2	592.3376	0.0	36.45	1	2.7476E5	11	36.16	PI20-24171-L1.raw	29007	Y
EAT39081.1	AAEL009081-PA [Aedes aegypti]	58292	68	54	54	438.64	77	1.3595E+08	3
Protein Accessions	Peptide	PTM	z	m/z	ppm	-10lgP	# Features	Area	Length	RT	Source File	Scan	Unique
AAL76016.1, XP_001659691.1, EAT39081.1, AAX54874.1	R.YVM(+15.99)DSLVEAGSPIFQGLSNVAR.I	Oxidation (M)	2	1185.0947	0.7	132.79	3	4.9245E6	22	62.60	PI20-24171-L1.raw	54907	Y
AAL76016.1, XP_001659691.1, EAT39081.1, AAX54874.1	R.YVMDSLVEAGSPIFQGLSNVAR.I		2	1177.0981	1.5	120.82	2	5.3223E6	22	69.44	PI20-24171-L1.raw	60286	Y
AAL76016.1, XP_001659691.1, EAT39081.1	R.SDSC(+57.02)FAQVNYLFDSIPR.N	Carbamidomethylation	2	1009.9686	1.2	119.36	2	6.3368E6	17	64.40	PI20-24171-L1.raw	56794	Y
AAL76016.1, XP_001659691.1, EAT39081.1	K.SPEYAEAADNFR.Y		2	685.3048	0.3	110.90	2	1.1283E7	12	33.61	PI20-24171-L1.raw	26053	Y
AAL76016.1, XP_001659691.1, EAT39081.1, AAX54874.1	R.TTDPYLQSNVINALVNGLANLR.N		2	1193.6394	-0.4	109.02	2	2.5147E6	22	78.04	PI20-24171-L1.raw	66953	Y
AAL76016.1, XP_001659691.1, EAT39081.1	K.LLENEVSYSAGR.Y		2	669.3384	0.0	103.22	1	9.7569E6	12	33.42	PI20-24171-L1.raw	25878	Y
AAL76016.1, XP_001659691.1, EAT39081.1	R.QVYVQQIANYQK.L		2	741.3917	0.9	97.62	2	7.3891E6	12	35.18	PI20-24171-L1.raw	27845	Y
AAL76016.1, XP_001659691.1, EAT39081.1, ACU30955.1	K.YQAATC(+57.02)LNEAR.N	Carbamidomethylation	2	648.8042	0.8	92.58	1	7.4864E6	11	24.95	PI20-24171-L1.raw	16409	Y
AAL76016.1, XP_001659691.1, EAT39081.1, AAX54874.1	R.QYIQIGDAAIPEIR.S		2	793.9307	0.4	87.40	2	1.2946E7	14	51.98	PI20-24171-L1.raw	45964	Y
AAL76016.1, XP_001659691.1, EAT39081.1	R.TDVSYELSAIEGC(+57.02)VNM(+15.99)ITQY.S	Carbamidomethylation; Oxidation (M)	2	1155.0205	1.1	83.67	1	2.7331E5	20	76.69	PI20-24171-L1.raw	66047	Y
AAL76016.1, XP_001659691.1, EAT39081.1	R.YDFC(+57.02)LVNSLR.Q	Carbamidomethylation	2	643.8136	0.2	82.97	1	6.1958E6	10	50.40	PI20-24171-L1.raw	43903	Y
AAL76016.1, XP_001659691.1, EAT39081.1	R.C(+57.02)IGSAPAVTPYK.F	Carbamidomethylation	2	632.3239	0.2	81.85	1	4.6597E6	12	31.00	PI20-24171-L1.raw	23191	Y
AAL76016.1, XP_001659691.1, EAT39081.1	R.NQAAVNALLPNSDIK.A		2	784.4264	1.1	81.08	2	1.0428E7	15	41.65	PI20-24171-L1.raw	34697	Y
AAL76016.1, XP_001659691.1, EAT39081.1	C.FAQVNYLFDSIPR.N		2	785.4074	1.0	79.97	2	2.8804E5	13	57.63	PI20-24171-L1.raw	50859	Y
AAL76016.1, XP_001659691.1, EAT39081.1	P.DLTVPVTITGVSTGSLDTNGNIVANVDR.I		2	1414.7339	-1.1	76.91	2	5.0389E6	28	63.94	PI20-24171-L1.raw	56203	Y
AAL76016.1, XP_001659691.1, EAT39081.1	M.DSLVEAGSPIFQGLSNVAR.I		2	980.5107	0.4	72.02	1	5.984E4	19	62.00	PI20-24171-L1.raw	54634	Y
AAL76016.1, XP_001659691.1, EAT39081.1	R.TDVSYELSAIEGC(+57.02)VN.M	Carbamidomethylation	2	828.8748	0.1	71.08	1	1.3653E5	15	59.31	PI20-24171-L1.raw	52494	Y
AAL76016.1, XP_001659691.1, EAT39081.1	L.VEAGSPIFQGLSNVAR.I		2	822.9392	0.5	70.64	1	4.3448E4	16	49.59	PI20-24171-L1.raw	43290	Y
AAL76016.1, XP_001659691.1, EAT39081.1	R.EASLAMTQR.V		2	503.7533	0.6	68.69	1	1.5469E6	9	22.99	PI20-24171-L1.raw	14192	Y
AAL76016.1, XP_001659691.1, EAT39081.1	F.AQVNYLFDSIPR.N		2	711.8728	0.6	68.18	1	2.6724E5	12	51.04	PI20-24171-L1.raw	44658	Y
AAL76016.1, XP_001659691.1, EAT39081.1	R.ILATLNQFQSIVQS.L		2	781.4336	1.0	66.54	1	2.1931E6	14	62.94	PI20-24171-L1.raw	55306	Y
AAL76016.1, XP_001659691.1, EAT39081.1	R.C(+57.02)IGSAPAVTPY.K	Carbamidomethylation	2	568.2766	0.5	65.58	1	1.1282E5	11	41.81	PI20-24171-L1.raw	35002	Y
AAL76016.1, XP_001659691.1, EAT39081.1	V.NYLFDSIPR.N		2	562.7903	-0.1	64.27	1	1.3664E6	9	47.54	PI20-24171-L1.raw	41009	Y
AAL76016.1, XP_001659691.1, EAT39081.1	N.VINALVNGLANLR.N		2	683.9125	0.9	63.87	1	2.1687E5	13	52.76	PI20-24171-L1.raw	46391	Y
AAL76016.1, XP_001659691.1, EAT39081.1	R.TTDPYLQSNVINALVNGLAN.L		2	1059.0492	1.8	63.83	1	1.2026E5	20	77.05	PI20-24171-L1.raw	66173	Y
AAL76016.1, XP_001659691.1, EAT39081.1	R.YVM(+15.99)DSLVEAGSPIFQGLSN.V	Oxidation (M)	2	1021.9902	-0.4	63.27	0	0	19	66.44	PI20-24171-L1.raw	58172	Y
AAL76016.1, XP_001659691.1, EAT39081.1	R.ISSVFEQYR.Q		2	564.7880	0.3	62.98	1	1.0711E7	9	36.16	PI20-24171-L1.raw	28831	Y
AAL76016.1, XP_001659691.1, EAT39081.1	V.STGSLDTNGNIVANVDR.I		2	866.9270	0.4	58.44	1	1.7408E5	17	36.73	PI20-24171-L1.raw	29639	Y
AAL76016.1, XP_001659691.1, EAT39081.1	R.TDVSYELSAIEGC(+57.02)VNMITQYSTDM(+15.99)TK.Y	Carbamidomethylation; Oxidation (M)	3	991.4449	-0.3	56.58	0	0	26	73.13	PI20-24171-L1.raw	63218	Y
AAL76016.1, XP_001659691.1, EAT39081.1	R.TDVSYELSAIEGC(+57.02)VNM(+15.99)ITQYSTDMTK.Y	Carbamidomethylation; Oxidation (M)	3	991.4456	0.4	56.41	1	1.4719E5	26	74.92	PI20-24171-L1.raw	64380	Y
AAL76016.1, XP_001659691.1, EAT39081.1	K.DAVAVANLLFDSN.T		2	674.8409	0.3	56.39	1	3.9609E4	13	73.84	PI20-24171-L1.raw	63768	Y
AAL76016.1, XP_001659691.1, EAT39081.1	R.ILATLNQFQSIVQSLY.F		2	919.5078	1.4	55.91	1	2.3492E6	16	81.84	PI20-24171-L1.raw	69340	Y
AAL76016.1, XP_001659691.1, EAT39081.1	R.QGQTMLNYLR.G		2	612.3136	-0.1	55.65	1	2.4966E6	10	40.16	PI20-24171-L1.raw	33119	Y
AAL76016.1, XP_001659691.1, EAT39081.1	A.STM(+15.99)NFATGFTR.T	Oxidation (M)	2	624.7875	0.0	54.12	0	0	11	33.11	PI20-24171-L1.raw	25713	Y
AAL76016.1, XP_001659691.1, EAT39081.1	Y.IQIGDAAIPEIR.S		2	648.3696	0.2	53.87	1	8.0978E4	12	48.02	PI20-24171-L1.raw	41573	Y
AAL76016.1, XP_001659691.1, EAT39081.1	R.ILATLNQFQS.I		2	567.8115	0.3	53.85	1	2.4427E5	10	49.19	PI20-24171-L1.raw	42790	Y
AAL76016.1, XP_001659691.1, EAT39081.1	Y.DFC(+57.02)LVNSLR.Q	Carbamidomethylation	2	562.2819	0.0	53.78	1	1.0214E5	9	48.60	PI20-24171-L1.raw	42225	Y
AAL76016.1, XP_001659691.1, EAT39081.1	I.TELLNNIQSAVVQIQQVNPR.N		3	755.4164	-0.4	53.03	1	1.5876E5	20	59.83	PI20-24171-L1.raw	52906	Y
AAL76016.1, XP_001659691.1, EAT39081.1	A.VVQIQQVNPR.N		2	590.8437	0.4	52.94	1	7.4032E5	10	27.18	PI20-24171-L1.raw	19022	Y
AAL76016.1, XP_001659691.1, EAT39081.1	Y.NC(+57.02)LYTTGSDLASMASTM(+15.99)NFATGFTR.T	Carbamidomethylation; Oxidation (M)	3	911.7382	1.8	52.44	1	9.3323E4	25	59.40	PI20-24171-L1.raw	52609	Y
AAL76016.1, XP_001659691.1, EAT39081.1	Y.VQQIANYQK.L		2	546.2962	0.6	50.39	1	4.7926E5	9	20.04	PI20-24171-L1.raw	10876	Y
AAL76016.1, XP_001659691.1, EAT39081.1	R.ILATLNQFQSI.V		2	624.3536	0.5	50.08	1	2.3655E5	11	59.24	PI20-24171-L1.raw	52315	Y
AAL76016.1, XP_001659691.1, EAT39081.1	R.NVYSSLYNC(+57.02)LY.T	Carbamidomethylation	2	698.3160	-0.1	50.03	1	3.7639E5	11	58.56	PI20-24171-L1.raw	51625	Y
AAL76016.1, XP_001659691.1, EAT39081.1	T.ADYFEGLLGK.L		2	556.7850	0.5	49.96	1	7.8266E4	10	51.86	PI20-24171-L1.raw	45495	Y
AAL76016.1, XP_001659691.1, EAT39081.1	R.TDVSYELSAIEGC(+57.02)VNM(+15.99)ITQYSTDM(+15.99)TK.Y	Carbamidomethylation; Oxidation (M)	3	996.7775	0.7	47.85	1	1.026E6	26	70.60	PI20-24171-L1.raw	61049	Y
AAL76016.1, XP_001659691.1, EAT39081.1	I.TGVSTGSLDTNGNIVANVDR.I		2	995.4957	0.2	45.00	0	0	20	40.94	PI20-24171-L1.raw	34193	Y
AAL76016.1, XP_001659691.1, EAT39081.1	R.VQTVDNFK.S		2	475.7507	-0.1	44.82	1	1.2392E7	8	22.76	PI20-24171-L1.raw	13768	Y
AAL76016.1, XP_001659691.1, EAT39081.1	E.YAEAADNFR.Y		2	528.7411	0.4	44.21	0	0	9	24.97	PI20-24171-L1.raw	16593	Y
AAL76016.1, XP_001659691.1, EAT39081.1	Y.NC(+57.02)LYTTGSDLASM(+15.99)ASTM(+15.99)NFATGFTR.T	Carbamidomethylation; Oxidation (M)	3	917.0678	-0.5	43.98	1	1.5202E5	25	53.43	PI20-24171-L1.raw	47212	Y
AAL76016.1, XP_001659691.1, EAT39081.1	R.YVM(+15.99)DSLVEAGSPIFQGL.S	Oxidation (M)	2	921.4542	1.2	43.42	0	0	17	70.37	PI20-24171-L1.raw	61065	Y
AAL76016.1, XP_001659691.1, EAT39081.1	R.YVMDSLVEAGSPIFQGLSN.V		2	1013.9941	1.0	43.28	1	3.0213E4	19	74.00	PI20-24171-L1.raw	63877	Y
AAL76016.1, XP_001659691.1, EAT39081.1	Y.LFDSIPR.N		2	424.2377	1.1	42.30	1	1.298E6	7	37.81	PI20-24171-L1.raw	30629	Y
AAL76016.1, XP_001659691.1, EAT39081.1	R.DDISYAVDLHEEHISLVDASR.G		3	795.3838	0.2	39.50	1	5.036E5	21	48.18	PI20-24171-L1.raw	41711	Y
AAL76016.1, XP_001659691.1, EAT39081.1	Y.TTGSDLASM(+15.99)ASTM(+15.99)NFATGFTR.T	Oxidation (M)	3	733.6612	-0.1	39.49	1	8.0817E4	21	45.38	PI20-24171-L1.raw	38920	Y
AAL76016.1, XP_001659691.1, EAT39081.1	R.ILATLNQFQ.S		2	524.2955	0.3	39.40	1	5.7131E4	9	49.88	PI20-24171-L1.raw	43583	Y
AAL76016.1, XP_001659691.1, EAT39081.1	V.NALLPNSDIK.A		2	542.8040	1.0	37.23	1	3.1553E5	10	33.38	PI20-24171-L1.raw	25915	Y
AAL76016.1, XP_001659691.1, EAT39081.1	A.AVNALLPNSDIK.A		2	627.8560	-0.3	36.85	1	3.6431E5	12	38.28	PI20-24171-L1.raw	31217	Y
AAL76016.1, XP_001659691.1, EAT39081.1	R.SDSC(+57.02)FAQVN.Y	Carbamidomethylation	2	514.2113	0.5	36.46	1	4.037E4	9	30.83	PI20-24171-L1.raw	23228	Y
AAL76016.1, XP_001659691.1, EAT39081.1	A.VNALLPNSDIK.A		2	592.3376	0.0	36.45	1	2.7476E5	11	36.16	PI20-24171-L1.raw	29007	Y
AAL76027.1	putative 18.6 kDa secreted protein [Aedes aegypti]	18599	55	17	17	282.4	34	1.2967E+08	19
Protein Accessions	Peptide	PTM	z	m/z	ppm	-10lgP	# Features	Area	Length	RT	Source File	Scan	Unique
AAL76027.1, EAT40265.1, ABF18039.1, XP_001658801.2	K.DVSEALEEYQTTGR.V		2	799.3713	0.8	110.04	4	3.4445E7	14	43.26	PI20-24171-L1.raw	36393	Y
AAL76027.1, EAT40265.1, ABF18039.1, XP_001658801.2	R.INHYVLQWSLQYVPEDLQK.D		2	1187.1171	1.3	91.77	2	4.8769E6	19	56.95	PI20-24171-L1.raw	50297	Y
AAL76027.1, EAT40265.1, ABF18039.1, XP_001658801.2, AAX54870.1	K.ADGNGALSDGLK.E		2	559.2779	0.2	80.68	4	1.9761E7	12	25.26	PI20-24171-L1.raw	16710	Y
AAL76027.1, EAT40265.1, ABF18039.1, XP_001658801.2, AAX54870.1	R.YLAVLSNGR.N		2	496.7802	0.8	79.29	1	1.3256E7	9	33.02	PI20-24171-L1.raw	25418	Y
AAL76027.1, EAT40265.1	A.AGESQPDGSM(+15.99)DVIEELITAAAPESIR.Q	Oxidation (M)	2	1351.6443	-0.4	75.37	2	2.0892E6	26	71.53	PI20-24171-L1.raw	61915	Y
AAL76027.1, EAT40265.1	Y.VLQWSLQYVPEDLQK.D		2	923.4910	0.1	73.11	1	2.0889E6	15	57.17	PI20-24171-L1.raw	50406	Y
AAL76027.1, EAT40265.1	Y.AAAGESQPDGSM(+15.99)DVIEELITAAAPESIR.Q	Oxidation (M)	3	948.7914	1.1	62.39	1	1.1443E6	28	70.94	PI20-24171-L1.raw	61362	Y
AAL76027.1, EAT40265.1	A.EPDINAAEVEK.A		2	607.7983	-0.5	61.73	2	3.4871E7	11	29.46	PI20-24171-L1.raw	21748	Y
AAL76027.1, EAT40265.1	V.SEALEEYQTTGR.V		2	692.3235	0.9	60.88	1	5.193E4	12	43.26	PI20-24171-L1.raw	36638	Y
AAL76027.1, EAT40265.1	L.QWSLQYVPEDLQK.D		2	817.4152	0.7	50.63	1	1.2284E6	13	50.64	PI20-24171-L1.raw	44226	Y
AAL76027.1, EAT40265.1	Y.AAAGESQPDGSMDVIEELITAAAPESIR.Q		3	943.4598	1.1	48.84	1	2.2591E5	28	77.17	PI20-24171-L1.raw	66279	Y
AAL76027.1, EAT40265.1	P.DINAAEVEK.A		2	494.7511	0.5	48.08	1	1.0115E6	9	24.71	PI20-24171-L1.raw	16194	Y
AAL76027.1, EAT40265.1	A.LEEYQTTGR.V		2	548.7676	0.9	47.90	1	1.2066E5	9	19.35	PI20-24171-L1.raw	10165	Y
AAL76027.1, EAT40265.1	Q.WSLQYVPEDLQK.D		2	753.3854	0.1	46.44	1	1.8762E5	12	50.29	PI20-24171-L1.raw	44053	Y
AAL76027.1, EAT40265.1	L.ITAAAPESIR.Q		2	514.7905	0.3	41.38	1	6.9604E4	10	26.51	PI20-24171-L1.raw	18292	Y
AAL76027.1, EAT40265.1	A.AAGESQPDGSM(+15.99)DVIEELITAAAPESIR.Q	Oxidation (M)	3	925.1105	-0.9	39.33	1	6.2513E4	27	71.18	PI20-24171-L1.raw	61700	Y
AAL76027.1, EAT40265.1	W.SLQYVPEDLQK.D		2	660.3459	0.3	37.83	1	1.3306E7	11	38.28	PI20-24171-L1.raw	31070	Y
AAL76027.1, EAT40265.1	A.AGESQPDGSMDVIEELITAAAPESIR.Q		3	896.1017	1.1	37.78	1	3.5204E5	26	77.91	PI20-24171-L1.raw	66820	Y
AAL76027.1, EAT40265.1	Y.LAVLSNGR.N		2	415.2485	0.9	37.26	1	5.2072E5	8	24.38	PI20-24171-L1.raw	15792	Y
EAT40265.1	AAEL007986-PA [Aedes aegypti]	18599	55	17	17	282.4	34	1.2967E+08	19
Protein Accessions	Peptide	PTM	z	m/z	ppm	-10lgP	# Features	Area	Length	RT	Source File	Scan	Unique
AAL76027.1, EAT40265.1, ABF18039.1, XP_001658801.2	K.DVSEALEEYQTTGR.V		2	799.3713	0.8	110.04	4	3.4445E7	14	43.26	PI20-24171-L1.raw	36393	Y
AAL76027.1, EAT40265.1, ABF18039.1, XP_001658801.2	R.INHYVLQWSLQYVPEDLQK.D		2	1187.1171	1.3	91.77	2	4.8769E6	19	56.95	PI20-24171-L1.raw	50297	Y
AAL76027.1, EAT40265.1, ABF18039.1, XP_001658801.2, AAX54870.1	K.ADGNGALSDGLK.E		2	559.2779	0.2	80.68	4	1.9761E7	12	25.26	PI20-24171-L1.raw	16710	Y
AAL76027.1, EAT40265.1, ABF18039.1, XP_001658801.2, AAX54870.1	R.YLAVLSNGR.N		2	496.7802	0.8	79.29	1	1.3256E7	9	33.02	PI20-24171-L1.raw	25418	Y
AAL76027.1, EAT40265.1	A.AGESQPDGSM(+15.99)DVIEELITAAAPESIR.Q	Oxidation (M)	2	1351.6443	-0.4	75.37	2	2.0892E6	26	71.53	PI20-24171-L1.raw	61915	Y
AAL76027.1, EAT40265.1	Y.VLQWSLQYVPEDLQK.D		2	923.4910	0.1	73.11	1	2.0889E6	15	57.17	PI20-24171-L1.raw	50406	Y
AAL76027.1, EAT40265.1	Y.AAAGESQPDGSM(+15.99)DVIEELITAAAPESIR.Q	Oxidation (M)	3	948.7914	1.1	62.39	1	1.1443E6	28	70.94	PI20-24171-L1.raw	61362	Y
AAL76027.1, EAT40265.1	A.EPDINAAEVEK.A		2	607.7983	-0.5	61.73	2	3.4871E7	11	29.46	PI20-24171-L1.raw	21748	Y
AAL76027.1, EAT40265.1	V.SEALEEYQTTGR.V		2	692.3235	0.9	60.88	1	5.193E4	12	43.26	PI20-24171-L1.raw	36638	Y
AAL76027.1, EAT40265.1	L.QWSLQYVPEDLQK.D		2	817.4152	0.7	50.63	1	1.2284E6	13	50.64	PI20-24171-L1.raw	44226	Y
AAL76027.1, EAT40265.1	Y.AAAGESQPDGSMDVIEELITAAAPESIR.Q		3	943.4598	1.1	48.84	1	2.2591E5	28	77.17	PI20-24171-L1.raw	66279	Y
AAL76027.1, EAT40265.1	P.DINAAEVEK.A		2	494.7511	0.5	48.08	1	1.0115E6	9	24.71	PI20-24171-L1.raw	16194	Y
AAL76027.1, EAT40265.1	A.LEEYQTTGR.V		2	548.7676	0.9	47.90	1	1.2066E5	9	19.35	PI20-24171-L1.raw	10165	Y
AAL76027.1, EAT40265.1	Q.WSLQYVPEDLQK.D		2	753.3854	0.1	46.44	1	1.8762E5	12	50.29	PI20-24171-L1.raw	44053	Y
AAL76027.1, EAT40265.1	L.ITAAAPESIR.Q		2	514.7905	0.3	41.38	1	6.9604E4	10	26.51	PI20-24171-L1.raw	18292	Y
AAL76027.1, EAT40265.1	A.AAGESQPDGSM(+15.99)DVIEELITAAAPESIR.Q	Oxidation (M)	3	925.1105	-0.9	39.33	1	6.2513E4	27	71.18	PI20-24171-L1.raw	61700	Y
AAL76027.1, EAT40265.1	W.SLQYVPEDLQK.D		2	660.3459	0.3	37.83	1	1.3306E7	11	38.28	PI20-24171-L1.raw	31070	Y
AAL76027.1, EAT40265.1	A.AGESQPDGSMDVIEELITAAAPESIR.Q		3	896.1017	1.1	37.78	1	3.5204E5	26	77.91	PI20-24171-L1.raw	66820	Y
AAL76027.1, EAT40265.1	Y.LAVLSNGR.N		2	415.2485	0.9	37.26	1	5.2072E5	8	24.38	PI20-24171-L1.raw	15792	Y
EAT41993.1	AAEL006417-PA [Aedes aegypti]	38628	41	19	19	297.59	31	1.2048E+08	25
Protein Accessions	Peptide	PTM	z	m/z	ppm	-10lgP	# Features	Area	Length	RT	Source File	Scan	Unique
AAL16049.1, EAT41993.1, XP_001657778.1, ABM68615.1	K.VHDLTSTFDFIPPLK.S		2	865.4618	0.3	113.15	2	2.425E7	15	55.83	PI20-24171-L1.raw	49428	Y
EAT41993.1, XP_001657778.1, ABM68615.1	K.YQM(+15.99)GSGIVFER.H	Oxidation (M)	2	651.8113	0.4	104.83	1	2.8456E6	11	34.43	PI20-24171-L1.raw	27028	Y
EAT41993.1, XP_001657778.1, ABM68615.1	K.YQMGSGIVFER.H		2	643.8140	0.7	95.30	1	1.2975E6	11	42.07	PI20-24171-L1.raw	35246	Y
EAT41993.1, XP_001657778.1, ABM68615.1, AAL16049.1	K.SSSC(+57.02)SEVFEAFK.K	Carbamidomethylation	2	689.3032	0.1	84.23	1	9.9163E6	12	41.19	PI20-24171-L1.raw	34191	Y
AAL16049.1, EAT41993.1, XP_001657778.1, ABM68615.1	K.AALQNWLGWK.L		2	593.8224	0.8	71.84	1	1.1947E7	10	52.55	PI20-24171-L1.raw	46027	Y
EAT41993.1, XP_001657778.1, ABM68615.1, AAL16049.1	K.DYFAALTGK.L		2	493.2531	0.1	69.46	1	9.8405E6	9	47.58	PI20-24171-L1.raw	40912	Y
EAT41993.1, XP_001657778.1, ABM68615.1, AAL16049.1	K.IGFYEPGEK.R		2	520.2583	-0.1	68.51	2	1.6598E7	9	33.65	PI20-24171-L1.raw	26090	Y
AAL16049.1, EAT41993.1, XP_001657778.1, ABM68615.1	K.NELDVDEIAR.D		2	587.2911	0.3	65.93	1	1.4201E7	10	37.04	PI20-24171-L1.raw	29859	Y
EAT41993.1, XP_001657778.1, ABM68615.1, AAL16049.1	K.LEPSDDQATQC(+57.02)YTK.C	Carbamidomethylation	2	828.3646	0.1	65.59	1	1.3251E7	14	26.03	PI20-24171-L1.raw	17524	Y
EAT41993.1, XP_001657778.1, ABM68615.1, AAL16049.1	H.C(+57.02)EALNYPK.G	Carbamidomethylation	2	497.7368	0.2	62.85	1	8.2875E5	8	24.95	PI20-24171-L1.raw	16436	Y
EAT41993.1, XP_001657778.1, ABM68615.1, AAL16049.1	K.IAVHYYK.C		2	447.2477	0.1	62.76	1	2.2657E6	7	19.41	PI20-24171-L1.raw	10166	Y
EAT41993.1, XP_001657778.1, ABM68615.1, AAL16049.1	S.C(+57.02)SEVFEAFK.K	Carbamidomethylation	2	558.7551	0.0	58.76	1	2.6943E5	9	39.29	PI20-24171-L1.raw	32244	Y
EAT41993.1, XP_001657778.1, ABM68615.1	R.VM(+15.99)QQWETFHK.Y	Oxidation (M)	3	450.5485	0.2	55.02	1	5.0701E6	10	26.78	PI20-24171-L1.raw	18422	Y
EAT41993.1, XP_001657778.1, ABM68615.1, AAL16049.1	R.C(+57.02)MEDWYPK.A	Carbamidomethylation	2	564.7277	-0.8	54.33	1	1.5632E6	8	38.01	PI20-24171-L1.raw	30733	Y
EAT41993.1, XP_001657778.1, ABM68615.1	K.EQSLFM(+15.99)HC(+57.02)EALNYPK.G	Oxidation (M); Carbamidomethylation	2	941.9268	0.1	47.80	1	2.4485E5	15	38.42	PI20-24171-L1.raw	31357	Y
EAT41993.1, XP_001657778.1, ABM68615.1, AAL16049.1	R.C(+57.02)M(+15.99)EDWYPK.A	Carbamidomethylation; Oxidation (M)	2	572.7259	0.6	46.29	1	2.7358E6	8	31.24	PI20-24171-L1.raw	23344	Y
EAT41993.1, XP_001657778.1, ABM68615.1, AAL16049.1	K.LEPSDDQATQC(+57.02)Y.T	Carbamidomethylation	2	713.7933	0.2	44.31	0	0	12	33.23	PI20-24171-L1.raw	25848	Y
EAT41993.1, XP_001657778.1, ABM68615.1, AAL16049.1	R.HMEC(+57.02)IFK.G	Carbamidomethylation	2	482.7226	0.0	44.28	1	2.1285E6	7	24.07	PI20-24171-L1.raw	15300	Y
EAT41993.1, XP_001657778.1, ABM68615.1, AAL16049.1	T.FDFIPPLK.S		2	488.7788	0.2	43.68	1	3.7584E5	8	52.64	PI20-24171-L1.raw	46288	Y
EAT41993.1, XP_001657778.1, ABM68615.1	Y.FAALTGK.L		1	707.4091	0.7	37.09	1	1.6847E5	7	47.54	PI20-24171-L1.raw	41306	Y
EAT41993.1, XP_001657778.1, ABM68615.1, AAL16049.1	F.M(+15.99)HC(+57.02)EALNYPK.G	Oxidation (M); Carbamidomethylation	3	426.8586	0.5	36.56	2	6.8795E5	10	20.48	PI20-24171-L1.raw	11365	Y
XP_001657778.1	37 kDa salivary gland allergen Aed a 2-like [Aedes aegypti]	38628	41	19	19	297.59	31	1.2048E+08	25
Protein Accessions	Peptide	PTM	z	m/z	ppm	-10lgP	# Features	Area	Length	RT	Source File	Scan	Unique
AAL16049.1, EAT41993.1, XP_001657778.1, ABM68615.1	K.VHDLTSTFDFIPPLK.S		2	865.4618	0.3	113.15	2	2.425E7	15	55.83	PI20-24171-L1.raw	49428	Y
EAT41993.1, XP_001657778.1, ABM68615.1	K.YQM(+15.99)GSGIVFER.H	Oxidation (M)	2	651.8113	0.4	104.83	1	2.8456E6	11	34.43	PI20-24171-L1.raw	27028	Y
EAT41993.1, XP_001657778.1, ABM68615.1	K.YQMGSGIVFER.H		2	643.8140	0.7	95.30	1	1.2975E6	11	42.07	PI20-24171-L1.raw	35246	Y
EAT41993.1, XP_001657778.1, ABM68615.1, AAL16049.1	K.SSSC(+57.02)SEVFEAFK.K	Carbamidomethylation	2	689.3032	0.1	84.23	1	9.9163E6	12	41.19	PI20-24171-L1.raw	34191	Y
AAL16049.1, EAT41993.1, XP_001657778.1, ABM68615.1	K.AALQNWLGWK.L		2	593.8224	0.8	71.84	1	1.1947E7	10	52.55	PI20-24171-L1.raw	46027	Y
EAT41993.1, XP_001657778.1, ABM68615.1, AAL16049.1	K.DYFAALTGK.L		2	493.2531	0.1	69.46	1	9.8405E6	9	47.58	PI20-24171-L1.raw	40912	Y
EAT41993.1, XP_001657778.1, ABM68615.1, AAL16049.1	K.IGFYEPGEK.R		2	520.2583	-0.1	68.51	2	1.6598E7	9	33.65	PI20-24171-L1.raw	26090	Y
AAL16049.1, EAT41993.1, XP_001657778.1, ABM68615.1	K.NELDVDEIAR.D		2	587.2911	0.3	65.93	1	1.4201E7	10	37.04	PI20-24171-L1.raw	29859	Y
EAT41993.1, XP_001657778.1, ABM68615.1, AAL16049.1	K.LEPSDDQATQC(+57.02)YTK.C	Carbamidomethylation	2	828.3646	0.1	65.59	1	1.3251E7	14	26.03	PI20-24171-L1.raw	17524	Y
EAT41993.1, XP_001657778.1, ABM68615.1, AAL16049.1	H.C(+57.02)EALNYPK.G	Carbamidomethylation	2	497.7368	0.2	62.85	1	8.2875E5	8	24.95	PI20-24171-L1.raw	16436	Y
EAT41993.1, XP_001657778.1, ABM68615.1, AAL16049.1	K.IAVHYYK.C		2	447.2477	0.1	62.76	1	2.2657E6	7	19.41	PI20-24171-L1.raw	10166	Y
EAT41993.1, XP_001657778.1, ABM68615.1, AAL16049.1	S.C(+57.02)SEVFEAFK.K	Carbamidomethylation	2	558.7551	0.0	58.76	1	2.6943E5	9	39.29	PI20-24171-L1.raw	32244	Y
EAT41993.1, XP_001657778.1, ABM68615.1	R.VM(+15.99)QQWETFHK.Y	Oxidation (M)	3	450.5485	0.2	55.02	1	5.0701E6	10	26.78	PI20-24171-L1.raw	18422	Y
EAT41993.1, XP_001657778.1, ABM68615.1, AAL16049.1	R.C(+57.02)MEDWYPK.A	Carbamidomethylation	2	564.7277	-0.8	54.33	1	1.5632E6	8	38.01	PI20-24171-L1.raw	30733	Y
EAT41993.1, XP_001657778.1, ABM68615.1	K.EQSLFM(+15.99)HC(+57.02)EALNYPK.G	Oxidation (M); Carbamidomethylation	2	941.9268	0.1	47.80	1	2.4485E5	15	38.42	PI20-24171-L1.raw	31357	Y
EAT41993.1, XP_001657778.1, ABM68615.1, AAL16049.1	R.C(+57.02)M(+15.99)EDWYPK.A	Carbamidomethylation; Oxidation (M)	2	572.7259	0.6	46.29	1	2.7358E6	8	31.24	PI20-24171-L1.raw	23344	Y
EAT41993.1, XP_001657778.1, ABM68615.1, AAL16049.1	K.LEPSDDQATQC(+57.02)Y.T	Carbamidomethylation	2	713.7933	0.2	44.31	0	0	12	33.23	PI20-24171-L1.raw	25848	Y
EAT41993.1, XP_001657778.1, ABM68615.1, AAL16049.1	R.HMEC(+57.02)IFK.G	Carbamidomethylation	2	482.7226	0.0	44.28	1	2.1285E6	7	24.07	PI20-24171-L1.raw	15300	Y
EAT41993.1, XP_001657778.1, ABM68615.1, AAL16049.1	T.FDFIPPLK.S		2	488.7788	0.2	43.68	1	3.7584E5	8	52.64	PI20-24171-L1.raw	46288	Y
EAT41993.1, XP_001657778.1, ABM68615.1	Y.FAALTGK.L		1	707.4091	0.7	37.09	1	1.6847E5	7	47.54	PI20-24171-L1.raw	41306	Y
EAT41993.1, XP_001657778.1, ABM68615.1, AAL16049.1	F.M(+15.99)HC(+57.02)EALNYPK.G	Oxidation (M); Carbamidomethylation	3	426.8586	0.5	36.56	2	6.8795E5	10	20.48	PI20-24171-L1.raw	11365	Y
ABM68615.1	AAEL006417-PA [Aedes aegypti]	38628	41	19	19	297.59	31	1.2048E+08	25
Protein Accessions	Peptide	PTM	z	m/z	ppm	-10lgP	# Features	Area	Length	RT	Source File	Scan	Unique
AAL16049.1, EAT41993.1, XP_001657778.1, ABM68615.1	K.VHDLTSTFDFIPPLK.S		2	865.4618	0.3	113.15	2	2.425E7	15	55.83	PI20-24171-L1.raw	49428	Y
EAT41993.1, XP_001657778.1, ABM68615.1	K.YQM(+15.99)GSGIVFER.H	Oxidation (M)	2	651.8113	0.4	104.83	1	2.8456E6	11	34.43	PI20-24171-L1.raw	27028	Y
EAT41993.1, XP_001657778.1, ABM68615.1	K.YQMGSGIVFER.H		2	643.8140	0.7	95.30	1	1.2975E6	11	42.07	PI20-24171-L1.raw	35246	Y
EAT41993.1, XP_001657778.1, ABM68615.1, AAL16049.1	K.SSSC(+57.02)SEVFEAFK.K	Carbamidomethylation	2	689.3032	0.1	84.23	1	9.9163E6	12	41.19	PI20-24171-L1.raw	34191	Y
AAL16049.1, EAT41993.1, XP_001657778.1, ABM68615.1	K.AALQNWLGWK.L		2	593.8224	0.8	71.84	1	1.1947E7	10	52.55	PI20-24171-L1.raw	46027	Y
EAT41993.1, XP_001657778.1, ABM68615.1, AAL16049.1	K.DYFAALTGK.L		2	493.2531	0.1	69.46	1	9.8405E6	9	47.58	PI20-24171-L1.raw	40912	Y
EAT41993.1, XP_001657778.1, ABM68615.1, AAL16049.1	K.IGFYEPGEK.R		2	520.2583	-0.1	68.51	2	1.6598E7	9	33.65	PI20-24171-L1.raw	26090	Y
AAL16049.1, EAT41993.1, XP_001657778.1, ABM68615.1	K.NELDVDEIAR.D		2	587.2911	0.3	65.93	1	1.4201E7	10	37.04	PI20-24171-L1.raw	29859	Y
EAT41993.1, XP_001657778.1, ABM68615.1, AAL16049.1	K.LEPSDDQATQC(+57.02)YTK.C	Carbamidomethylation	2	828.3646	0.1	65.59	1	1.3251E7	14	26.03	PI20-24171-L1.raw	17524	Y
EAT41993.1, XP_001657778.1, ABM68615.1, AAL16049.1	H.C(+57.02)EALNYPK.G	Carbamidomethylation	2	497.7368	0.2	62.85	1	8.2875E5	8	24.95	PI20-24171-L1.raw	16436	Y
EAT41993.1, XP_001657778.1, ABM68615.1, AAL16049.1	K.IAVHYYK.C		2	447.2477	0.1	62.76	1	2.2657E6	7	19.41	PI20-24171-L1.raw	10166	Y
EAT41993.1, XP_001657778.1, ABM68615.1, AAL16049.1	S.C(+57.02)SEVFEAFK.K	Carbamidomethylation	2	558.7551	0.0	58.76	1	2.6943E5	9	39.29	PI20-24171-L1.raw	32244	Y
EAT41993.1, XP_001657778.1, ABM68615.1	R.VM(+15.99)QQWETFHK.Y	Oxidation (M)	3	450.5485	0.2	55.02	1	5.0701E6	10	26.78	PI20-24171-L1.raw	18422	Y
EAT41993.1, XP_001657778.1, ABM68615.1, AAL16049.1	R.C(+57.02)MEDWYPK.A	Carbamidomethylation	2	564.7277	-0.8	54.33	1	1.5632E6	8	38.01	PI20-24171-L1.raw	30733	Y
EAT41993.1, XP_001657778.1, ABM68615.1	K.EQSLFM(+15.99)HC(+57.02)EALNYPK.G	Oxidation (M); Carbamidomethylation	2	941.9268	0.1	47.80	1	2.4485E5	15	38.42	PI20-24171-L1.raw	31357	Y
EAT41993.1, XP_001657778.1, ABM68615.1, AAL16049.1	R.C(+57.02)M(+15.99)EDWYPK.A	Carbamidomethylation; Oxidation (M)	2	572.7259	0.6	46.29	1	2.7358E6	8	31.24	PI20-24171-L1.raw	23344	Y
EAT41993.1, XP_001657778.1, ABM68615.1, AAL16049.1	K.LEPSDDQATQC(+57.02)Y.T	Carbamidomethylation	2	713.7933	0.2	44.31	0	0	12	33.23	PI20-24171-L1.raw	25848	Y
EAT41993.1, XP_001657778.1, ABM68615.1, AAL16049.1	R.HMEC(+57.02)IFK.G	Carbamidomethylation	2	482.7226	0.0	44.28	1	2.1285E6	7	24.07	PI20-24171-L1.raw	15300	Y
EAT41993.1, XP_001657778.1, ABM68615.1, AAL16049.1	T.FDFIPPLK.S		2	488.7788	0.2	43.68	1	3.7584E5	8	52.64	PI20-24171-L1.raw	46288	Y
EAT41993.1, XP_001657778.1, ABM68615.1	Y.FAALTGK.L		1	707.4091	0.7	37.09	1	1.6847E5	7	47.54	PI20-24171-L1.raw	41306	Y
EAT41993.1, XP_001657778.1, ABM68615.1, AAL16049.1	F.M(+15.99)HC(+57.02)EALNYPK.G	Oxidation (M); Carbamidomethylation	3	426.8586	0.5	36.56	2	6.8795E5	10	20.48	PI20-24171-L1.raw	11365	Y
EAT38081.1	AAEL009992-PA [Aedes aegypti]	380071	35	91	97	452.75	126	5.8122E+07	2
Protein Accessions	Peptide	PTM	z	m/z	ppm	-10lgP	# Features	Area	Length	RT	Source File	Scan	Unique
EAT38081.1	K.ELTGYYEETTDLTTNEQTVR.V		2	1182.0486	0.6	109.86	2	4.603E5	20	45.16	PI20-24171-L1.raw	38577	Y
EAT38081.1	R.SVAGQDQTAQFVTVNSK.K		2	890.4481	0.9	109.40	2	7.9168E5	17	34.54	PI20-24171-L1.raw	27184	Y
EAT38081.1	K.YEYGEPVLSAAEVLFR.K		2	921.9677	0.5	107.60	2	9.0578E5	16	68.02	PI20-24171-L1.raw	59257	Y
EAT38081.1	K.TNQGYNPVLTEIESPWASTTK.Y		2	1168.5753	1.2	104.52	2	1.0493E6	21	57.62	PI20-24171-L1.raw	50802	Y
EAT38081.1	K.AQPGVLQMQGTATYK.H		2	796.9094	0.9	95.95	1	2.3293E5	15	35.45	PI20-24171-L1.raw	28222	Y
EAT38081.1	K.VTVYVESYGGK.K		2	601.3090	0.6	95.77	1	7.6617E5	11	32.07	PI20-24171-L1.raw	24465	Y
EAT38081.1	K.LFGNDFNGADIYLK.Y		2	793.8960	-0.1	94.58	1	9.0933E5	14	54.92	PI20-24171-L1.raw	48542	Y
EAT38081.1	K.GYGTEPTGDGSILR.T		2	711.8472	0.8	89.21	1	1.1308E6	14	34.30	PI20-24171-L1.raw	26882	Y
EAT38081.1	K.YGGYSFDQNYVYK.A		2	802.3571	0.4	87.75	1	7.9414E5	13	42.79	PI20-24171-L1.raw	35975	Y
EAT38081.1	K.YDSSGEYVVM(+15.99)K.S	Oxidation (M)	2	647.2874	0.5	86.22	1	4.4355E5	11	26.20	PI20-24171-L1.raw	17900	Y
EAT38081.1	K.TYYPDLEVNMPAIC(+57.02)STGFNR.L	Carbamidomethylation	3	783.3607	-0.4	83.85	2	2.2741E5	20	58.63	PI20-24171-L1.raw	51786	Y
EAT38081.1	R.EYAMYFDYGENDPNPAVR.D		2	1075.9602	0.4	82.59	1	9.9408E4	18	50.16	PI20-24171-L1.raw	43856	Y
EAT38081.1	K.HALVAAVSAESNNK.F		2	705.8700	-0.6	79.83	0	0	14	21.84	PI20-24171-L1.raw	12961	Y
EAT38081.1	K.FDVLGYYNGGM(+15.99)YVIK.L	Oxidation (M)	2	877.9267	0.2	78.23	1	8.1474E4	15	55.87	PI20-24171-L1.raw	49603	Y
EAT38081.1	K.GDQEAVIGTGPK.G		2	586.3013	0.0	77.53	1	1.3429E6	12	24.14	PI20-24171-L1.raw	15497	Y
EAT38081.1	K.QIGNEFVLTWYK.Y		2	749.3914	1.2	77.18	1	3.9956E5	12	56.40	PI20-24171-L1.raw	49815	Y
EAT38081.1	R.NQANQIISETYYVR.D		3	566.9532	0.4	76.80	2	7.937E5	14	42.10	PI20-24171-L1.raw	35376	Y
EAT38081.1	R.C(+57.02)DQNLIPVTAR.T	Carbamidomethylation	2	643.8302	0.7	75.63	1	8.4537E5	11	35.72	PI20-24171-L1.raw	28533	Y
EAT38081.1	K.GNTLVEYK.L		2	462.2455	0.5	75.59	1	1.0084E6	8	24.21	PI20-24171-L1.raw	15575	Y
EAT38081.1	K.VAETVWAK.L		2	452.2507	0.9	75.38	1	1.0216E6	8	26.61	PI20-24171-L1.raw	18297	Y
EAT38081.1	K.GIEYFPVSSEC(+57.02)K.S	Carbamidomethylation	2	708.3295	0.4	74.24	1	9.435E5	12	40.36	PI20-24171-L1.raw	33452	Y
EAT38081.1	R.DTIDESSFK.N		2	521.2404	0.1	74.15	1	9.2766E5	9	29.76	PI20-24171-L1.raw	21900	Y
EAT38081.1	K.FTLQQIPTTETQGLLR.S		2	923.5075	0.4	74.13	2	1.7918E6	16	53.46	PI20-24171-L1.raw	47103	Y
EAT38081.1	R.VAEVSEQGQIK.F		2	594.3170	0.1	73.86	1	1.7503E6	11	21.56	PI20-24171-L1.raw	12538	Y
EAT38081.1	K.FSADSVGVR.M		2	469.2408	0.8	72.36	1	1.1546E6	9	28.36	PI20-24171-L1.raw	20320	Y
EAT38081.1	K.ATSEVESAVR.K		2	524.7672	0.2	72.23	1	1.7554E6	10	19.18	PI20-24171-L1.raw	9868	Y
EAT38081.1	R.NQPFPTNGFQQEVAK.L		2	852.9213	0.8	72.15	1	1.1156E6	15	39.57	PI20-24171-L1.raw	32540	Y
EAT38081.1	K.ISLTASSNAAMILK.L		2	710.3976	0.2	72.14	1	7.4552E4	14	46.15	PI20-24171-L1.raw	39687	Y
EAT38081.1	K.SNEVIHISPQGLSVYSITGQSTQFK.F		3	907.4686	0.8	72.13	1	5.4423E5	25	53.17	PI20-24171-L1.raw	46766	Y
EAT38080.1, AAV28546.1, EAT38081.1, XP_001660538.2	R.FFQMDPM(+15.99)EQYASPYK.Y	Oxidation (M)	2	949.4103	-0.1	70.81	1	4.6067E5	15	46.96	PI20-24171-L1.raw	40384	N
EAT38081.1	K.DYGVSSQSIIEVPGENLK.T		2	967.9898	0.9	70.51	1	2.2142E5	18	52.36	PI20-24171-L1.raw	45995	Y
EAT38081.1	K.VFYTGFNR.Y		2	502.2540	1.1	70.12	1	7.6975E5	8	35.72	PI20-24171-L1.raw	28496	Y
EAT38081.1	K.EVVVSMDDLSM(+15.99)LTSFVVGEK.G	Oxidation (M)	2	1101.0411	1.6	69.18	0	0	20	72.94	PI20-24171-L1.raw	63088	Y
EAT38081.1	R.VM(+15.99)TSQNEVFDPEYVK.R	Oxidation (M)	2	901.4198	0.6	68.57	1	5.4924E5	15	39.79	PI20-24171-L1.raw	32797	Y
EAT38081.1	F.AVVVNYADGNSK.I		2	618.8147	0.2	68.50	1	1.8909E5	12	25.12	PI20-24171-L1.raw	16671	Y
EAT38081.1	K.DLDTFFTR.I		2	507.7484	0.5	67.49	1	2.2458E5	8	50.98	PI20-24171-L1.raw	44613	Y
EAT38080.1, AAV28546.1, EAT38081.1, XP_001660538.2	R.FFQM(+15.99)DPM(+15.99)EQYASPYK.Y	Oxidation (M)	2	957.4081	0.3	67.33	2	1.0238E6	15	39.99	PI20-24171-L1.raw	32903	N
EAT38081.1	R.GWM(+15.99)ESFSPYSVEER.W	Oxidation (M)	2	860.3702	0.7	67.01	1	1.0353E5	14	46.99	PI20-24171-L1.raw	40534	Y
EAT38081.1	R.YELSYKPR.K		2	528.2798	0.3	66.33	1	2.2028E5	8	24.75	PI20-24171-L1.raw	16291	Y
EAT38080.1, AAV28546.1, EAT38081.1, XP_001660538.2	K.IEYDPLTQR.V		2	567.7932	0.2	65.89	1	3.9182E6	9	36.56	PI20-24171-L1.raw	29386	N
EAT38080.1, AAV28546.1, EAT38081.1, XP_001660538.2	R.FFQMDPMEQYASPYK.Y		2	941.4107	-2.3	65.41	1	3.9704E4	15	53.87	PI20-24171-L1.raw	47645	N
EAT38081.1	K.AQPGVLQM(+15.99)QGTATYK.H	Oxidation (M)	2	804.9069	0.9	65.08	1	4.6965E5	15	28.50	PI20-24171-L1.raw	20513	Y
EAT38081.1	Y.SITGQSTQFK.F		2	548.7848	-0.9	64.19	1	6.5235E5	10	22.66	PI20-24171-L1.raw	13881	Y
EAT38081.1	R.FDYNTDDQLKPR.L		3	504.5756	-0.2	63.18	1	2.3736E6	12	30.31	PI20-24171-L1.raw	22540	Y
EAT38081.1	K.TGDKPVIFIVNQEK.M		3	529.9631	0.6	62.82	2	1.3284E6	14	36.53	PI20-24171-L1.raw	29413	Y
EAT38081.1	K.FYNTLLDHEGSTR.L		2	776.8738	0.8	62.54	2	1.7281E6	13	33.45	PI20-24171-L1.raw	26026	Y
EAT38081.1	R.YPFLVDGEQLVLK.F		2	760.9217	0.1	62.34	1	1.3693E6	13	58.44	PI20-24171-L1.raw	51450	Y
EAT38081.1	R.VLQEVTLGSPTNIIEIEISGK.K		2	1120.6232	0.4	62.18	2	3.4966E5	21	63.70	PI20-24171-L1.raw	55920	Y
EAT38081.1	K.FNIPLGEYTSFR.K		2	722.3667	-0.4	61.78	1	1.1965E6	12	55.36	PI20-24171-L1.raw	48907	Y
EAT38081.1	K.DSSGWNYSLPK.V		2	627.2936	0.2	61.69	1	6.1309E5	11	42.96	PI20-24171-L1.raw	36163	Y
EAT38081.1	R.VMTSQNEVFDPEYVK.R		2	893.4221	0.3	61.55	1	3.1314E5	15	42.69	PI20-24171-L1.raw	36011	Y
EAT38081.1	K.THFIVQPNK.V		2	542.3017	1.4	60.39	1	1.6617E5	9	21.32	PI20-24171-L1.raw	12195	Y
EAT38081.1	K.YDSSGEYVVMK.S		2	639.2899	0.6	59.84	1	2.044E5	11	33.02	PI20-24171-L1.raw	25479	Y
EAT38081.1	K.EHVVQWNLIEIK.S		2	754.4177	1.0	59.79	2	4.1691E5	12	46.59	PI20-24171-L1.raw	40033	Y
EAT38081.1	K.YPYYLVAQR.R		2	586.8084	-0.2	59.66	1	9.6349E5	9	38.96	PI20-24171-L1.raw	31802	Y
EAT38081.1	K.DQTGVWKPEQSVLR.Q		2	821.9311	0.1	59.58	2	1.8592E6	14	37.49	PI20-24171-L1.raw	30418	Y
EAT38081.1	R.EYAM(+15.99)YFDYGENDPNPAVR.D	Oxidation (M)	2	1083.9583	0.9	59.49	1	2.6761E5	18	46.12	PI20-24171-L1.raw	39552	Y
EAT38081.1	R.NDVVVLPLK.I		2	498.8080	0.0	59.03	1	2.8853E5	9	42.30	PI20-24171-L1.raw	35508	Y
EAT38081.1	K.VQILEGELGSKPTR.W		2	763.9307	0.3	58.66	1	6.885E4	14	32.41	PI20-24171-L1.raw	24906	Y
EAT38081.1	K.STVPLGSPIGK.E		2	528.3083	0.0	58.08	1	1.3851E6	11	33.11	PI20-24171-L1.raw	25567	Y
EAT38081.1	R.ISPLSYDFEASVY.D		2	745.8564	0.5	57.19	1	1.5138E5	13	64.57	PI20-24171-L1.raw	56676	Y
EAT38081.1	R.IYGSNPEAHIAYR.Y		2	745.8727	-0.3	57.09	1	2.9013E4	13	28.27	PI20-24171-L1.raw	20336	Y
EAT38081.1	K.TYYPDLEVNM(+15.99)PAIC(+57.02)STGFNR.L	Oxidation (M); Carbamidomethylation	3	788.6932	0.7	56.95	1	9.9345E4	20	51.23	PI20-24171-L1.raw	44929	Y
EAT38080.1, AAV28546.1, EAT38081.1, XP_001660538.2, EDS29866.1, XP_001849224.1, CPIJ007815-PA	K.YAGNSPVSQIDPDGQ.I		2	774.3528	0.7	55.93	1	5.4037E5	15	40.53	PI20-24171-L1.raw	33676	N
EAT38081.1	R.TTALIHNNGQISYR.S		2	794.4160	0.6	55.80	1	9.9442E4	14	27.91	PI20-24171-L1.raw	19889	Y
EAT38081.1	R.VIEIGFDYR.G		2	556.2924	-0.6	55.68	1	1.0587E6	9	46.47	PI20-24171-L1.raw	39774	Y
EAT38081.1	R.VDFLYNDFK.Q		2	580.7852	0.8	54.64	1	1.1725E6	9	48.89	PI20-24171-L1.raw	42397	Y
EAT38081.1	K.GAVTVPAWSDWK.G		2	658.8357	0.6	54.61	1	8.1101E5	12	49.06	PI20-24171-L1.raw	42959	Y
EAT38081.1	K.SYLDFEYR.N		2	546.7539	0.9	54.14	1	8.7418E5	8	44.06	PI20-24171-L1.raw	37316	Y
EAT38081.1	K.YQDMQGVGQK.Q		2	577.2695	1.0	54.11	1	1.9268E5	10	20.27	PI20-24171-L1.raw	11148	Y
CPIJ007815-PA, EAT38080.1, AAV28546.1, EAT38081.1, EDS29866.1, XP_001849224.1, AGAP009917-PA, AGAP009918-PA, XP_001660538.2, AAV28545.1, XP_553803.2, EAL39233.2, AAV28544.1	R.LYDPDIGR.F		2	474.7430	0.3	54.04	1	3.7813E6	8	30.44	PI20-24171-L1.raw	22595	N
EAT38081.1	K.FDVLGYYNGGMYVIK.L		2	869.9288	-0.3	53.76	1	1.6775E4	15	60.24	PI20-24171-L1.raw	53354	Y
EAT38081.1	R.WDLGSSSK.A		2	440.2142	0.5	53.64	1	5.3576E5	8	27.48	PI20-24171-L1.raw	19317	Y
EAT38081.1	K.VQFTIPLIDMQDR.T		2	788.4141	0.7	53.62	1	3.9005E5	13	61.08	PI20-24171-L1.raw	53894	Y
EAT38081.1	K.VC(+57.02)YQTQSSSC(+57.02)GTLSTNSAR.N	Carbamidomethylation	3	702.9778	0.5	53.18	1	4.6637E4	19	26.57	PI20-24171-L1.raw	18493	Y
EAT38081.1	R.ETGEEAAIVDLDHDAQGK.V		2	949.4420	-0.3	53.04	0	0	18	38.73	PI20-24171-L1.raw	31756	Y
EAT38081.1	K.VFLYLLNK.D		2	505.3081	0.8	51.47	1	1.9524E5	8	50.46	PI20-24171-L1.raw	44093	Y
EAT38081.1	K.SENSEWSQLYHQISDPDM(+15.99)IVLLNR.G	Oxidation (M)	3	964.1270	-0.5	51.33	1	2.1424E5	24	61.65	PI20-24171-L1.raw	54265	Y
EAT38081.1	K.IVYFLYNAAGK.V		2	629.8451	0.0	50.76	1	1.3591E5	11	47.25	PI20-24171-L1.raw	40840	Y
EAT38081.1	K.YM(+15.99)M(+15.99)QVNHDGIILGNQQIYHK.N	Oxidation (M)	4	609.2969	0.6	50.48	1	6.1165E5	20	33.45	PI20-24171-L1.raw	26019	Y
EAT38081.1	K.SYVVDESK.G		2	463.7275	1.3	50.17	1	9.7957E5	8	18.71	PI20-24171-L1.raw	9677	Y
EAT38081.1	A.NQIISETYYVR.D		2	693.3558	-1.1	49.55	1	6.0904E4	11	38.32	PI20-24171-L1.raw	31325	Y
EAT38081.1	R.DFKPLQEILLQDAGTILVR.Q		3	723.7473	-0.2	48.47	1	3.837E5	19	72.34	PI20-24171-L1.raw	62536	Y
EAT38081.1	K.ISLTASSNAAM(+15.99)ILK.L	Oxidation (M)	2	718.3956	1.1	47.17	1	2.8636E5	14	42.49	PI20-24171-L1.raw	35708	Y
EAT38081.1	K.LEYPNPDQK.T		2	552.2719	-0.1	46.92	1	1.2625E6	9	26.75	PI20-24171-L1.raw	18897	Y
EAT38080.1, AAV28546.1, EAT38081.1, XP_001660538.2	R.FFQM(+15.99)DPMEQYASPYK.Y	Oxidation (M)	2	949.4097	-0.8	46.62	0	0	15	47.53	PI20-24171-L1.raw	41129	N
EAT38081.1	K.TKPITTVTAY.V		2	547.8080	-0.5	46.12	1	4.0771E5	10	29.83	PI20-24171-L1.raw	21981	Y
EAT38081.1	R.M(+15.99)GIQIVK.S	Oxidation (M)	2	402.7363	0.7	45.80	1	6.3469E5	7	25.22	PI20-24171-L1.raw	16654	Y
EAT38081.1	K.ELTEQFNSNGLVM(+15.99)YNNLVAVR.T	Oxidation (M)	3	809.7365	-1.0	45.79	0	0	21	55.62	PI20-24171-L1.raw	49330	Y
EAT38081.1	R.NQANQIISETY.Y		2	640.8096	0.1	45.58	0	0	11	41.69	PI20-24171-L1.raw	34967	Y
EAT38081.1	K.VQFTIPLIDM(+15.99)QDR.T	Oxidation (M)	2	796.4118	1.0	45.48	1	4.7371E5	13	56.22	PI20-24171-L1.raw	49691	Y
EAT38081.1	R.SVAGQDQTAQFVTVN.S		2	782.8843	0.7	44.76	1	9.7352E4	15	42.96	PI20-24171-L1.raw	36268	Y
EAT38081.1	K.TFNLTLDVFDEGK.T		2	749.8739	-1.2	43.69	0	0	13	60.66	PI20-24171-L1.raw	53661	Y
EAT38080.1, AAV28546.1, XP_001660538.2, EAT38081.1	R.IPLDFEK.Y		2	431.2399	1.0	43.28	1	3.5082E6	7	36.67	PI20-24171-L1.raw	29451	N
EAT38081.1	K.SNEVIHISPQGL.S		2	647.3440	0.7	42.43	1	3.4814E4	12	42.86	PI20-24171-L1.raw	36235	Y
EAT38081.1	K.LKPVGQNM(+15.99)GLQWNK.T	Oxidation (M)	3	543.6249	1.4	42.08	1	1.1439E5	14	29.19	PI20-24171-L1.raw	21267	Y
EAT38081.1	K.TGDKPVIF.I		2	438.7453	1.0	42.00	1	1.9351E5	8	33.93	PI20-24171-L1.raw	26556	Y
EAT38081.1	R.IYGSNPEAH.I		2	494.2309	1.6	41.72	1	9.0523E5	9	18.34	PI20-24171-L1.raw	8819	Y
EAT38081.1	R.TQVVVYNR.R		2	489.7723	0.6	41.36	1	9.9354E5	8	22.72	PI20-24171-L1.raw	13843	Y
EAT38080.1, AAV28546.1, XP_001660538.2, EAT38081.1	K.DC(+57.02)IVLDHGNTVFEDK.Q	Carbamidomethylation	3	587.9417	-0.4	41.17	1	3.8381E6	15	40.49	PI20-24171-L1.raw	33499	N
EAT38081.1	R.NAFPATGR.N		2	417.2167	-0.3	40.79	1	1.3161E6	8	19.78	PI20-24171-L1.raw	10936	Y
EAT38081.1	R.TEFQAGWHNR.C		2	623.2916	0.1	40.50	1	1.7622E5	10	23.84	PI20-24171-L1.raw	15223	Y
EAT38081.1	K.VAEYIQVSDYNNILTTY.A		2	1003.4918	0.5	40.33	1	5.4587E4	17	65.93	PI20-24171-L1.raw	57679	Y
EAT38081.1	K.TLFDTALNHPR.Q		2	642.8385	0.2	39.32	1	1.1401E5	11	35.55	PI20-24171-L1.raw	28363	Y
EAT38081.1	Y.YLESINQDGDSDPVLR.F		2	910.9354	-1.4	38.67	1	2.3829E4	16	42.01	PI20-24171-L1.raw	35343	Y
EAT38081.1	R.LHLSSM(+15.99)LFK.K	Oxidation (M)	2	546.2999	0.8	38.45	1	1.0827E5	9	34.33	PI20-24171-L1.raw	26998	Y
EAT38081.1	R.QLTYDSIGR.K		2	526.7722	0.1	36.87	1	9.6482E5	9	31.34	PI20-24171-L1.raw	23566	Y
EAT38081.1	R.LDTWDWK.S		2	482.2320	-0.3	36.31	1	2.481E5	7	42.43	PI20-24171-L1.raw	35568	Y
XP_001660690.2	30 kDa salivary gland allergen Aed a 3-like [Aedes aegypti]	23956	20	5	5	240.63	13	5.7238E+07	51
Protein Accessions	Peptide	PTM	z	m/z	ppm	-10lgP	# Features	Area	Length	RT	Source File	Scan	Unique
XP_001660690.2, AAL76031.1, EAT37811.1	R.NPIVDVIGSAGDFSK.I		2	759.8934	-0.1	138.97	2	2.0991E7	15	53.91	PI20-24171-L1.raw	47710	Y
XP_001660690.2, AAL76031.1, EAT37811.1	K.DSNAYQC(+57.02)SQDR.S	Carbamidomethylation	2	672.2678	0.3	87.29	1	7.912E5	11	15.01	PI20-24171-L1.raw	5576	Y
XP_001660690.2, AAL76031.1, EAT37811.1	R.SELAADIQR.Y		2	501.7646	0.5	80.84	1	1.5949E7	9	26.20	PI20-24171-L1.raw	18163	Y
XP_001660690.2, AAL76031.1, EAT37811.1	K.VIEQLDQIK.V		2	543.3136	-0.1	72.96	2	1.9447E7	9	34.40	PI20-24171-L1.raw	26916	Y
XP_001660690.2, AAL76031.1, EAT37811.1	N.PIVDVIGSAGDFSK.I		2	702.8729	1.2	64.12	1	6.0123E4	14	48.93	PI20-24171-L1.raw	42543	Y
AAL76031.1	putative 30 kDa allergen-like protein [Aedes aegypti]	23584	20	5	5	240.63	13	5.7238E+07	51
Protein Accessions	Peptide	PTM	z	m/z	ppm	-10lgP	# Features	Area	Length	RT	Source File	Scan	Unique
XP_001660690.2, AAL76031.1, EAT37811.1	R.NPIVDVIGSAGDFSK.I		2	759.8934	-0.1	138.97	2	2.0991E7	15	53.91	PI20-24171-L1.raw	47710	Y
XP_001660690.2, AAL76031.1, EAT37811.1	K.DSNAYQC(+57.02)SQDR.S	Carbamidomethylation	2	672.2678	0.3	87.29	1	7.912E5	11	15.01	PI20-24171-L1.raw	5576	Y
XP_001660690.2, AAL76031.1, EAT37811.1	R.SELAADIQR.Y		2	501.7646	0.5	80.84	1	1.5949E7	9	26.20	PI20-24171-L1.raw	18163	Y
XP_001660690.2, AAL76031.1, EAT37811.1	K.VIEQLDQIK.V		2	543.3136	-0.1	72.96	2	1.9447E7	9	34.40	PI20-24171-L1.raw	26916	Y
XP_001660690.2, AAL76031.1, EAT37811.1	N.PIVDVIGSAGDFSK.I		2	702.8729	1.2	64.12	1	6.0123E4	14	48.93	PI20-24171-L1.raw	42543	Y
EAT37811.1	AAEL010228-PA [Aedes aegypti]	23584	20	5	5	240.63	13	5.7238E+07	51
Protein Accessions	Peptide	PTM	z	m/z	ppm	-10lgP	# Features	Area	Length	RT	Source File	Scan	Unique
XP_001660690.2, AAL76031.1, EAT37811.1	R.NPIVDVIGSAGDFSK.I		2	759.8934	-0.1	138.97	2	2.0991E7	15	53.91	PI20-24171-L1.raw	47710	Y
XP_001660690.2, AAL76031.1, EAT37811.1	K.DSNAYQC(+57.02)SQDR.S	Carbamidomethylation	2	672.2678	0.3	87.29	1	7.912E5	11	15.01	PI20-24171-L1.raw	5576	Y
XP_001660690.2, AAL76031.1, EAT37811.1	R.SELAADIQR.Y		2	501.7646	0.5	80.84	1	1.5949E7	9	26.20	PI20-24171-L1.raw	18163	Y
XP_001660690.2, AAL76031.1, EAT37811.1	K.VIEQLDQIK.V		2	543.3136	-0.1	72.96	2	1.9447E7	9	34.40	PI20-24171-L1.raw	26916	Y
XP_001660690.2, AAL76031.1, EAT37811.1	N.PIVDVIGSAGDFSK.I		2	702.8729	1.2	64.12	1	6.0123E4	14	48.93	PI20-24171-L1.raw	42543	Y
ABF18025.1	angiopoietin-like protein variant partial [Aedes aegypti]	33423	52	13	13	288.24	23	5.2683E+07	31
Protein Accessions	Peptide	PTM	z	m/z	ppm	-10lgP	# Features	Area	Length	RT	Source File	Scan	Unique
ABF18025.1, XP_001650670.2	K.SYELMVEMEDFNGNLK.Y		2	959.9323	0.6	103.02	1	3.6563E5	16	59.12	PI20-24171-L1.raw	52122	Y
ABF18025.1, XP_001650670.2	K.NELAYSSIVWVK.F		2	704.8773	0.2	102.75	1	3.8456E6	12	50.61	PI20-24171-L1.raw	44198	Y
ABF18025.1, XP_001650670.2	K.SYELMVEM(+15.99)EDFNGNLK.Y	Oxidation (M)	2	967.9297	0.6	102.75	1	1.4561E5	16	49.43	PI20-24171-L1.raw	43072	Y
ABF18025.1, XP_001650670.2, EAT48216.1, XP_021696537.1	R.DGFGM(+15.99)VGQEFWYGLER.L	Oxidation (M)	2	953.9254	0.3	92.82	1	2.9479E5	16	65.74	PI20-24171-L1.raw	57515	Y
ABF18025.1, XP_001650670.2, EAT48216.1, XP_021696537.1	K.FSDVSNTPLK.L		2	554.2883	1.1	87.75	1	7.2556E6	10	29.09	PI20-24171-L1.raw	21092	Y
ABF18025.1, XP_001650670.2, EAT48216.1, XP_021696537.1	R.DGFGMVGQEFWYGLER.L		2	945.9310	3.7	84.45	1	1.3377E5	16	69.94	PI20-24171-L1.raw	60676	Y
ABF18025.1, XP_001650670.2	K.SSGLTTIPIGSEPR.V		2	707.8806	0.2	83.53	1	9.7174E6	14	39.29	PI20-24171-L1.raw	32157	Y
ABF18025.1, XP_001650670.2, EAT48216.1, XP_021696537.1	K.C(+57.02)YGSSLTGIWK.N	Carbamidomethylation	2	636.3082	0.3	82.60	1	2.583E6	11	43.94	PI20-24171-L1.raw	37126	Y
ABF18025.1, XP_001650670.2, EAT48216.1, XP_021696537.1	R.FTQM(+15.99)FSQQFYR.H	Oxidation (M)	2	749.8431	0.4	80.57	1	4.9158E6	11	40.16	PI20-24171-L1.raw	33095	Y
ABF18025.1, XP_001650670.2, EAT48216.1, XP_021696537.1	R.YGGDWLVVM(+15.99)HR.Y	Oxidation (M)	2	674.8270	0.1	79.05	2	1.4497E6	11	37.35	PI20-24171-L1.raw	30355	Y
ABF18025.1, XP_001650670.2, EAT48216.1, XP_021696537.1	K.GSGFSTYDNDDFGC(+57.02)SNK.Y	Carbamidomethylation	2	935.8633	0.4	72.87	2	2.7405E6	17	36.53	PI20-24171-L1.raw	29298	Y
ABF18025.1, XP_001650670.2, EAT48216.1, XP_021696537.1	R.YGGDWLVVMHR.Y		2	666.8300	0.7	67.57	1	2.3474E5	11	44.46	PI20-24171-L1.raw	37832	Y
ABF18025.1, XP_001650670.2, EAT48216.1, XP_021696537.1	R.VPALYER.E		2	424.2375	0.6	64.48	1	7.4107E6	7	26.84	PI20-24171-L1.raw	18533	Y
ABF18025.1, XP_001650670.2, EAT48216.1, XP_021696537.1	R.FTQMFSQQFYR.H		2	741.8452	-0.2	62.42	1	7.7374E5	11	46.28	PI20-24171-L1.raw	39637	Y
ABF18025.1, XP_001650670.2, EAT48216.1, XP_021696537.1	K.FVVGPEEQR.Y		2	530.7745	-0.4	59.99	1	8.2485E6	9	28.72	PI20-24171-L1.raw	20625	Y
ABF18025.1, XP_001650670.2	K.SYELM(+15.99)VEM(+15.99)EDFNGNLK.Y	Oxidation (M)	2	975.9270	0.4	49.38	0	0	16	45.66	PI20-24171-L1.raw	39147	Y
ABF18025.1, XP_001650670.2	K.SYELM(+15.99)VEMEDFNGNLK.Y	Oxidation (M)	2	967.9301	1.0	49.38	1	1.0635E5	16	53.20	PI20-24171-L1.raw	46705	Y
ABF18025.1, XP_001650670.2, EAT48216.1, XP_021696537.1, ACU30924.1	K.GGWWYYSGK.C		2	552.2517	1.5	45.57	1	6.043E5	9	43.89	PI20-24171-L1.raw	37098	Y
ABF18025.1, XP_001650670.2, EAT48216.1, XP_021696537.1	A.DENHSILIK.L		2	534.7876	-0.4	36.03	1	1.8574E6	9	24.07	PI20-24171-L1.raw	15339	Y
XP_001650670.2	ficolin-3 [Aedes aegypti]	33423	52	13	13	288.24	23	5.2683E+07	31
Protein Accessions	Peptide	PTM	z	m/z	ppm	-10lgP	# Features	Area	Length	RT	Source File	Scan	Unique
ABF18025.1, XP_001650670.2	K.SYELMVEMEDFNGNLK.Y		2	959.9323	0.6	103.02	1	3.6563E5	16	59.12	PI20-24171-L1.raw	52122	Y
ABF18025.1, XP_001650670.2	K.NELAYSSIVWVK.F		2	704.8773	0.2	102.75	1	3.8456E6	12	50.61	PI20-24171-L1.raw	44198	Y
ABF18025.1, XP_001650670.2	K.SYELMVEM(+15.99)EDFNGNLK.Y	Oxidation (M)	2	967.9297	0.6	102.75	1	1.4561E5	16	49.43	PI20-24171-L1.raw	43072	Y
ABF18025.1, XP_001650670.2, EAT48216.1, XP_021696537.1	R.DGFGM(+15.99)VGQEFWYGLER.L	Oxidation (M)	2	953.9254	0.3	92.82	1	2.9479E5	16	65.74	PI20-24171-L1.raw	57515	Y
ABF18025.1, XP_001650670.2, EAT48216.1, XP_021696537.1	K.FSDVSNTPLK.L		2	554.2883	1.1	87.75	1	7.2556E6	10	29.09	PI20-24171-L1.raw	21092	Y
ABF18025.1, XP_001650670.2, EAT48216.1, XP_021696537.1	R.DGFGMVGQEFWYGLER.L		2	945.9310	3.7	84.45	1	1.3377E5	16	69.94	PI20-24171-L1.raw	60676	Y
ABF18025.1, XP_001650670.2	K.SSGLTTIPIGSEPR.V		2	707.8806	0.2	83.53	1	9.7174E6	14	39.29	PI20-24171-L1.raw	32157	Y
ABF18025.1, XP_001650670.2, EAT48216.1, XP_021696537.1	K.C(+57.02)YGSSLTGIWK.N	Carbamidomethylation	2	636.3082	0.3	82.60	1	2.583E6	11	43.94	PI20-24171-L1.raw	37126	Y
ABF18025.1, XP_001650670.2, EAT48216.1, XP_021696537.1	R.FTQM(+15.99)FSQQFYR.H	Oxidation (M)	2	749.8431	0.4	80.57	1	4.9158E6	11	40.16	PI20-24171-L1.raw	33095	Y
ABF18025.1, XP_001650670.2, EAT48216.1, XP_021696537.1	R.YGGDWLVVM(+15.99)HR.Y	Oxidation (M)	2	674.8270	0.1	79.05	2	1.4497E6	11	37.35	PI20-24171-L1.raw	30355	Y
ABF18025.1, XP_001650670.2, EAT48216.1, XP_021696537.1	K.GSGFSTYDNDDFGC(+57.02)SNK.Y	Carbamidomethylation	2	935.8633	0.4	72.87	2	2.7405E6	17	36.53	PI20-24171-L1.raw	29298	Y
ABF18025.1, XP_001650670.2, EAT48216.1, XP_021696537.1	R.YGGDWLVVMHR.Y		2	666.8300	0.7	67.57	1	2.3474E5	11	44.46	PI20-24171-L1.raw	37832	Y
ABF18025.1, XP_001650670.2, EAT48216.1, XP_021696537.1	R.VPALYER.E		2	424.2375	0.6	64.48	1	7.4107E6	7	26.84	PI20-24171-L1.raw	18533	Y
ABF18025.1, XP_001650670.2, EAT48216.1, XP_021696537.1	R.FTQMFSQQFYR.H		2	741.8452	-0.2	62.42	1	7.7374E5	11	46.28	PI20-24171-L1.raw	39637	Y
ABF18025.1, XP_001650670.2, EAT48216.1, XP_021696537.1	K.FVVGPEEQR.Y		2	530.7745	-0.4	59.99	1	8.2485E6	9	28.72	PI20-24171-L1.raw	20625	Y
ABF18025.1, XP_001650670.2	K.SYELM(+15.99)VEM(+15.99)EDFNGNLK.Y	Oxidation (M)	2	975.9270	0.4	49.38	0	0	16	45.66	PI20-24171-L1.raw	39147	Y
ABF18025.1, XP_001650670.2	K.SYELM(+15.99)VEMEDFNGNLK.Y	Oxidation (M)	2	967.9301	1.0	49.38	1	1.0635E5	16	53.20	PI20-24171-L1.raw	46705	Y
ABF18025.1, XP_001650670.2, EAT48216.1, XP_021696537.1, ACU30924.1	K.GGWWYYSGK.C		2	552.2517	1.5	45.57	1	6.043E5	9	43.89	PI20-24171-L1.raw	37098	Y
ABF18025.1, XP_001650670.2, EAT48216.1, XP_021696537.1	A.DENHSILIK.L		2	534.7876	-0.4	36.03	1	1.8574E6	9	24.07	PI20-24171-L1.raw	15339	Y
pdb|3DZT|A	Chain A D7 Protein	35066	53	4	18	330.93	50	4.4794E+07	9
Protein Accessions	Peptide	PTM	z	m/z	ppm	-10lgP	# Features	Area	Length	RT	Source File	Scan	Unique
EAT41994.1, XP_001657779.1, ABM68616.1, XP_021712859.1, sp|P18153.2|ALL2_AEDAE, pdb|3DZT|A, pdb|3DY9|A, pdb|3DYE|A, pdb|3DXL|A, AAA29347.1	K.EWINEPVDSPATQC(+57.02)FGK.C	Carbamidomethylation	2	989.4546	0.4	115.24	3	2.272E7	17	46.86	PI20-24171-L1.raw	40732	N
EAT41994.1, XP_001657779.1, ABM68616.1, XP_021712859.1, sp|P18153.2|ALL2_AEDAE, pdb|3DZT|A, pdb|3DY9|A, pdb|3DYE|A, pdb|3DXL|A, AAA29347.1, AAA29348.1	K.FDASVIQEQFK.A		2	656.3328	0.3	104.87	2	3.5323E7	11	46.73	PI20-24171-L1.raw	40020	N
EAT41994.1, XP_001657779.1, ABM68616.1, XP_021712859.1, sp|P18153.2|ALL2_AEDAE, pdb|3DZT|A, pdb|3DY9|A, pdb|3DYE|A, pdb|3DXL|A, AAA29347.1	K.PAVQSQVMEIDGK.Q		2	701.3563	0.9	103.78	1	4.4744E6	13	34.13	PI20-24171-L1.raw	26951	N
EAT41994.1, XP_001657779.1, ABM68616.1, XP_021712859.1, sp|P18153.2|ALL2_AEDAE, pdb|3DZT|A, pdb|3DY9|A, pdb|3DYE|A, pdb|3DXL|A, AAA29347.1	K.PAVQSQVM(+15.99)EIDGK.Q	Oxidation (M)	2	709.3534	0.2	92.61	2	1.1999E7	13	28.27	PI20-24171-L1.raw	20474	N
EAT41994.1, XP_001657779.1, ABM68616.1, XP_021712859.1, sp|P18153.2|ALL2_AEDAE, AAA29347.1, AAA29348.1, pdb|3DZT|A, pdb|3DY9|A, pdb|3DYE|A, pdb|3DXL|A	R.SQIYAFNLPK.N		2	590.8218	0.3	87.18	2	1.9484E7	10	44.43	PI20-24171-L1.raw	37676	N
EAT41994.1, XP_001657779.1, ABM68616.1, XP_021712859.1, sp|P18153.2|ALL2_AEDAE, pdb|3DZT|A, pdb|3DY9|A, pdb|3DYE|A, pdb|3DXL|A, AAA29347.1	K.EWINEPVDSPATQC(+57.02).F	Carbamidomethylation	2	823.3622	0.5	86.51	1	1.5613E5	14	48.18	PI20-24171-L1.raw	41781	N
EAT41994.1, XP_001657779.1, ABM68616.1, XP_021712859.1, sp|P18153.2|ALL2_AEDAE, pdb|3DZT|A, pdb|3DY9|A, pdb|3DYE|A, pdb|3DXL|A, AAA29347.1	R.QYTVLDDALFK.E		2	656.8427	-0.1	82.62	2	2.6989E7	11	52.18	PI20-24171-L1.raw	45708	N
EAT41994.1, XP_001657779.1, ABM68616.1, XP_021712859.1, sp|P18153.2|ALL2_AEDAE, pdb|3DZT|A, pdb|3DY9|A, pdb|3DYE|A, pdb|3DXL|A, AAA29347.1	K.QLPSTNNDC(+57.02)AAVFK.A	Carbamidomethylation	2	782.8752	0.5	82.56	1	1.5266E7	14	34.94	PI20-24171-L1.raw	27520	N
pdb|3DZT|A, pdb|3DY9|A, pdb|3DYE|A, pdb|3DXL|A, AAA29347.1	K.DNQLDVEEVK.R		2	594.7908	0.0	81.75	2	1.5472E7	10	31.84	PI20-24171-L1.raw	24643	Y
pdb|3DZT|A, pdb|3DY9|A, pdb|3DYE|A, pdb|3DXL|A, AAA29347.1	R.C(+57.02)MEDNLEDGANR.L	Carbamidomethylation	2	712.2832	1.0	79.25	1	1.5774E6	12	26.64	PI20-24171-L1.raw	18298	Y
EAT41994.1, XP_001657779.1, ABM68616.1, XP_021712859.1, sp|P18153.2|ALL2_AEDAE, pdb|3DZT|A, pdb|3DY9|A, pdb|3DYE|A, pdb|3DXL|A, AAA29347.1, ACU30916.1	K.QSYFEFC(+57.02)ENK.Y	Carbamidomethylation	2	676.2851	0.4	75.95	1	1.5947E7	10	39.06	PI20-24171-L1.raw	31830	N
EAT41994.1, XP_001657779.1, ABM68616.1, XP_021712859.1, sp|P18153.2|ALL2_AEDAE, pdb|3DZT|A, pdb|3DY9|A, pdb|3DYE|A, pdb|3DXL|A, AAA29347.1	R.TGLYDPVAQK.F		1	1091.5739	0.7	73.76	2	3.1163E7	10	31.91	PI20-24171-L1.raw	24382	N
EAT41994.1, XP_001657779.1, ABM68616.1, XP_021712859.1, sp|P18153.2|ALL2_AEDAE, pdb|3DZT|A, pdb|3DY9|A, pdb|3DYE|A, pdb|3DXL|A, AAA29347.1	Y.SKPAVQSQVM(+15.99)EIDGK.Q	Oxidation (M)	3	544.9473	0.8	69.99	2	4.3103E6	15	23.23	PI20-24171-L1.raw	14429	N
pdb|3DZT|A, pdb|3DY9|A, pdb|3DYE|A, pdb|3DXL|A, AAA29347.1	K.VEAYANAVK.Q		2	482.7589	0.7	69.64	1	2.3455E7	9	20.70	PI20-24171-L1.raw	11478	Y
EAT41994.1, XP_001657779.1, ABM68616.1, XP_021712859.1, sp|P18153.2|ALL2_AEDAE, pdb|3DZT|A, pdb|3DY9|A, pdb|3DYE|A, pdb|3DXL|A, AAA29347.1	K.EWINEPVDSPATQC(+57.02)F.G	Carbamidomethylation	2	896.8965	0.6	69.05	1	1.0697E5	15	57.66	PI20-24171-L1.raw	50882	N
pdb|3DZT|A, pdb|3DY9|A, pdb|3DYE|A, pdb|3DXL|A, AAA29347.1	R.C(+57.02)M(+15.99)EDNLEDGANR.L	Carbamidomethylation; Oxidation (M)	2	720.2797	-0.4	67.26	2	3.3332E6	12	20.38	PI20-24171-L1.raw	11204	Y
EAT41994.1, XP_001657779.1, ABM68616.1, XP_021712859.1, sp|P18153.2|ALL2_AEDAE, pdb|3DZT|A, pdb|3DY9|A, pdb|3DYE|A, pdb|3DXL|A, AAA29347.1	K.C(+57.02)LVESSVK.D	Carbamidomethylation	2	461.2396	1.0	64.79	1	1.8407E7	8	21.66	PI20-24171-L1.raw	12544	N
EAT41994.1, XP_001657779.1, ABM68616.1, XP_021712859.1, sp|P18153.2|ALL2_AEDAE, pdb|3DZT|A, pdb|3DY9|A, pdb|3DYE|A, pdb|3DXL|A, AAA29347.1	Y.SKPAVQSQVMEIDGK.Q		3	539.6155	0.4	57.05	1	1.0892E6	15	27.87	PI20-24171-L1.raw	19769	N
pdb|3DZT|A, pdb|3DY9|A, pdb|3DYE|A, pdb|3DXL|A	M(+15.99)GPFDPEEM(+15.99)LFIFTR.C	Oxidation (M)	2	931.4292	0.6	55.47	2	4.0395E5	15	66.96	PI20-24171-L1.raw	58432	Y
pdb|3DZT|A, pdb|3DY9|A, pdb|3DYE|A, pdb|3DXL|A	M(+15.99)GPFDPEEMLFIFTR.C	Oxidation (M)	2	923.4316	0.6	49.02	2	5.5114E5	15	78.50	PI20-24171-L1.raw	67192	Y
EAT41994.1, XP_001657779.1, ABM68616.1, XP_021712859.1, sp|P18153.2|ALL2_AEDAE, pdb|3DZT|A, pdb|3DY9|A, pdb|3DYE|A, pdb|3DXL|A, AAA29347.1	T.GLYDPVAQK.F		2	495.7668	0.8	44.00	1	5.9657E5	9	30.60	PI20-24171-L1.raw	22770	N
EAT41994.1, XP_001657779.1, ABM68616.1, XP_021712859.1, sp|P18153.2|ALL2_AEDAE, pdb|3DZT|A, pdb|3DY9|A, pdb|3DYE|A, pdb|3DXL|A, AAA29347.1	K.AYPSLGEK.S		2	432.7270	0.6	42.45	1	2.5225E7	8	24.11	PI20-24171-L1.raw	15613	N
pdb|3DY9|A	Chain A D7 Protein	35066	53	4	18	330.93	50	4.4794E+07	9
Protein Accessions	Peptide	PTM	z	m/z	ppm	-10lgP	# Features	Area	Length	RT	Source File	Scan	Unique
EAT41994.1, XP_001657779.1, ABM68616.1, XP_021712859.1, sp|P18153.2|ALL2_AEDAE, pdb|3DZT|A, pdb|3DY9|A, pdb|3DYE|A, pdb|3DXL|A, AAA29347.1	K.EWINEPVDSPATQC(+57.02)FGK.C	Carbamidomethylation	2	989.4546	0.4	115.24	3	2.272E7	17	46.86	PI20-24171-L1.raw	40732	N
EAT41994.1, XP_001657779.1, ABM68616.1, XP_021712859.1, sp|P18153.2|ALL2_AEDAE, pdb|3DZT|A, pdb|3DY9|A, pdb|3DYE|A, pdb|3DXL|A, AAA29347.1, AAA29348.1	K.FDASVIQEQFK.A		2	656.3328	0.3	104.87	2	3.5323E7	11	46.73	PI20-24171-L1.raw	40020	N
EAT41994.1, XP_001657779.1, ABM68616.1, XP_021712859.1, sp|P18153.2|ALL2_AEDAE, pdb|3DZT|A, pdb|3DY9|A, pdb|3DYE|A, pdb|3DXL|A, AAA29347.1	K.PAVQSQVMEIDGK.Q		2	701.3563	0.9	103.78	1	4.4744E6	13	34.13	PI20-24171-L1.raw	26951	N
EAT41994.1, XP_001657779.1, ABM68616.1, XP_021712859.1, sp|P18153.2|ALL2_AEDAE, pdb|3DZT|A, pdb|3DY9|A, pdb|3DYE|A, pdb|3DXL|A, AAA29347.1	K.PAVQSQVM(+15.99)EIDGK.Q	Oxidation (M)	2	709.3534	0.2	92.61	2	1.1999E7	13	28.27	PI20-24171-L1.raw	20474	N
EAT41994.1, XP_001657779.1, ABM68616.1, XP_021712859.1, sp|P18153.2|ALL2_AEDAE, AAA29347.1, AAA29348.1, pdb|3DZT|A, pdb|3DY9|A, pdb|3DYE|A, pdb|3DXL|A	R.SQIYAFNLPK.N		2	590.8218	0.3	87.18	2	1.9484E7	10	44.43	PI20-24171-L1.raw	37676	N
EAT41994.1, XP_001657779.1, ABM68616.1, XP_021712859.1, sp|P18153.2|ALL2_AEDAE, pdb|3DZT|A, pdb|3DY9|A, pdb|3DYE|A, pdb|3DXL|A, AAA29347.1	K.EWINEPVDSPATQC(+57.02).F	Carbamidomethylation	2	823.3622	0.5	86.51	1	1.5613E5	14	48.18	PI20-24171-L1.raw	41781	N
EAT41994.1, XP_001657779.1, ABM68616.1, XP_021712859.1, sp|P18153.2|ALL2_AEDAE, pdb|3DZT|A, pdb|3DY9|A, pdb|3DYE|A, pdb|3DXL|A, AAA29347.1	R.QYTVLDDALFK.E		2	656.8427	-0.1	82.62	2	2.6989E7	11	52.18	PI20-24171-L1.raw	45708	N
EAT41994.1, XP_001657779.1, ABM68616.1, XP_021712859.1, sp|P18153.2|ALL2_AEDAE, pdb|3DZT|A, pdb|3DY9|A, pdb|3DYE|A, pdb|3DXL|A, AAA29347.1	K.QLPSTNNDC(+57.02)AAVFK.A	Carbamidomethylation	2	782.8752	0.5	82.56	1	1.5266E7	14	34.94	PI20-24171-L1.raw	27520	N
pdb|3DZT|A, pdb|3DY9|A, pdb|3DYE|A, pdb|3DXL|A, AAA29347.1	K.DNQLDVEEVK.R		2	594.7908	0.0	81.75	2	1.5472E7	10	31.84	PI20-24171-L1.raw	24643	Y
pdb|3DZT|A, pdb|3DY9|A, pdb|3DYE|A, pdb|3DXL|A, AAA29347.1	R.C(+57.02)MEDNLEDGANR.L	Carbamidomethylation	2	712.2832	1.0	79.25	1	1.5774E6	12	26.64	PI20-24171-L1.raw	18298	Y
EAT41994.1, XP_001657779.1, ABM68616.1, XP_021712859.1, sp|P18153.2|ALL2_AEDAE, pdb|3DZT|A, pdb|3DY9|A, pdb|3DYE|A, pdb|3DXL|A, AAA29347.1, ACU30916.1	K.QSYFEFC(+57.02)ENK.Y	Carbamidomethylation	2	676.2851	0.4	75.95	1	1.5947E7	10	39.06	PI20-24171-L1.raw	31830	N
EAT41994.1, XP_001657779.1, ABM68616.1, XP_021712859.1, sp|P18153.2|ALL2_AEDAE, pdb|3DZT|A, pdb|3DY9|A, pdb|3DYE|A, pdb|3DXL|A, AAA29347.1	R.TGLYDPVAQK.F		1	1091.5739	0.7	73.76	2	3.1163E7	10	31.91	PI20-24171-L1.raw	24382	N
EAT41994.1, XP_001657779.1, ABM68616.1, XP_021712859.1, sp|P18153.2|ALL2_AEDAE, pdb|3DZT|A, pdb|3DY9|A, pdb|3DYE|A, pdb|3DXL|A, AAA29347.1	Y.SKPAVQSQVM(+15.99)EIDGK.Q	Oxidation (M)	3	544.9473	0.8	69.99	2	4.3103E6	15	23.23	PI20-24171-L1.raw	14429	N
pdb|3DZT|A, pdb|3DY9|A, pdb|3DYE|A, pdb|3DXL|A, AAA29347.1	K.VEAYANAVK.Q		2	482.7589	0.7	69.64	1	2.3455E7	9	20.70	PI20-24171-L1.raw	11478	Y
EAT41994.1, XP_001657779.1, ABM68616.1, XP_021712859.1, sp|P18153.2|ALL2_AEDAE, pdb|3DZT|A, pdb|3DY9|A, pdb|3DYE|A, pdb|3DXL|A, AAA29347.1	K.EWINEPVDSPATQC(+57.02)F.G	Carbamidomethylation	2	896.8965	0.6	69.05	1	1.0697E5	15	57.66	PI20-24171-L1.raw	50882	N
pdb|3DZT|A, pdb|3DY9|A, pdb|3DYE|A, pdb|3DXL|A, AAA29347.1	R.C(+57.02)M(+15.99)EDNLEDGANR.L	Carbamidomethylation; Oxidation (M)	2	720.2797	-0.4	67.26	2	3.3332E6	12	20.38	PI20-24171-L1.raw	11204	Y
EAT41994.1, XP_001657779.1, ABM68616.1, XP_021712859.1, sp|P18153.2|ALL2_AEDAE, pdb|3DZT|A, pdb|3DY9|A, pdb|3DYE|A, pdb|3DXL|A, AAA29347.1	K.C(+57.02)LVESSVK.D	Carbamidomethylation	2	461.2396	1.0	64.79	1	1.8407E7	8	21.66	PI20-24171-L1.raw	12544	N
EAT41994.1, XP_001657779.1, ABM68616.1, XP_021712859.1, sp|P18153.2|ALL2_AEDAE, pdb|3DZT|A, pdb|3DY9|A, pdb|3DYE|A, pdb|3DXL|A, AAA29347.1	Y.SKPAVQSQVMEIDGK.Q		3	539.6155	0.4	57.05	1	1.0892E6	15	27.87	PI20-24171-L1.raw	19769	N
pdb|3DZT|A, pdb|3DY9|A, pdb|3DYE|A, pdb|3DXL|A	M(+15.99)GPFDPEEM(+15.99)LFIFTR.C	Oxidation (M)	2	931.4292	0.6	55.47	2	4.0395E5	15	66.96	PI20-24171-L1.raw	58432	Y
pdb|3DZT|A, pdb|3DY9|A, pdb|3DYE|A, pdb|3DXL|A	M(+15.99)GPFDPEEMLFIFTR.C	Oxidation (M)	2	923.4316	0.6	49.02	2	5.5114E5	15	78.50	PI20-24171-L1.raw	67192	Y
EAT41994.1, XP_001657779.1, ABM68616.1, XP_021712859.1, sp|P18153.2|ALL2_AEDAE, pdb|3DZT|A, pdb|3DY9|A, pdb|3DYE|A, pdb|3DXL|A, AAA29347.1	T.GLYDPVAQK.F		2	495.7668	0.8	44.00	1	5.9657E5	9	30.60	PI20-24171-L1.raw	22770	N
EAT41994.1, XP_001657779.1, ABM68616.1, XP_021712859.1, sp|P18153.2|ALL2_AEDAE, pdb|3DZT|A, pdb|3DY9|A, pdb|3DYE|A, pdb|3DXL|A, AAA29347.1	K.AYPSLGEK.S		2	432.7270	0.6	42.45	1	2.5225E7	8	24.11	PI20-24171-L1.raw	15613	N
pdb|3DYE|A	Chain A D7 Protein	35066	53	4	18	330.93	50	4.4794E+07	9
Protein Accessions	Peptide	PTM	z	m/z	ppm	-10lgP	# Features	Area	Length	RT	Source File	Scan	Unique
EAT41994.1, XP_001657779.1, ABM68616.1, XP_021712859.1, sp|P18153.2|ALL2_AEDAE, pdb|3DZT|A, pdb|3DY9|A, pdb|3DYE|A, pdb|3DXL|A, AAA29347.1	K.EWINEPVDSPATQC(+57.02)FGK.C	Carbamidomethylation	2	989.4546	0.4	115.24	3	2.272E7	17	46.86	PI20-24171-L1.raw	40732	N
EAT41994.1, XP_001657779.1, ABM68616.1, XP_021712859.1, sp|P18153.2|ALL2_AEDAE, pdb|3DZT|A, pdb|3DY9|A, pdb|3DYE|A, pdb|3DXL|A, AAA29347.1, AAA29348.1	K.FDASVIQEQFK.A		2	656.3328	0.3	104.87	2	3.5323E7	11	46.73	PI20-24171-L1.raw	40020	N
EAT41994.1, XP_001657779.1, ABM68616.1, XP_021712859.1, sp|P18153.2|ALL2_AEDAE, pdb|3DZT|A, pdb|3DY9|A, pdb|3DYE|A, pdb|3DXL|A, AAA29347.1	K.PAVQSQVMEIDGK.Q		2	701.3563	0.9	103.78	1	4.4744E6	13	34.13	PI20-24171-L1.raw	26951	N
EAT41994.1, XP_001657779.1, ABM68616.1, XP_021712859.1, sp|P18153.2|ALL2_AEDAE, pdb|3DZT|A, pdb|3DY9|A, pdb|3DYE|A, pdb|3DXL|A, AAA29347.1	K.PAVQSQVM(+15.99)EIDGK.Q	Oxidation (M)	2	709.3534	0.2	92.61	2	1.1999E7	13	28.27	PI20-24171-L1.raw	20474	N
EAT41994.1, XP_001657779.1, ABM68616.1, XP_021712859.1, sp|P18153.2|ALL2_AEDAE, AAA29347.1, AAA29348.1, pdb|3DZT|A, pdb|3DY9|A, pdb|3DYE|A, pdb|3DXL|A	R.SQIYAFNLPK.N		2	590.8218	0.3	87.18	2	1.9484E7	10	44.43	PI20-24171-L1.raw	37676	N
EAT41994.1, XP_001657779.1, ABM68616.1, XP_021712859.1, sp|P18153.2|ALL2_AEDAE, pdb|3DZT|A, pdb|3DY9|A, pdb|3DYE|A, pdb|3DXL|A, AAA29347.1	K.EWINEPVDSPATQC(+57.02).F	Carbamidomethylation	2	823.3622	0.5	86.51	1	1.5613E5	14	48.18	PI20-24171-L1.raw	41781	N
EAT41994.1, XP_001657779.1, ABM68616.1, XP_021712859.1, sp|P18153.2|ALL2_AEDAE, pdb|3DZT|A, pdb|3DY9|A, pdb|3DYE|A, pdb|3DXL|A, AAA29347.1	R.QYTVLDDALFK.E		2	656.8427	-0.1	82.62	2	2.6989E7	11	52.18	PI20-24171-L1.raw	45708	N
EAT41994.1, XP_001657779.1, ABM68616.1, XP_021712859.1, sp|P18153.2|ALL2_AEDAE, pdb|3DZT|A, pdb|3DY9|A, pdb|3DYE|A, pdb|3DXL|A, AAA29347.1	K.QLPSTNNDC(+57.02)AAVFK.A	Carbamidomethylation	2	782.8752	0.5	82.56	1	1.5266E7	14	34.94	PI20-24171-L1.raw	27520	N
pdb|3DZT|A, pdb|3DY9|A, pdb|3DYE|A, pdb|3DXL|A, AAA29347.1	K.DNQLDVEEVK.R		2	594.7908	0.0	81.75	2	1.5472E7	10	31.84	PI20-24171-L1.raw	24643	Y
pdb|3DZT|A, pdb|3DY9|A, pdb|3DYE|A, pdb|3DXL|A, AAA29347.1	R.C(+57.02)MEDNLEDGANR.L	Carbamidomethylation	2	712.2832	1.0	79.25	1	1.5774E6	12	26.64	PI20-24171-L1.raw	18298	Y
EAT41994.1, XP_001657779.1, ABM68616.1, XP_021712859.1, sp|P18153.2|ALL2_AEDAE, pdb|3DZT|A, pdb|3DY9|A, pdb|3DYE|A, pdb|3DXL|A, AAA29347.1, ACU30916.1	K.QSYFEFC(+57.02)ENK.Y	Carbamidomethylation	2	676.2851	0.4	75.95	1	1.5947E7	10	39.06	PI20-24171-L1.raw	31830	N
EAT41994.1, XP_001657779.1, ABM68616.1, XP_021712859.1, sp|P18153.2|ALL2_AEDAE, pdb|3DZT|A, pdb|3DY9|A, pdb|3DYE|A, pdb|3DXL|A, AAA29347.1	R.TGLYDPVAQK.F		1	1091.5739	0.7	73.76	2	3.1163E7	10	31.91	PI20-24171-L1.raw	24382	N
EAT41994.1, XP_001657779.1, ABM68616.1, XP_021712859.1, sp|P18153.2|ALL2_AEDAE, pdb|3DZT|A, pdb|3DY9|A, pdb|3DYE|A, pdb|3DXL|A, AAA29347.1	Y.SKPAVQSQVM(+15.99)EIDGK.Q	Oxidation (M)	3	544.9473	0.8	69.99	2	4.3103E6	15	23.23	PI20-24171-L1.raw	14429	N
pdb|3DZT|A, pdb|3DY9|A, pdb|3DYE|A, pdb|3DXL|A, AAA29347.1	K.VEAYANAVK.Q		2	482.7589	0.7	69.64	1	2.3455E7	9	20.70	PI20-24171-L1.raw	11478	Y
EAT41994.1, XP_001657779.1, ABM68616.1, XP_021712859.1, sp|P18153.2|ALL2_AEDAE, pdb|3DZT|A, pdb|3DY9|A, pdb|3DYE|A, pdb|3DXL|A, AAA29347.1	K.EWINEPVDSPATQC(+57.02)F.G	Carbamidomethylation	2	896.8965	0.6	69.05	1	1.0697E5	15	57.66	PI20-24171-L1.raw	50882	N
pdb|3DZT|A, pdb|3DY9|A, pdb|3DYE|A, pdb|3DXL|A, AAA29347.1	R.C(+57.02)M(+15.99)EDNLEDGANR.L	Carbamidomethylation; Oxidation (M)	2	720.2797	-0.4	67.26	2	3.3332E6	12	20.38	PI20-24171-L1.raw	11204	Y
EAT41994.1, XP_001657779.1, ABM68616.1, XP_021712859.1, sp|P18153.2|ALL2_AEDAE, pdb|3DZT|A, pdb|3DY9|A, pdb|3DYE|A, pdb|3DXL|A, AAA29347.1	K.C(+57.02)LVESSVK.D	Carbamidomethylation	2	461.2396	1.0	64.79	1	1.8407E7	8	21.66	PI20-24171-L1.raw	12544	N
EAT41994.1, XP_001657779.1, ABM68616.1, XP_021712859.1, sp|P18153.2|ALL2_AEDAE, pdb|3DZT|A, pdb|3DY9|A, pdb|3DYE|A, pdb|3DXL|A, AAA29347.1	Y.SKPAVQSQVMEIDGK.Q		3	539.6155	0.4	57.05	1	1.0892E6	15	27.87	PI20-24171-L1.raw	19769	N
pdb|3DZT|A, pdb|3DY9|A, pdb|3DYE|A, pdb|3DXL|A	M(+15.99)GPFDPEEM(+15.99)LFIFTR.C	Oxidation (M)	2	931.4292	0.6	55.47	2	4.0395E5	15	66.96	PI20-24171-L1.raw	58432	Y
pdb|3DZT|A, pdb|3DY9|A, pdb|3DYE|A, pdb|3DXL|A	M(+15.99)GPFDPEEMLFIFTR.C	Oxidation (M)	2	923.4316	0.6	49.02	2	5.5114E5	15	78.50	PI20-24171-L1.raw	67192	Y
EAT41994.1, XP_001657779.1, ABM68616.1, XP_021712859.1, sp|P18153.2|ALL2_AEDAE, pdb|3DZT|A, pdb|3DY9|A, pdb|3DYE|A, pdb|3DXL|A, AAA29347.1	T.GLYDPVAQK.F		2	495.7668	0.8	44.00	1	5.9657E5	9	30.60	PI20-24171-L1.raw	22770	N
EAT41994.1, XP_001657779.1, ABM68616.1, XP_021712859.1, sp|P18153.2|ALL2_AEDAE, pdb|3DZT|A, pdb|3DY9|A, pdb|3DYE|A, pdb|3DXL|A, AAA29347.1	K.AYPSLGEK.S		2	432.7270	0.6	42.45	1	2.5225E7	8	24.11	PI20-24171-L1.raw	15613	N
pdb|3DXL|A	Chain A Allergen Aed A 2	35066	53	4	18	330.93	50	4.4794E+07	9
Protein Accessions	Peptide	PTM	z	m/z	ppm	-10lgP	# Features	Area	Length	RT	Source File	Scan	Unique
EAT41994.1, XP_001657779.1, ABM68616.1, XP_021712859.1, sp|P18153.2|ALL2_AEDAE, pdb|3DZT|A, pdb|3DY9|A, pdb|3DYE|A, pdb|3DXL|A, AAA29347.1	K.EWINEPVDSPATQC(+57.02)FGK.C	Carbamidomethylation	2	989.4546	0.4	115.24	3	2.272E7	17	46.86	PI20-24171-L1.raw	40732	N
EAT41994.1, XP_001657779.1, ABM68616.1, XP_021712859.1, sp|P18153.2|ALL2_AEDAE, pdb|3DZT|A, pdb|3DY9|A, pdb|3DYE|A, pdb|3DXL|A, AAA29347.1, AAA29348.1	K.FDASVIQEQFK.A		2	656.3328	0.3	104.87	2	3.5323E7	11	46.73	PI20-24171-L1.raw	40020	N
EAT41994.1, XP_001657779.1, ABM68616.1, XP_021712859.1, sp|P18153.2|ALL2_AEDAE, pdb|3DZT|A, pdb|3DY9|A, pdb|3DYE|A, pdb|3DXL|A, AAA29347.1	K.PAVQSQVMEIDGK.Q		2	701.3563	0.9	103.78	1	4.4744E6	13	34.13	PI20-24171-L1.raw	26951	N
EAT41994.1, XP_001657779.1, ABM68616.1, XP_021712859.1, sp|P18153.2|ALL2_AEDAE, pdb|3DZT|A, pdb|3DY9|A, pdb|3DYE|A, pdb|3DXL|A, AAA29347.1	K.PAVQSQVM(+15.99)EIDGK.Q	Oxidation (M)	2	709.3534	0.2	92.61	2	1.1999E7	13	28.27	PI20-24171-L1.raw	20474	N
EAT41994.1, XP_001657779.1, ABM68616.1, XP_021712859.1, sp|P18153.2|ALL2_AEDAE, AAA29347.1, AAA29348.1, pdb|3DZT|A, pdb|3DY9|A, pdb|3DYE|A, pdb|3DXL|A	R.SQIYAFNLPK.N		2	590.8218	0.3	87.18	2	1.9484E7	10	44.43	PI20-24171-L1.raw	37676	N
EAT41994.1, XP_001657779.1, ABM68616.1, XP_021712859.1, sp|P18153.2|ALL2_AEDAE, pdb|3DZT|A, pdb|3DY9|A, pdb|3DYE|A, pdb|3DXL|A, AAA29347.1	K.EWINEPVDSPATQC(+57.02).F	Carbamidomethylation	2	823.3622	0.5	86.51	1	1.5613E5	14	48.18	PI20-24171-L1.raw	41781	N
EAT41994.1, XP_001657779.1, ABM68616.1, XP_021712859.1, sp|P18153.2|ALL2_AEDAE, pdb|3DZT|A, pdb|3DY9|A, pdb|3DYE|A, pdb|3DXL|A, AAA29347.1	R.QYTVLDDALFK.E		2	656.8427	-0.1	82.62	2	2.6989E7	11	52.18	PI20-24171-L1.raw	45708	N
EAT41994.1, XP_001657779.1, ABM68616.1, XP_021712859.1, sp|P18153.2|ALL2_AEDAE, pdb|3DZT|A, pdb|3DY9|A, pdb|3DYE|A, pdb|3DXL|A, AAA29347.1	K.QLPSTNNDC(+57.02)AAVFK.A	Carbamidomethylation	2	782.8752	0.5	82.56	1	1.5266E7	14	34.94	PI20-24171-L1.raw	27520	N
pdb|3DZT|A, pdb|3DY9|A, pdb|3DYE|A, pdb|3DXL|A, AAA29347.1	K.DNQLDVEEVK.R		2	594.7908	0.0	81.75	2	1.5472E7	10	31.84	PI20-24171-L1.raw	24643	Y
pdb|3DZT|A, pdb|3DY9|A, pdb|3DYE|A, pdb|3DXL|A, AAA29347.1	R.C(+57.02)MEDNLEDGANR.L	Carbamidomethylation	2	712.2832	1.0	79.25	1	1.5774E6	12	26.64	PI20-24171-L1.raw	18298	Y
EAT41994.1, XP_001657779.1, ABM68616.1, XP_021712859.1, sp|P18153.2|ALL2_AEDAE, pdb|3DZT|A, pdb|3DY9|A, pdb|3DYE|A, pdb|3DXL|A, AAA29347.1, ACU30916.1	K.QSYFEFC(+57.02)ENK.Y	Carbamidomethylation	2	676.2851	0.4	75.95	1	1.5947E7	10	39.06	PI20-24171-L1.raw	31830	N
EAT41994.1, XP_001657779.1, ABM68616.1, XP_021712859.1, sp|P18153.2|ALL2_AEDAE, pdb|3DZT|A, pdb|3DY9|A, pdb|3DYE|A, pdb|3DXL|A, AAA29347.1	R.TGLYDPVAQK.F		1	1091.5739	0.7	73.76	2	3.1163E7	10	31.91	PI20-24171-L1.raw	24382	N
EAT41994.1, XP_001657779.1, ABM68616.1, XP_021712859.1, sp|P18153.2|ALL2_AEDAE, pdb|3DZT|A, pdb|3DY9|A, pdb|3DYE|A, pdb|3DXL|A, AAA29347.1	Y.SKPAVQSQVM(+15.99)EIDGK.Q	Oxidation (M)	3	544.9473	0.8	69.99	2	4.3103E6	15	23.23	PI20-24171-L1.raw	14429	N
pdb|3DZT|A, pdb|3DY9|A, pdb|3DYE|A, pdb|3DXL|A, AAA29347.1	K.VEAYANAVK.Q		2	482.7589	0.7	69.64	1	2.3455E7	9	20.70	PI20-24171-L1.raw	11478	Y
EAT41994.1, XP_001657779.1, ABM68616.1, XP_021712859.1, sp|P18153.2|ALL2_AEDAE, pdb|3DZT|A, pdb|3DY9|A, pdb|3DYE|A, pdb|3DXL|A, AAA29347.1	K.EWINEPVDSPATQC(+57.02)F.G	Carbamidomethylation	2	896.8965	0.6	69.05	1	1.0697E5	15	57.66	PI20-24171-L1.raw	50882	N
pdb|3DZT|A, pdb|3DY9|A, pdb|3DYE|A, pdb|3DXL|A, AAA29347.1	R.C(+57.02)M(+15.99)EDNLEDGANR.L	Carbamidomethylation; Oxidation (M)	2	720.2797	-0.4	67.26	2	3.3332E6	12	20.38	PI20-24171-L1.raw	11204	Y
EAT41994.1, XP_001657779.1, ABM68616.1, XP_021712859.1, sp|P18153.2|ALL2_AEDAE, pdb|3DZT|A, pdb|3DY9|A, pdb|3DYE|A, pdb|3DXL|A, AAA29347.1	K.C(+57.02)LVESSVK.D	Carbamidomethylation	2	461.2396	1.0	64.79	1	1.8407E7	8	21.66	PI20-24171-L1.raw	12544	N
EAT41994.1, XP_001657779.1, ABM68616.1, XP_021712859.1, sp|P18153.2|ALL2_AEDAE, pdb|3DZT|A, pdb|3DY9|A, pdb|3DYE|A, pdb|3DXL|A, AAA29347.1	Y.SKPAVQSQVMEIDGK.Q		3	539.6155	0.4	57.05	1	1.0892E6	15	27.87	PI20-24171-L1.raw	19769	N
pdb|3DZT|A, pdb|3DY9|A, pdb|3DYE|A, pdb|3DXL|A	M(+15.99)GPFDPEEM(+15.99)LFIFTR.C	Oxidation (M)	2	931.4292	0.6	55.47	2	4.0395E5	15	66.96	PI20-24171-L1.raw	58432	Y
pdb|3DZT|A, pdb|3DY9|A, pdb|3DYE|A, pdb|3DXL|A	M(+15.99)GPFDPEEMLFIFTR.C	Oxidation (M)	2	923.4316	0.6	49.02	2	5.5114E5	15	78.50	PI20-24171-L1.raw	67192	Y
EAT41994.1, XP_001657779.1, ABM68616.1, XP_021712859.1, sp|P18153.2|ALL2_AEDAE, pdb|3DZT|A, pdb|3DY9|A, pdb|3DYE|A, pdb|3DXL|A, AAA29347.1	T.GLYDPVAQK.F		2	495.7668	0.8	44.00	1	5.9657E5	9	30.60	PI20-24171-L1.raw	22770	N
EAT41994.1, XP_001657779.1, ABM68616.1, XP_021712859.1, sp|P18153.2|ALL2_AEDAE, pdb|3DZT|A, pdb|3DY9|A, pdb|3DYE|A, pdb|3DXL|A, AAA29347.1	K.AYPSLGEK.S		2	432.7270	0.6	42.45	1	2.5225E7	8	24.11	PI20-24171-L1.raw	15613	N
AAA29347.1	D7 protein [Aedes aegypti]	37028	50	4	18	330.93	50	4.4794E+07	9
Protein Accessions	Peptide	PTM	z	m/z	ppm	-10lgP	# Features	Area	Length	RT	Source File	Scan	Unique
EAT41994.1, XP_001657779.1, ABM68616.1, XP_021712859.1, sp|P18153.2|ALL2_AEDAE, pdb|3DZT|A, pdb|3DY9|A, pdb|3DYE|A, pdb|3DXL|A, AAA29347.1	K.EWINEPVDSPATQC(+57.02)FGK.C	Carbamidomethylation	2	989.4546	0.4	115.24	3	2.272E7	17	46.86	PI20-24171-L1.raw	40732	N
EAT41994.1, XP_001657779.1, ABM68616.1, XP_021712859.1, sp|P18153.2|ALL2_AEDAE, pdb|3DZT|A, pdb|3DY9|A, pdb|3DYE|A, pdb|3DXL|A, AAA29347.1, AAA29348.1	K.FDASVIQEQFK.A		2	656.3328	0.3	104.87	2	3.5323E7	11	46.73	PI20-24171-L1.raw	40020	N
EAT41994.1, XP_001657779.1, ABM68616.1, XP_021712859.1, sp|P18153.2|ALL2_AEDAE, pdb|3DZT|A, pdb|3DY9|A, pdb|3DYE|A, pdb|3DXL|A, AAA29347.1	K.PAVQSQVMEIDGK.Q		2	701.3563	0.9	103.78	1	4.4744E6	13	34.13	PI20-24171-L1.raw	26951	N
EAT41994.1, XP_001657779.1, ABM68616.1, XP_021712859.1, sp|P18153.2|ALL2_AEDAE, pdb|3DZT|A, pdb|3DY9|A, pdb|3DYE|A, pdb|3DXL|A, AAA29347.1	K.PAVQSQVM(+15.99)EIDGK.Q	Oxidation (M)	2	709.3534	0.2	92.61	2	1.1999E7	13	28.27	PI20-24171-L1.raw	20474	N
EAT41994.1, XP_001657779.1, ABM68616.1, XP_021712859.1, sp|P18153.2|ALL2_AEDAE, AAA29347.1, AAA29348.1, pdb|3DZT|A, pdb|3DY9|A, pdb|3DYE|A, pdb|3DXL|A	R.SQIYAFNLPK.K		2	590.8218	0.3	87.18	2	1.9484E7	10	44.43	PI20-24171-L1.raw	37676	N
EAT41994.1, XP_001657779.1, ABM68616.1, XP_021712859.1, sp|P18153.2|ALL2_AEDAE, pdb|3DZT|A, pdb|3DY9|A, pdb|3DYE|A, pdb|3DXL|A, AAA29347.1	K.EWINEPVDSPATQC(+57.02).F	Carbamidomethylation	2	823.3622	0.5	86.51	1	1.5613E5	14	48.18	PI20-24171-L1.raw	41781	N
EAT41994.1, XP_001657779.1, ABM68616.1, XP_021712859.1, sp|P18153.2|ALL2_AEDAE, pdb|3DZT|A, pdb|3DY9|A, pdb|3DYE|A, pdb|3DXL|A, AAA29347.1	R.QYTVLDDALFK.E		2	656.8427	-0.1	82.62	2	2.6989E7	11	52.18	PI20-24171-L1.raw	45708	N
EAT41994.1, XP_001657779.1, ABM68616.1, XP_021712859.1, sp|P18153.2|ALL2_AEDAE, pdb|3DZT|A, pdb|3DY9|A, pdb|3DYE|A, pdb|3DXL|A, AAA29347.1	K.QLPSTNNDC(+57.02)AAVFK.A	Carbamidomethylation	2	782.8752	0.5	82.56	1	1.5266E7	14	34.94	PI20-24171-L1.raw	27520	N
pdb|3DZT|A, pdb|3DY9|A, pdb|3DYE|A, pdb|3DXL|A, AAA29347.1	K.DNQLDVEEVK.R		2	594.7908	0.0	81.75	2	1.5472E7	10	31.84	PI20-24171-L1.raw	24643	Y
pdb|3DZT|A, pdb|3DY9|A, pdb|3DYE|A, pdb|3DXL|A, AAA29347.1	R.C(+57.02)MEDNLEDGANR.L	Carbamidomethylation	2	712.2832	1.0	79.25	1	1.5774E6	12	26.64	PI20-24171-L1.raw	18298	Y
EAT41994.1, XP_001657779.1, ABM68616.1, XP_021712859.1, sp|P18153.2|ALL2_AEDAE, pdb|3DZT|A, pdb|3DY9|A, pdb|3DYE|A, pdb|3DXL|A, AAA29347.1, ACU30916.1	K.QSYFEFC(+57.02)ENK.Y	Carbamidomethylation	2	676.2851	0.4	75.95	1	1.5947E7	10	39.06	PI20-24171-L1.raw	31830	N
EAT41994.1, XP_001657779.1, ABM68616.1, XP_021712859.1, sp|P18153.2|ALL2_AEDAE, pdb|3DZT|A, pdb|3DY9|A, pdb|3DYE|A, pdb|3DXL|A, AAA29347.1	R.TGLYDPVAQK.F		1	1091.5739	0.7	73.76	2	3.1163E7	10	31.91	PI20-24171-L1.raw	24382	N
EAT41994.1, XP_001657779.1, ABM68616.1, XP_021712859.1, sp|P18153.2|ALL2_AEDAE, pdb|3DZT|A, pdb|3DY9|A, pdb|3DYE|A, pdb|3DXL|A, AAA29347.1	Y.SKPAVQSQVM(+15.99)EIDGK.Q	Oxidation (M)	3	544.9473	0.8	69.99	2	4.3103E6	15	23.23	PI20-24171-L1.raw	14429	N
pdb|3DZT|A, pdb|3DY9|A, pdb|3DYE|A, pdb|3DXL|A, AAA29347.1	K.VEAYANAVK.Q		2	482.7589	0.7	69.64	1	2.3455E7	9	20.70	PI20-24171-L1.raw	11478	Y
EAT41994.1, XP_001657779.1, ABM68616.1, XP_021712859.1, sp|P18153.2|ALL2_AEDAE, pdb|3DZT|A, pdb|3DY9|A, pdb|3DYE|A, pdb|3DXL|A, AAA29347.1	K.EWINEPVDSPATQC(+57.02)F.G	Carbamidomethylation	2	896.8965	0.6	69.05	1	1.0697E5	15	57.66	PI20-24171-L1.raw	50882	N
pdb|3DZT|A, pdb|3DY9|A, pdb|3DYE|A, pdb|3DXL|A, AAA29347.1	R.C(+57.02)M(+15.99)EDNLEDGANR.L	Carbamidomethylation; Oxidation (M)	2	720.2797	-0.4	67.26	2	3.3332E6	12	20.38	PI20-24171-L1.raw	11204	Y
EAT41994.1, XP_001657779.1, ABM68616.1, XP_021712859.1, sp|P18153.2|ALL2_AEDAE, pdb|3DZT|A, pdb|3DY9|A, pdb|3DYE|A, pdb|3DXL|A, AAA29347.1	K.C(+57.02)LVESSVK.D	Carbamidomethylation	2	461.2396	1.0	64.79	1	1.8407E7	8	21.66	PI20-24171-L1.raw	12544	N
EAT41994.1, XP_001657779.1, ABM68616.1, XP_021712859.1, sp|P18153.2|ALL2_AEDAE, pdb|3DZT|A, pdb|3DY9|A, pdb|3DYE|A, pdb|3DXL|A, AAA29347.1	Y.SKPAVQSQVMEIDGK.Q		3	539.6155	0.4	57.05	1	1.0892E6	15	27.87	PI20-24171-L1.raw	19769	N
AAA29347.1	S.M(+15.99)GPFDPEEM(+15.99)LFIFTR.C	Oxidation (M)	2	931.4292	0.6	55.47	2	4.0395E5	15	66.96	PI20-24171-L1.raw	58432	Y
AAA29347.1	S.M(+15.99)GPFDPEEMLFIFTR.C	Oxidation (M)	2	923.4316	0.6	49.02	2	5.5114E5	15	78.50	PI20-24171-L1.raw	67192	Y
EAT41994.1, XP_001657779.1, ABM68616.1, XP_021712859.1, sp|P18153.2|ALL2_AEDAE, pdb|3DZT|A, pdb|3DY9|A, pdb|3DYE|A, pdb|3DXL|A, AAA29347.1	T.GLYDPVAQK.F		2	495.7668	0.8	44.00	1	5.9657E5	9	30.60	PI20-24171-L1.raw	22770	N
EAT41994.1, XP_001657779.1, ABM68616.1, XP_021712859.1, sp|P18153.2|ALL2_AEDAE, pdb|3DZT|A, pdb|3DY9|A, pdb|3DYE|A, pdb|3DXL|A, AAA29347.1	K.AYPSLGEK.S		2	432.7270	0.6	42.45	1	2.5225E7	8	24.11	PI20-24171-L1.raw	15613	N
AAL76022.1	putative serpin [Aedes aegypti]	47117	38	15	15	296.54	23	3.7221E+07	32
Protein Accessions	Peptide	PTM	z	m/z	ppm	-10lgP	# Features	Area	Length	RT	Source File	Scan	Unique
AAL76022.1, XP_001656512.2	K.EGNVPILLANYFSPTDK.L		2	939.4860	0.2	106.98	1	1.9283E6	17	62.47	PI20-24171-L1.raw	54884	Y
AAL76022.1, XP_001656512.2	K.DFNDQLSVESIR.Q		2	711.8469	0.4	98.40	1	3.5278E6	12	46.15	PI20-24171-L1.raw	39516	Y
AAL76022.1, XP_001656512.2	K.FDLHSLLGIQQDTSVEK.M		2	965.5003	0.9	93.23	2	4.178E6	17	55.64	PI20-24171-L1.raw	49281	Y
AAL76022.1, XP_001656512.2	R.FVEGQNLVVAPLLTFR.V		2	902.0122	0.5	92.81	2	3.1124E6	16	64.70	PI20-24171-L1.raw	56703	Y
AAL76022.1, XP_001656512.2	K.FLEGSISAGYAK.L		2	621.8220	0.2	88.55	1	2.9018E6	12	37.43	PI20-24171-L1.raw	30314	Y
AAL76022.1, XP_001656512.2	H.SLLGIQQDTSVEK.M		2	709.3807	0.7	83.28	1	2.4378E5	13	38.05	PI20-24171-L1.raw	30989	Y
AAL76022.1, XP_001656512.2	K.MSEIEAFANK.H		2	570.2742	0.8	82.14	1	7.193E5	10	35.22	PI20-24171-L1.raw	27895	Y
AAL76022.1, XP_001656512.2	K.M(+15.99)SEIEAFANK.H	Oxidation (M)	2	578.2711	0.0	76.30	1	1.5721E6	10	30.60	PI20-24171-L1.raw	22769	Y
AAL76022.1, XP_001656512.2	K.VEVVELISDK.V		2	565.8190	0.4	74.29	1	3.7723E6	10	43.56	PI20-24171-L1.raw	36761	Y
AAL76022.1, XP_001656512.2	K.AEANEHLDL		2	506.2409	0.4	63.22	1	2.4949E6	9	29.69	PI20-24171-L1.raw	21728	Y
AAL76022.1, EAT45521.1, XP_001656512.2	K.DDLYVIK.N		2	433.2369	0.0	61.26	1	2.2429E6	7	37.34	PI20-24171-L1.raw	30244	Y
AAL76022.1, EAT45521.1, XP_001656512.2	K.SLKPIGTSFSDK.R		2	640.3483	0.1	60.88	2	2.784E6	12	27.35	PI20-24171-L1.raw	19173	Y
AAL76022.1, XP_001656512.2	R.QIENGLTAQK.V		2	551.2988	0.5	59.70	1	2.7667E6	10	20.92	PI20-24171-L1.raw	11831	Y
AAL76022.1, XP_001656512.2	R.FVESDASADSK.A		2	578.2620	0.3	53.83	2	3.8864E6	11	18.31	PI20-24171-L1.raw	8716	Y
AAL76022.1, EAT45521.1, XP_001656512.2	R.VFM(+15.99)SLYK.A	Oxidation (M)	2	452.2359	0.0	43.90	1	9.1343E5	7	30.66	PI20-24171-L1.raw	22843	Y
AAL76022.1, XP_001656512.2	K.AQSTGMLVK.F		2	467.7553	0.8	37.83	1	1.7719E5	9	21.16	PI20-24171-L1.raw	12118	Y
XP_001656512.2	uncharacterized protein LOC5577495 [Aedes aegypti]	47106	38	15	15	296.54	23	3.7221E+07	32
Protein Accessions	Peptide	PTM	z	m/z	ppm	-10lgP	# Features	Area	Length	RT	Source File	Scan	Unique
AAL76022.1, XP_001656512.2	K.EGNVPILLANYFSPTDK.L		2	939.4860	0.2	106.98	1	1.9283E6	17	62.47	PI20-24171-L1.raw	54884	Y
AAL76022.1, XP_001656512.2	K.DFNDQLSVESIR.Q		2	711.8469	0.4	98.40	1	3.5278E6	12	46.15	PI20-24171-L1.raw	39516	Y
AAL76022.1, XP_001656512.2	K.FDLHSLLGIQQDTSVEK.M		2	965.5003	0.9	93.23	2	4.178E6	17	55.64	PI20-24171-L1.raw	49281	Y
AAL76022.1, XP_001656512.2	R.FVEGQNLVVAPLLTFR.V		2	902.0122	0.5	92.81	2	3.1124E6	16	64.70	PI20-24171-L1.raw	56703	Y
AAL76022.1, XP_001656512.2	K.FLEGSISAGYAK.L		2	621.8220	0.2	88.55	1	2.9018E6	12	37.43	PI20-24171-L1.raw	30314	Y
AAL76022.1, XP_001656512.2	H.SLLGIQQDTSVEK.M		2	709.3807	0.7	83.28	1	2.4378E5	13	38.05	PI20-24171-L1.raw	30989	Y
AAL76022.1, XP_001656512.2	K.MSEIEAFANK.H		2	570.2742	0.8	82.14	1	7.193E5	10	35.22	PI20-24171-L1.raw	27895	Y
AAL76022.1, XP_001656512.2	K.M(+15.99)SEIEAFANK.H	Oxidation (M)	2	578.2711	0.0	76.30	1	1.5721E6	10	30.60	PI20-24171-L1.raw	22769	Y
AAL76022.1, XP_001656512.2	K.VEVVELISDK.V		2	565.8190	0.4	74.29	1	3.7723E6	10	43.56	PI20-24171-L1.raw	36761	Y
AAL76022.1, XP_001656512.2	K.AEANEHLDL		2	506.2409	0.4	63.22	1	2.4949E6	9	29.69	PI20-24171-L1.raw	21728	Y
AAL76022.1, EAT45521.1, XP_001656512.2	K.DDLYVIK.N		2	433.2369	0.0	61.26	1	2.2429E6	7	37.34	PI20-24171-L1.raw	30244	Y
AAL76022.1, EAT45521.1, XP_001656512.2	K.SLKPIGTSFSDK.R		2	640.3483	0.1	60.88	2	2.784E6	12	27.35	PI20-24171-L1.raw	19173	Y
AAL76022.1, XP_001656512.2	R.QIENGLTAQK.V		2	551.2988	0.5	59.70	1	2.7667E6	10	20.92	PI20-24171-L1.raw	11831	Y
AAL76022.1, XP_001656512.2	R.FVESDASADSK.A		2	578.2620	0.3	53.83	2	3.8864E6	11	18.31	PI20-24171-L1.raw	8716	Y
AAL76022.1, EAT45521.1, XP_001656512.2	R.VFM(+15.99)SLYK.A	Oxidation (M)	2	452.2359	0.0	43.90	1	9.1343E5	7	30.66	PI20-24171-L1.raw	22843	Y
AAL76022.1, XP_001656512.2	K.AQSTGMLVK.F		2	467.7553	0.8	37.83	1	1.7719E5	9	21.16	PI20-24171-L1.raw	12118	Y
EAT37810.1	AAEL010242-PA [Aedes aegypti]	8655	42	5	5	204.19	10	3.2762E+07	59
Protein Accessions	Peptide	PTM	z	m/z	ppm	-10lgP	# Features	Area	Length	RT	Source File	Scan	Unique
XP_001660689.2, AAS22239.1, AAY41830.1, EAT37810.1	K.IQSGISQGMQSM(+15.99)PK.F	Oxidation (M)	2	754.3643	-2.0	111.08	2	2.3553E6	14	25.09	PI20-24171-L1.raw	16505	Y
XP_001660689.2, AAS22239.1, AAY41830.1, EAT37810.1	K.M(+15.99)NVNLGDLADPSK.M	Oxidation (M)	2	695.3379	0.5	109.65	1	8.5059E6	13	39.12	PI20-24171-L1.raw	32415	Y
XP_001660689.2, AAS22239.1, AAY41830.1, EAT37810.1	K.MNVNLGDLADPSK.M		2	687.3402	0.2	91.21	1	1.8188E6	13	44.78	PI20-24171-L1.raw	38068	Y
XP_001660689.2, AAS22239.1, AAY41830.1, EAT37810.1	K.IQSGISQGM(+15.99)QSM(+15.99)PK.F	Oxidation (M)	3	508.5777	-0.4	83.16	2	8.2952E6	14	19.45	PI20-24171-L1.raw	10250	Y
XP_001660689.2, AAS22239.1, AAY41830.1, EAT37810.1	K.IQSGISQGMQSMPK.F		2	746.3684	0.1	82.51	1	1.8884E5	14	32.88	PI20-24171-L1.raw	25355	Y
XP_001660689.2, AAS22239.1, AAY41830.1, EAT37810.1	N.LGDLADPSK.M		2	458.2426	-0.2	52.24	1	1.2591E5	9	25.83	PI20-24171-L1.raw	17516	Y
EAT37810.1, XP_001660689.2, AAS22239.1, AAY41830.1	M.NVNLGDLADPSK.M		2	621.8198	0.0	48.53	1	1.6889E5	12	39.26	PI20-24171-L1.raw	32210	Y
XP_001660689.2, AAS22239.1, AAY41830.1, EAT37810.1	K.AAVDDVVK.K		2	408.7269	0.5	43.63	1	1.1303E7	8	21.73	PI20-24171-L1.raw	12598	Y
XP_001660689.2	uncharacterized protein LOC5580039 [Aedes aegypti]	8775	42	5	5	204.19	10	3.2762E+07	59
Protein Accessions	Peptide	PTM	z	m/z	ppm	-10lgP	# Features	Area	Length	RT	Source File	Scan	Unique
XP_001660689.2, AAS22239.1, AAY41830.1, EAT37810.1	K.IQSGISQGMQSM(+15.99)PK.F	Oxidation (M)	2	754.3643	-2.0	111.08	2	2.3553E6	14	25.09	PI20-24171-L1.raw	16505	Y
XP_001660689.2, AAS22239.1, AAY41830.1, EAT37810.1	K.M(+15.99)NVNLGDLADPSK.M	Oxidation (M)	2	695.3379	0.5	109.65	1	8.5059E6	13	39.12	PI20-24171-L1.raw	32415	Y
XP_001660689.2, AAS22239.1, AAY41830.1, EAT37810.1	K.MNVNLGDLADPSK.M		2	687.3402	0.2	91.21	1	1.8188E6	13	44.78	PI20-24171-L1.raw	38068	Y
XP_001660689.2, AAS22239.1, AAY41830.1, EAT37810.1	K.IQSGISQGM(+15.99)QSM(+15.99)PK.F	Oxidation (M)	3	508.5777	-0.4	83.16	2	8.2952E6	14	19.45	PI20-24171-L1.raw	10250	Y
XP_001660689.2, AAS22239.1, AAY41830.1, EAT37810.1	K.IQSGISQGMQSMPK.F		2	746.3684	0.1	82.51	1	1.8884E5	14	32.88	PI20-24171-L1.raw	25355	Y
XP_001660689.2, AAS22239.1, AAY41830.1, EAT37810.1	N.LGDLADPSK.M		2	458.2426	-0.2	52.24	1	1.2591E5	9	25.83	PI20-24171-L1.raw	17516	Y
EAT37810.1, XP_001660689.2, AAS22239.1, AAY41830.1	M.NVNLGDLADPSK.M		2	621.8198	0.0	48.53	1	1.6889E5	12	39.26	PI20-24171-L1.raw	32210	Y
XP_001660689.2, AAS22239.1, AAY41830.1, EAT37810.1	K.AAVDDVVK.K		2	408.7269	0.5	43.63	1	1.1303E7	8	21.73	PI20-24171-L1.raw	12598	Y
AAS22239.1	putative 8.7 kDa secreted protein [Aedes aegypti]	8775	42	5	5	204.19	10	3.2762E+07	59
Protein Accessions	Peptide	PTM	z	m/z	ppm	-10lgP	# Features	Area	Length	RT	Source File	Scan	Unique
XP_001660689.2, AAS22239.1, AAY41830.1, EAT37810.1	K.IQSGISQGMQSM(+15.99)PK.F	Oxidation (M)	2	754.3643	-2.0	111.08	2	2.3553E6	14	25.09	PI20-24171-L1.raw	16505	Y
XP_001660689.2, AAS22239.1, AAY41830.1, EAT37810.1	K.M(+15.99)NVNLGDLADPSK.M	Oxidation (M)	2	695.3379	0.5	109.65	1	8.5059E6	13	39.12	PI20-24171-L1.raw	32415	Y
XP_001660689.2, AAS22239.1, AAY41830.1, EAT37810.1	K.MNVNLGDLADPSK.M		2	687.3402	0.2	91.21	1	1.8188E6	13	44.78	PI20-24171-L1.raw	38068	Y
XP_001660689.2, AAS22239.1, AAY41830.1, EAT37810.1	K.IQSGISQGM(+15.99)QSM(+15.99)PK.F	Oxidation (M)	3	508.5777	-0.4	83.16	2	8.2952E6	14	19.45	PI20-24171-L1.raw	10250	Y
XP_001660689.2, AAS22239.1, AAY41830.1, EAT37810.1	K.IQSGISQGMQSMPK.F		2	746.3684	0.1	82.51	1	1.8884E5	14	32.88	PI20-24171-L1.raw	25355	Y
XP_001660689.2, AAS22239.1, AAY41830.1, EAT37810.1	N.LGDLADPSK.M		2	458.2426	-0.2	52.24	1	1.2591E5	9	25.83	PI20-24171-L1.raw	17516	Y
EAT37810.1, XP_001660689.2, AAS22239.1, AAY41830.1	M.NVNLGDLADPSK.M		2	621.8198	0.0	48.53	1	1.6889E5	12	39.26	PI20-24171-L1.raw	32210	Y
XP_001660689.2, AAS22239.1, AAY41830.1, EAT37810.1	K.AAVDDVVK.K		2	408.7269	0.5	43.63	1	1.1303E7	8	21.73	PI20-24171-L1.raw	12598	Y
AAY41830.1	putative secreted protein precursor [Aedes aegypti]	10270	36	5	5	204.19	10	3.2762E+07	59
Protein Accessions	Peptide	PTM	z	m/z	ppm	-10lgP	# Features	Area	Length	RT	Source File	Scan	Unique
XP_001660689.2, AAS22239.1, AAY41830.1, EAT37810.1	K.IQSGISQGMQSM(+15.99)PK.F	Oxidation (M)	2	754.3643	-2.0	111.08	2	2.3553E6	14	25.09	PI20-24171-L1.raw	16505	Y
XP_001660689.2, AAS22239.1, AAY41830.1, EAT37810.1	K.M(+15.99)NVNLGDLADPSK.M	Oxidation (M)	2	695.3379	0.5	109.65	1	8.5059E6	13	39.12	PI20-24171-L1.raw	32415	Y
XP_001660689.2, AAS22239.1, AAY41830.1, EAT37810.1	K.MNVNLGDLADPSK.M		2	687.3402	0.2	91.21	1	1.8188E6	13	44.78	PI20-24171-L1.raw	38068	Y
XP_001660689.2, AAS22239.1, AAY41830.1, EAT37810.1	K.IQSGISQGM(+15.99)QSM(+15.99)PK.F	Oxidation (M)	3	508.5777	-0.4	83.16	2	8.2952E6	14	19.45	PI20-24171-L1.raw	10250	Y
XP_001660689.2, AAS22239.1, AAY41830.1, EAT37810.1	K.IQSGISQGMQSMPK.F		2	746.3684	0.1	82.51	1	1.8884E5	14	32.88	PI20-24171-L1.raw	25355	Y
XP_001660689.2, AAS22239.1, AAY41830.1, EAT37810.1	N.LGDLADPSK.M		2	458.2426	-0.2	52.24	1	1.2591E5	9	25.83	PI20-24171-L1.raw	17516	Y
EAT37810.1, XP_001660689.2, AAS22239.1, AAY41830.1	M.NVNLGDLADPSK.M		2	621.8198	0.0	48.53	1	1.6889E5	12	39.26	PI20-24171-L1.raw	32210	Y
XP_001660689.2, AAS22239.1, AAY41830.1, EAT37810.1	K.AAVDDVVK.K		2	408.7269	0.5	43.63	1	1.1303E7	8	21.73	PI20-24171-L1.raw	12598	Y
EAT41994.1	AAEL006424-PA [Aedes aegypti]	36895	52	7	21	341.15	51	2.8905E+07	8
Protein Accessions	Peptide	PTM	z	m/z	ppm	-10lgP	# Features	Area	Length	RT	Source File	Scan	Unique
EAT41994.1, XP_001657779.1, ABM68616.1, XP_021712859.1, sp|P18153.2|ALL2_AEDAE, pdb|3DZT|A, pdb|3DY9|A, pdb|3DYE|A, pdb|3DXL|A, AAA29347.1	K.EWINEPVDSPATQC(+57.02)FGK.C	Carbamidomethylation	2	989.4546	0.4	115.24	3	2.272E7	17	46.86	PI20-24171-L1.raw	40732	N
EAT41994.1, XP_001657779.1, ABM68616.1, XP_021712859.1, sp|P18153.2|ALL2_AEDAE, pdb|3DZT|A, pdb|3DY9|A, pdb|3DYE|A, pdb|3DXL|A, AAA29347.1, AAA29348.1	K.FDASVIQEQFK.A		2	656.3328	0.3	104.87	2	3.5323E7	11	46.73	PI20-24171-L1.raw	40020	N
EAT41994.1, XP_001657779.1, ABM68616.1, XP_021712859.1, sp|P18153.2|ALL2_AEDAE, pdb|3DZT|A, pdb|3DY9|A, pdb|3DYE|A, pdb|3DXL|A, AAA29347.1	K.PAVQSQVMEIDGK.Q		2	701.3563	0.9	103.78	1	4.4744E6	13	34.13	PI20-24171-L1.raw	26951	N
EAT41994.1, XP_001657779.1, ABM68616.1, XP_021712859.1, sp|P18153.2|ALL2_AEDAE	K.VEAYANAVQQLPSTNNDC(+57.02)AAVFK.A	Carbamidomethylation	2	1255.6030	0.3	101.93	2	1.2455E7	23	47.64	PI20-24171-L1.raw	41111	Y
EAT41994.1, XP_001657779.1, ABM68616.1, XP_021712859.1, sp|P18153.2|ALL2_AEDAE, pdb|3DZT|A, pdb|3DY9|A, pdb|3DYE|A, pdb|3DXL|A, AAA29347.1	K.PAVQSQVM(+15.99)EIDGK.Q	Oxidation (M)	2	709.3534	0.2	92.61	2	1.1999E7	13	28.27	PI20-24171-L1.raw	20474	N
EAT41994.1, XP_001657779.1, ABM68616.1, XP_021712859.1, sp|P18153.2|ALL2_AEDAE, AAA29347.1, AAA29348.1, pdb|3DZT|A, pdb|3DY9|A, pdb|3DYE|A, pdb|3DXL|A	R.SQIYAFNLPK.K		2	590.8218	0.3	87.18	2	1.9484E7	10	44.43	PI20-24171-L1.raw	37676	N
EAT41994.1, XP_001657779.1, ABM68616.1, XP_021712859.1, sp|P18153.2|ALL2_AEDAE, pdb|3DZT|A, pdb|3DY9|A, pdb|3DYE|A, pdb|3DXL|A, AAA29347.1	K.EWINEPVDSPATQC(+57.02).F	Carbamidomethylation	2	823.3622	0.5	86.51	1	1.5613E5	14	48.18	PI20-24171-L1.raw	41781	N
EAT41994.1, XP_001657779.1, ABM68616.1, XP_021712859.1, sp|P18153.2|ALL2_AEDAE, pdb|3DZT|A, pdb|3DY9|A, pdb|3DYE|A, pdb|3DXL|A, AAA29347.1	R.QYTVLDDALFK.E		2	656.8427	-0.1	82.62	2	2.6989E7	11	52.18	PI20-24171-L1.raw	45708	N
EAT41994.1, XP_001657779.1, ABM68616.1, XP_021712859.1, sp|P18153.2|ALL2_AEDAE, pdb|3DZT|A, pdb|3DY9|A, pdb|3DYE|A, pdb|3DXL|A, AAA29347.1	Q.QLPSTNNDC(+57.02)AAVFK.A	Carbamidomethylation	2	782.8752	0.5	82.56	1	1.5266E7	14	34.94	PI20-24171-L1.raw	27520	N
EAT41994.1, XP_001657779.1, ABM68616.1, XP_021712859.1, sp|P18153.2|ALL2_AEDAE	R.C(+57.02)MEDNLEDGPNR.L	Carbamidomethylation	2	725.2906	0.5	76.39	1	4.5525E5	12	27.54	PI20-24171-L1.raw	19393	Y
EAT41994.1, XP_001657779.1, ABM68616.1, XP_021712859.1, sp|P18153.2|ALL2_AEDAE, pdb|3DZT|A, pdb|3DY9|A, pdb|3DYE|A, pdb|3DXL|A, AAA29347.1, ACU30916.1	K.QSYFEFC(+57.02)ENK.Y	Carbamidomethylation	2	676.2851	0.4	75.95	1	1.5947E7	10	39.06	PI20-24171-L1.raw	31830	N
EAT41994.1, XP_001657779.1, ABM68616.1, XP_021712859.1, sp|P18153.2|ALL2_AEDAE, pdb|3DZT|A, pdb|3DY9|A, pdb|3DYE|A, pdb|3DXL|A, AAA29347.1	R.TGLYDPVAQK.F		1	1091.5739	0.7	73.76	2	3.1163E7	10	31.91	PI20-24171-L1.raw	24382	N
EAT41994.1, XP_001657779.1, ABM68616.1, XP_021712859.1, sp|P18153.2|ALL2_AEDAE, pdb|3DZT|A, pdb|3DY9|A, pdb|3DYE|A, pdb|3DXL|A, AAA29347.1	Y.SKPAVQSQVM(+15.99)EIDGK.Q	Oxidation (M)	3	544.9473	0.8	69.99	2	4.3103E6	15	23.23	PI20-24171-L1.raw	14429	N
EAT41994.1, XP_001657779.1, ABM68616.1, XP_021712859.1, sp|P18153.2|ALL2_AEDAE, pdb|3DZT|A, pdb|3DY9|A, pdb|3DYE|A, pdb|3DXL|A, AAA29347.1	K.EWINEPVDSPATQC(+57.02)F.G	Carbamidomethylation	2	896.8965	0.6	69.05	1	1.0697E5	15	57.66	PI20-24171-L1.raw	50882	N
EAT41994.1, XP_001657779.1, ABM68616.1, XP_021712859.1, sp|P18153.2|ALL2_AEDAE	N.AVQQLPSTNNDC(+57.02)AAVFK.A	Carbamidomethylation	2	931.9567	-0.2	67.89	2	7.2781E5	17	38.08	PI20-24171-L1.raw	30993	Y
EAT41994.1, XP_001657779.1, ABM68616.1, XP_021712859.1, sp|P18153.2|ALL2_AEDAE	R.C(+57.02)M(+15.99)EDNLEDGPNR.L	Carbamidomethylation; Oxidation (M)	2	733.2877	0.0	64.91	1	9.8394E5	12	21.79	PI20-24171-L1.raw	12794	Y
EAT41994.1, XP_001657779.1, ABM68616.1, XP_021712859.1, sp|P18153.2|ALL2_AEDAE, pdb|3DZT|A, pdb|3DY9|A, pdb|3DYE|A, pdb|3DXL|A, AAA29347.1	K.C(+57.02)LVESSVK.D	Carbamidomethylation	2	461.2396	1.0	64.79	1	1.8407E7	8	21.66	PI20-24171-L1.raw	12544	N
EAT41994.1, XP_001657779.1, ABM68616.1, XP_021712859.1, sp|P18153.2|ALL2_AEDAE	S.TGPFDPEEM(+15.99)LFTFTR.C	Oxidation (M)	2	902.4167	0.2	63.05	1	1.1703E6	15	63.32	PI20-24171-L1.raw	55801	Y
EAT41994.1, XP_001657779.1, ABM68616.1, XP_021712859.1, sp|P18153.2|ALL2_AEDAE, pdb|3DZT|A, pdb|3DY9|A, pdb|3DYE|A, pdb|3DXL|A, AAA29347.1	Y.SKPAVQSQVMEIDGK.Q		3	539.6155	0.4	57.05	1	1.0892E6	15	27.87	PI20-24171-L1.raw	19769	N
EAT41994.1, XP_001657779.1, ABM68616.1, XP_021712859.1, sp|P18153.2|ALL2_AEDAE	S.TGPFDPEEMLFTFTR.C		2	894.4190	-0.1	55.64	1	1.5109E6	15	72.60	PI20-24171-L1.raw	62675	Y
EAT41994.1, XP_001657779.1, ABM68616.1, XP_021712859.1, sp|P18153.2|ALL2_AEDAE, pdb|3DZT|A, pdb|3DY9|A, pdb|3DYE|A, pdb|3DXL|A, AAA29347.1	T.GLYDPVAQK.F		2	495.7668	0.8	44.00	1	5.9657E5	9	30.60	PI20-24171-L1.raw	22770	N
EAT41994.1, XP_001657779.1, ABM68616.1, XP_021712859.1, sp|P18153.2|ALL2_AEDAE, pdb|3DZT|A, pdb|3DY9|A, pdb|3DYE|A, pdb|3DXL|A, AAA29347.1	K.AYPSLGEK.S		2	432.7270	0.6	42.45	1	2.5225E7	8	24.11	PI20-24171-L1.raw	15613	N
EAT41994.1, XP_001657779.1, ABM68616.1, XP_021712859.1, sp|P18153.2|ALL2_AEDAE, AAA29348.1	K.NNELDAEEVK.R		2	580.7756	0.8	40.31	1	1.1418E7	10	23.97	PI20-24171-L1.raw	15182	Y
EAT41994.1, XP_001657779.1, ABM68616.1, XP_021712859.1, sp|P18153.2|ALL2_AEDAE	R.DFMQVNK.D		2	441.2134	1.2	38.63	1	7.8264E4	7	29.39	PI20-24171-L1.raw	21576	Y
EAT41994.1, XP_001657779.1, ABM68616.1, XP_021712859.1, sp|P18153.2|ALL2_AEDAE	Y.ANAVQQLPSTNNDC(+57.02)AAVFK.A	Carbamidomethylation	3	683.3337	0.1	38.02	1	1.0588E5	19	39.86	PI20-24171-L1.raw	33006	Y
XP_001657779.1	37 kDa salivary gland allergen Aed a 2 [Aedes aegypti]	36895	52	7	21	341.15	51	2.8905E+07	8
Protein Accessions	Peptide	PTM	z	m/z	ppm	-10lgP	# Features	Area	Length	RT	Source File	Scan	Unique
EAT41994.1, XP_001657779.1, ABM68616.1, XP_021712859.1, sp|P18153.2|ALL2_AEDAE, pdb|3DZT|A, pdb|3DY9|A, pdb|3DYE|A, pdb|3DXL|A, AAA29347.1	K.EWINEPVDSPATQC(+57.02)FGK.C	Carbamidomethylation	2	989.4546	0.4	115.24	3	2.272E7	17	46.86	PI20-24171-L1.raw	40732	N
EAT41994.1, XP_001657779.1, ABM68616.1, XP_021712859.1, sp|P18153.2|ALL2_AEDAE, pdb|3DZT|A, pdb|3DY9|A, pdb|3DYE|A, pdb|3DXL|A, AAA29347.1, AAA29348.1	K.FDASVIQEQFK.A		2	656.3328	0.3	104.87	2	3.5323E7	11	46.73	PI20-24171-L1.raw	40020	N
EAT41994.1, XP_001657779.1, ABM68616.1, XP_021712859.1, sp|P18153.2|ALL2_AEDAE, pdb|3DZT|A, pdb|3DY9|A, pdb|3DYE|A, pdb|3DXL|A, AAA29347.1	K.PAVQSQVMEIDGK.Q		2	701.3563	0.9	103.78	1	4.4744E6	13	34.13	PI20-24171-L1.raw	26951	N
EAT41994.1, XP_001657779.1, ABM68616.1, XP_021712859.1, sp|P18153.2|ALL2_AEDAE	K.VEAYANAVQQLPSTNNDC(+57.02)AAVFK.A	Carbamidomethylation	2	1255.6030	0.3	101.93	2	1.2455E7	23	47.64	PI20-24171-L1.raw	41111	Y
EAT41994.1, XP_001657779.1, ABM68616.1, XP_021712859.1, sp|P18153.2|ALL2_AEDAE, pdb|3DZT|A, pdb|3DY9|A, pdb|3DYE|A, pdb|3DXL|A, AAA29347.1	K.PAVQSQVM(+15.99)EIDGK.Q	Oxidation (M)	2	709.3534	0.2	92.61	2	1.1999E7	13	28.27	PI20-24171-L1.raw	20474	N
EAT41994.1, XP_001657779.1, ABM68616.1, XP_021712859.1, sp|P18153.2|ALL2_AEDAE, AAA29347.1, AAA29348.1, pdb|3DZT|A, pdb|3DY9|A, pdb|3DYE|A, pdb|3DXL|A	R.SQIYAFNLPK.K		2	590.8218	0.3	87.18	2	1.9484E7	10	44.43	PI20-24171-L1.raw	37676	N
EAT41994.1, XP_001657779.1, ABM68616.1, XP_021712859.1, sp|P18153.2|ALL2_AEDAE, pdb|3DZT|A, pdb|3DY9|A, pdb|3DYE|A, pdb|3DXL|A, AAA29347.1	K.EWINEPVDSPATQC(+57.02).F	Carbamidomethylation	2	823.3622	0.5	86.51	1	1.5613E5	14	48.18	PI20-24171-L1.raw	41781	N
EAT41994.1, XP_001657779.1, ABM68616.1, XP_021712859.1, sp|P18153.2|ALL2_AEDAE, pdb|3DZT|A, pdb|3DY9|A, pdb|3DYE|A, pdb|3DXL|A, AAA29347.1	R.QYTVLDDALFK.E		2	656.8427	-0.1	82.62	2	2.6989E7	11	52.18	PI20-24171-L1.raw	45708	N
EAT41994.1, XP_001657779.1, ABM68616.1, XP_021712859.1, sp|P18153.2|ALL2_AEDAE, pdb|3DZT|A, pdb|3DY9|A, pdb|3DYE|A, pdb|3DXL|A, AAA29347.1	Q.QLPSTNNDC(+57.02)AAVFK.A	Carbamidomethylation	2	782.8752	0.5	82.56	1	1.5266E7	14	34.94	PI20-24171-L1.raw	27520	N
EAT41994.1, XP_001657779.1, ABM68616.1, XP_021712859.1, sp|P18153.2|ALL2_AEDAE	R.C(+57.02)MEDNLEDGPNR.L	Carbamidomethylation	2	725.2906	0.5	76.39	1	4.5525E5	12	27.54	PI20-24171-L1.raw	19393	Y
EAT41994.1, XP_001657779.1, ABM68616.1, XP_021712859.1, sp|P18153.2|ALL2_AEDAE, pdb|3DZT|A, pdb|3DY9|A, pdb|3DYE|A, pdb|3DXL|A, AAA29347.1, ACU30916.1	K.QSYFEFC(+57.02)ENK.Y	Carbamidomethylation	2	676.2851	0.4	75.95	1	1.5947E7	10	39.06	PI20-24171-L1.raw	31830	N
EAT41994.1, XP_001657779.1, ABM68616.1, XP_021712859.1, sp|P18153.2|ALL2_AEDAE, pdb|3DZT|A, pdb|3DY9|A, pdb|3DYE|A, pdb|3DXL|A, AAA29347.1	R.TGLYDPVAQK.F		1	1091.5739	0.7	73.76	2	3.1163E7	10	31.91	PI20-24171-L1.raw	24382	N
EAT41994.1, XP_001657779.1, ABM68616.1, XP_021712859.1, sp|P18153.2|ALL2_AEDAE, pdb|3DZT|A, pdb|3DY9|A, pdb|3DYE|A, pdb|3DXL|A, AAA29347.1	Y.SKPAVQSQVM(+15.99)EIDGK.Q	Oxidation (M)	3	544.9473	0.8	69.99	2	4.3103E6	15	23.23	PI20-24171-L1.raw	14429	N
EAT41994.1, XP_001657779.1, ABM68616.1, XP_021712859.1, sp|P18153.2|ALL2_AEDAE, pdb|3DZT|A, pdb|3DY9|A, pdb|3DYE|A, pdb|3DXL|A, AAA29347.1	K.EWINEPVDSPATQC(+57.02)F.G	Carbamidomethylation	2	896.8965	0.6	69.05	1	1.0697E5	15	57.66	PI20-24171-L1.raw	50882	N
EAT41994.1, XP_001657779.1, ABM68616.1, XP_021712859.1, sp|P18153.2|ALL2_AEDAE	N.AVQQLPSTNNDC(+57.02)AAVFK.A	Carbamidomethylation	2	931.9567	-0.2	67.89	2	7.2781E5	17	38.08	PI20-24171-L1.raw	30993	Y
EAT41994.1, XP_001657779.1, ABM68616.1, XP_021712859.1, sp|P18153.2|ALL2_AEDAE	R.C(+57.02)M(+15.99)EDNLEDGPNR.L	Carbamidomethylation; Oxidation (M)	2	733.2877	0.0	64.91	1	9.8394E5	12	21.79	PI20-24171-L1.raw	12794	Y
EAT41994.1, XP_001657779.1, ABM68616.1, XP_021712859.1, sp|P18153.2|ALL2_AEDAE, pdb|3DZT|A, pdb|3DY9|A, pdb|3DYE|A, pdb|3DXL|A, AAA29347.1	K.C(+57.02)LVESSVK.D	Carbamidomethylation	2	461.2396	1.0	64.79	1	1.8407E7	8	21.66	PI20-24171-L1.raw	12544	N
EAT41994.1, XP_001657779.1, ABM68616.1, XP_021712859.1, sp|P18153.2|ALL2_AEDAE	S.TGPFDPEEM(+15.99)LFTFTR.C	Oxidation (M)	2	902.4167	0.2	63.05	1	1.1703E6	15	63.32	PI20-24171-L1.raw	55801	Y
EAT41994.1, XP_001657779.1, ABM68616.1, XP_021712859.1, sp|P18153.2|ALL2_AEDAE, pdb|3DZT|A, pdb|3DY9|A, pdb|3DYE|A, pdb|3DXL|A, AAA29347.1	Y.SKPAVQSQVMEIDGK.Q		3	539.6155	0.4	57.05	1	1.0892E6	15	27.87	PI20-24171-L1.raw	19769	N
EAT41994.1, XP_001657779.1, ABM68616.1, XP_021712859.1, sp|P18153.2|ALL2_AEDAE	S.TGPFDPEEMLFTFTR.C		2	894.4190	-0.1	55.64	1	1.5109E6	15	72.60	PI20-24171-L1.raw	62675	Y
EAT41994.1, XP_001657779.1, ABM68616.1, XP_021712859.1, sp|P18153.2|ALL2_AEDAE, pdb|3DZT|A, pdb|3DY9|A, pdb|3DYE|A, pdb|3DXL|A, AAA29347.1	T.GLYDPVAQK.F		2	495.7668	0.8	44.00	1	5.9657E5	9	30.60	PI20-24171-L1.raw	22770	N
EAT41994.1, XP_001657779.1, ABM68616.1, XP_021712859.1, sp|P18153.2|ALL2_AEDAE, pdb|3DZT|A, pdb|3DY9|A, pdb|3DYE|A, pdb|3DXL|A, AAA29347.1	K.AYPSLGEK.S		2	432.7270	0.6	42.45	1	2.5225E7	8	24.11	PI20-24171-L1.raw	15613	N
EAT41994.1, XP_001657779.1, ABM68616.1, XP_021712859.1, sp|P18153.2|ALL2_AEDAE, AAA29348.1	K.NNELDAEEVK.R		2	580.7756	0.8	40.31	1	1.1418E7	10	23.97	PI20-24171-L1.raw	15182	Y
EAT41994.1, XP_001657779.1, ABM68616.1, XP_021712859.1, sp|P18153.2|ALL2_AEDAE	R.DFMQVNK.D		2	441.2134	1.2	38.63	1	7.8264E4	7	29.39	PI20-24171-L1.raw	21576	Y
EAT41994.1, XP_001657779.1, ABM68616.1, XP_021712859.1, sp|P18153.2|ALL2_AEDAE	Y.ANAVQQLPSTNNDC(+57.02)AAVFK.A	Carbamidomethylation	3	683.3337	0.1	38.02	1	1.0588E5	19	39.86	PI20-24171-L1.raw	33006	Y
ABM68616.1	AAEL006424-PA [Aedes aegypti]	36895	52	7	21	341.15	51	2.8905E+07	8
Protein Accessions	Peptide	PTM	z	m/z	ppm	-10lgP	# Features	Area	Length	RT	Source File	Scan	Unique
EAT41994.1, XP_001657779.1, ABM68616.1, XP_021712859.1, sp|P18153.2|ALL2_AEDAE, pdb|3DZT|A, pdb|3DY9|A, pdb|3DYE|A, pdb|3DXL|A, AAA29347.1	K.EWINEPVDSPATQC(+57.02)FGK.C	Carbamidomethylation	2	989.4546	0.4	115.24	3	2.272E7	17	46.86	PI20-24171-L1.raw	40732	N
EAT41994.1, XP_001657779.1, ABM68616.1, XP_021712859.1, sp|P18153.2|ALL2_AEDAE, pdb|3DZT|A, pdb|3DY9|A, pdb|3DYE|A, pdb|3DXL|A, AAA29347.1, AAA29348.1	K.FDASVIQEQFK.A		2	656.3328	0.3	104.87	2	3.5323E7	11	46.73	PI20-24171-L1.raw	40020	N
EAT41994.1, XP_001657779.1, ABM68616.1, XP_021712859.1, sp|P18153.2|ALL2_AEDAE, pdb|3DZT|A, pdb|3DY9|A, pdb|3DYE|A, pdb|3DXL|A, AAA29347.1	K.PAVQSQVMEIDGK.Q		2	701.3563	0.9	103.78	1	4.4744E6	13	34.13	PI20-24171-L1.raw	26951	N
EAT41994.1, XP_001657779.1, ABM68616.1, XP_021712859.1, sp|P18153.2|ALL2_AEDAE	K.VEAYANAVQQLPSTNNDC(+57.02)AAVFK.A	Carbamidomethylation	2	1255.6030	0.3	101.93	2	1.2455E7	23	47.64	PI20-24171-L1.raw	41111	Y
EAT41994.1, XP_001657779.1, ABM68616.1, XP_021712859.1, sp|P18153.2|ALL2_AEDAE, pdb|3DZT|A, pdb|3DY9|A, pdb|3DYE|A, pdb|3DXL|A, AAA29347.1	K.PAVQSQVM(+15.99)EIDGK.Q	Oxidation (M)	2	709.3534	0.2	92.61	2	1.1999E7	13	28.27	PI20-24171-L1.raw	20474	N
EAT41994.1, XP_001657779.1, ABM68616.1, XP_021712859.1, sp|P18153.2|ALL2_AEDAE, AAA29347.1, AAA29348.1, pdb|3DZT|A, pdb|3DY9|A, pdb|3DYE|A, pdb|3DXL|A	R.SQIYAFNLPK.K		2	590.8218	0.3	87.18	2	1.9484E7	10	44.43	PI20-24171-L1.raw	37676	N
EAT41994.1, XP_001657779.1, ABM68616.1, XP_021712859.1, sp|P18153.2|ALL2_AEDAE, pdb|3DZT|A, pdb|3DY9|A, pdb|3DYE|A, pdb|3DXL|A, AAA29347.1	K.EWINEPVDSPATQC(+57.02).F	Carbamidomethylation	2	823.3622	0.5	86.51	1	1.5613E5	14	48.18	PI20-24171-L1.raw	41781	N
EAT41994.1, XP_001657779.1, ABM68616.1, XP_021712859.1, sp|P18153.2|ALL2_AEDAE, pdb|3DZT|A, pdb|3DY9|A, pdb|3DYE|A, pdb|3DXL|A, AAA29347.1	R.QYTVLDDALFK.E		2	656.8427	-0.1	82.62	2	2.6989E7	11	52.18	PI20-24171-L1.raw	45708	N
EAT41994.1, XP_001657779.1, ABM68616.1, XP_021712859.1, sp|P18153.2|ALL2_AEDAE, pdb|3DZT|A, pdb|3DY9|A, pdb|3DYE|A, pdb|3DXL|A, AAA29347.1	Q.QLPSTNNDC(+57.02)AAVFK.A	Carbamidomethylation	2	782.8752	0.5	82.56	1	1.5266E7	14	34.94	PI20-24171-L1.raw	27520	N
EAT41994.1, XP_001657779.1, ABM68616.1, XP_021712859.1, sp|P18153.2|ALL2_AEDAE	R.C(+57.02)MEDNLEDGPNR.L	Carbamidomethylation	2	725.2906	0.5	76.39	1	4.5525E5	12	27.54	PI20-24171-L1.raw	19393	Y
EAT41994.1, XP_001657779.1, ABM68616.1, XP_021712859.1, sp|P18153.2|ALL2_AEDAE, pdb|3DZT|A, pdb|3DY9|A, pdb|3DYE|A, pdb|3DXL|A, AAA29347.1, ACU30916.1	K.QSYFEFC(+57.02)ENK.Y	Carbamidomethylation	2	676.2851	0.4	75.95	1	1.5947E7	10	39.06	PI20-24171-L1.raw	31830	N
EAT41994.1, XP_001657779.1, ABM68616.1, XP_021712859.1, sp|P18153.2|ALL2_AEDAE, pdb|3DZT|A, pdb|3DY9|A, pdb|3DYE|A, pdb|3DXL|A, AAA29347.1	R.TGLYDPVAQK.F		1	1091.5739	0.7	73.76	2	3.1163E7	10	31.91	PI20-24171-L1.raw	24382	N
EAT41994.1, XP_001657779.1, ABM68616.1, XP_021712859.1, sp|P18153.2|ALL2_AEDAE, pdb|3DZT|A, pdb|3DY9|A, pdb|3DYE|A, pdb|3DXL|A, AAA29347.1	Y.SKPAVQSQVM(+15.99)EIDGK.Q	Oxidation (M)	3	544.9473	0.8	69.99	2	4.3103E6	15	23.23	PI20-24171-L1.raw	14429	N
EAT41994.1, XP_001657779.1, ABM68616.1, XP_021712859.1, sp|P18153.2|ALL2_AEDAE, pdb|3DZT|A, pdb|3DY9|A, pdb|3DYE|A, pdb|3DXL|A, AAA29347.1	K.EWINEPVDSPATQC(+57.02)F.G	Carbamidomethylation	2	896.8965	0.6	69.05	1	1.0697E5	15	57.66	PI20-24171-L1.raw	50882	N
EAT41994.1, XP_001657779.1, ABM68616.1, XP_021712859.1, sp|P18153.2|ALL2_AEDAE	N.AVQQLPSTNNDC(+57.02)AAVFK.A	Carbamidomethylation	2	931.9567	-0.2	67.89	2	7.2781E5	17	38.08	PI20-24171-L1.raw	30993	Y
EAT41994.1, XP_001657779.1, ABM68616.1, XP_021712859.1, sp|P18153.2|ALL2_AEDAE	R.C(+57.02)M(+15.99)EDNLEDGPNR.L	Carbamidomethylation; Oxidation (M)	2	733.2877	0.0	64.91	1	9.8394E5	12	21.79	PI20-24171-L1.raw	12794	Y
EAT41994.1, XP_001657779.1, ABM68616.1, XP_021712859.1, sp|P18153.2|ALL2_AEDAE, pdb|3DZT|A, pdb|3DY9|A, pdb|3DYE|A, pdb|3DXL|A, AAA29347.1	K.C(+57.02)LVESSVK.D	Carbamidomethylation	2	461.2396	1.0	64.79	1	1.8407E7	8	21.66	PI20-24171-L1.raw	12544	N
EAT41994.1, XP_001657779.1, ABM68616.1, XP_021712859.1, sp|P18153.2|ALL2_AEDAE	S.TGPFDPEEM(+15.99)LFTFTR.C	Oxidation (M)	2	902.4167	0.2	63.05	1	1.1703E6	15	63.32	PI20-24171-L1.raw	55801	Y
EAT41994.1, XP_001657779.1, ABM68616.1, XP_021712859.1, sp|P18153.2|ALL2_AEDAE, pdb|3DZT|A, pdb|3DY9|A, pdb|3DYE|A, pdb|3DXL|A, AAA29347.1	Y.SKPAVQSQVMEIDGK.Q		3	539.6155	0.4	57.05	1	1.0892E6	15	27.87	PI20-24171-L1.raw	19769	N
EAT41994.1, XP_001657779.1, ABM68616.1, XP_021712859.1, sp|P18153.2|ALL2_AEDAE	S.TGPFDPEEMLFTFTR.C		2	894.4190	-0.1	55.64	1	1.5109E6	15	72.60	PI20-24171-L1.raw	62675	Y
EAT41994.1, XP_001657779.1, ABM68616.1, XP_021712859.1, sp|P18153.2|ALL2_AEDAE, pdb|3DZT|A, pdb|3DY9|A, pdb|3DYE|A, pdb|3DXL|A, AAA29347.1	T.GLYDPVAQK.F		2	495.7668	0.8	44.00	1	5.9657E5	9	30.60	PI20-24171-L1.raw	22770	N
EAT41994.1, XP_001657779.1, ABM68616.1, XP_021712859.1, sp|P18153.2|ALL2_AEDAE, pdb|3DZT|A, pdb|3DY9|A, pdb|3DYE|A, pdb|3DXL|A, AAA29347.1	K.AYPSLGEK.S		2	432.7270	0.6	42.45	1	2.5225E7	8	24.11	PI20-24171-L1.raw	15613	N
EAT41994.1, XP_001657779.1, ABM68616.1, XP_021712859.1, sp|P18153.2|ALL2_AEDAE, AAA29348.1	K.NNELDAEEVK.R		2	580.7756	0.8	40.31	1	1.1418E7	10	23.97	PI20-24171-L1.raw	15182	Y
EAT41994.1, XP_001657779.1, ABM68616.1, XP_021712859.1, sp|P18153.2|ALL2_AEDAE	R.DFMQVNK.D		2	441.2134	1.2	38.63	1	7.8264E4	7	29.39	PI20-24171-L1.raw	21576	Y
EAT41994.1, XP_001657779.1, ABM68616.1, XP_021712859.1, sp|P18153.2|ALL2_AEDAE	Y.ANAVQQLPSTNNDC(+57.02)AAVFK.A	Carbamidomethylation	3	683.3337	0.1	38.02	1	1.0588E5	19	39.86	PI20-24171-L1.raw	33006	Y
XP_021712859.1	LOW QUALITY PROTEIN: 37 kDa salivary gland allergen Aed a 2-like [Aedes aegypti]	36895	52	7	21	341.15	51	2.8905E+07	8
Protein Accessions	Peptide	PTM	z	m/z	ppm	-10lgP	# Features	Area	Length	RT	Source File	Scan	Unique
EAT41994.1, XP_001657779.1, ABM68616.1, XP_021712859.1, sp|P18153.2|ALL2_AEDAE, pdb|3DZT|A, pdb|3DY9|A, pdb|3DYE|A, pdb|3DXL|A, AAA29347.1	K.EWINEPVDSPATQC(+57.02)FGK.C	Carbamidomethylation	2	989.4546	0.4	115.24	3	2.272E7	17	46.86	PI20-24171-L1.raw	40732	N
EAT41994.1, XP_001657779.1, ABM68616.1, XP_021712859.1, sp|P18153.2|ALL2_AEDAE, pdb|3DZT|A, pdb|3DY9|A, pdb|3DYE|A, pdb|3DXL|A, AAA29347.1, AAA29348.1	K.FDASVIQEQFK.A		2	656.3328	0.3	104.87	2	3.5323E7	11	46.73	PI20-24171-L1.raw	40020	N
EAT41994.1, XP_001657779.1, ABM68616.1, XP_021712859.1, sp|P18153.2|ALL2_AEDAE, pdb|3DZT|A, pdb|3DY9|A, pdb|3DYE|A, pdb|3DXL|A, AAA29347.1	K.PAVQSQVMEIDGK.Q		2	701.3563	0.9	103.78	1	4.4744E6	13	34.13	PI20-24171-L1.raw	26951	N
EAT41994.1, XP_001657779.1, ABM68616.1, XP_021712859.1, sp|P18153.2|ALL2_AEDAE	K.VEAYANAVQQLPSTNNDC(+57.02)AAVFK.A	Carbamidomethylation	2	1255.6030	0.3	101.93	2	1.2455E7	23	47.64	PI20-24171-L1.raw	41111	Y
EAT41994.1, XP_001657779.1, ABM68616.1, XP_021712859.1, sp|P18153.2|ALL2_AEDAE, pdb|3DZT|A, pdb|3DY9|A, pdb|3DYE|A, pdb|3DXL|A, AAA29347.1	K.PAVQSQVM(+15.99)EIDGK.Q	Oxidation (M)	2	709.3534	0.2	92.61	2	1.1999E7	13	28.27	PI20-24171-L1.raw	20474	N
EAT41994.1, XP_001657779.1, ABM68616.1, XP_021712859.1, sp|P18153.2|ALL2_AEDAE, AAA29347.1, AAA29348.1, pdb|3DZT|A, pdb|3DY9|A, pdb|3DYE|A, pdb|3DXL|A	R.SQIYAFNLPK.K		2	590.8218	0.3	87.18	2	1.9484E7	10	44.43	PI20-24171-L1.raw	37676	N
EAT41994.1, XP_001657779.1, ABM68616.1, XP_021712859.1, sp|P18153.2|ALL2_AEDAE, pdb|3DZT|A, pdb|3DY9|A, pdb|3DYE|A, pdb|3DXL|A, AAA29347.1	K.EWINEPVDSPATQC(+57.02).F	Carbamidomethylation	2	823.3622	0.5	86.51	1	1.5613E5	14	48.18	PI20-24171-L1.raw	41781	N
EAT41994.1, XP_001657779.1, ABM68616.1, XP_021712859.1, sp|P18153.2|ALL2_AEDAE, pdb|3DZT|A, pdb|3DY9|A, pdb|3DYE|A, pdb|3DXL|A, AAA29347.1	R.QYTVLDDALFK.E		2	656.8427	-0.1	82.62	2	2.6989E7	11	52.18	PI20-24171-L1.raw	45708	N
EAT41994.1, XP_001657779.1, ABM68616.1, XP_021712859.1, sp|P18153.2|ALL2_AEDAE, pdb|3DZT|A, pdb|3DY9|A, pdb|3DYE|A, pdb|3DXL|A, AAA29347.1	Q.QLPSTNNDC(+57.02)AAVFK.A	Carbamidomethylation	2	782.8752	0.5	82.56	1	1.5266E7	14	34.94	PI20-24171-L1.raw	27520	N
EAT41994.1, XP_001657779.1, ABM68616.1, XP_021712859.1, sp|P18153.2|ALL2_AEDAE	R.C(+57.02)MEDNLEDGPNR.L	Carbamidomethylation	2	725.2906	0.5	76.39	1	4.5525E5	12	27.54	PI20-24171-L1.raw	19393	Y
EAT41994.1, XP_001657779.1, ABM68616.1, XP_021712859.1, sp|P18153.2|ALL2_AEDAE, pdb|3DZT|A, pdb|3DY9|A, pdb|3DYE|A, pdb|3DXL|A, AAA29347.1, ACU30916.1	K.QSYFEFC(+57.02)ENK.Y	Carbamidomethylation	2	676.2851	0.4	75.95	1	1.5947E7	10	39.06	PI20-24171-L1.raw	31830	N
EAT41994.1, XP_001657779.1, ABM68616.1, XP_021712859.1, sp|P18153.2|ALL2_AEDAE, pdb|3DZT|A, pdb|3DY9|A, pdb|3DYE|A, pdb|3DXL|A, AAA29347.1	R.TGLYDPVAQK.F		1	1091.5739	0.7	73.76	2	3.1163E7	10	31.91	PI20-24171-L1.raw	24382	N
EAT41994.1, XP_001657779.1, ABM68616.1, XP_021712859.1, sp|P18153.2|ALL2_AEDAE, pdb|3DZT|A, pdb|3DY9|A, pdb|3DYE|A, pdb|3DXL|A, AAA29347.1	Y.SKPAVQSQVM(+15.99)EIDGK.Q	Oxidation (M)	3	544.9473	0.8	69.99	2	4.3103E6	15	23.23	PI20-24171-L1.raw	14429	N
EAT41994.1, XP_001657779.1, ABM68616.1, XP_021712859.1, sp|P18153.2|ALL2_AEDAE, pdb|3DZT|A, pdb|3DY9|A, pdb|3DYE|A, pdb|3DXL|A, AAA29347.1	K.EWINEPVDSPATQC(+57.02)F.G	Carbamidomethylation	2	896.8965	0.6	69.05	1	1.0697E5	15	57.66	PI20-24171-L1.raw	50882	N
EAT41994.1, XP_001657779.1, ABM68616.1, XP_021712859.1, sp|P18153.2|ALL2_AEDAE	N.AVQQLPSTNNDC(+57.02)AAVFK.A	Carbamidomethylation	2	931.9567	-0.2	67.89	2	7.2781E5	17	38.08	PI20-24171-L1.raw	30993	Y
EAT41994.1, XP_001657779.1, ABM68616.1, XP_021712859.1, sp|P18153.2|ALL2_AEDAE	R.C(+57.02)M(+15.99)EDNLEDGPNR.L	Carbamidomethylation; Oxidation (M)	2	733.2877	0.0	64.91	1	9.8394E5	12	21.79	PI20-24171-L1.raw	12794	Y
EAT41994.1, XP_001657779.1, ABM68616.1, XP_021712859.1, sp|P18153.2|ALL2_AEDAE, pdb|3DZT|A, pdb|3DY9|A, pdb|3DYE|A, pdb|3DXL|A, AAA29347.1	K.C(+57.02)LVESSVK.D	Carbamidomethylation	2	461.2396	1.0	64.79	1	1.8407E7	8	21.66	PI20-24171-L1.raw	12544	N
EAT41994.1, XP_001657779.1, ABM68616.1, XP_021712859.1, sp|P18153.2|ALL2_AEDAE	S.TGPFDPEEM(+15.99)LFTFTR.C	Oxidation (M)	2	902.4167	0.2	63.05	1	1.1703E6	15	63.32	PI20-24171-L1.raw	55801	Y
EAT41994.1, XP_001657779.1, ABM68616.1, XP_021712859.1, sp|P18153.2|ALL2_AEDAE, pdb|3DZT|A, pdb|3DY9|A, pdb|3DYE|A, pdb|3DXL|A, AAA29347.1	Y.SKPAVQSQVMEIDGK.Q		3	539.6155	0.4	57.05	1	1.0892E6	15	27.87	PI20-24171-L1.raw	19769	N
EAT41994.1, XP_001657779.1, ABM68616.1, XP_021712859.1, sp|P18153.2|ALL2_AEDAE	S.TGPFDPEEMLFTFTR.C		2	894.4190	-0.1	55.64	1	1.5109E6	15	72.60	PI20-24171-L1.raw	62675	Y
EAT41994.1, XP_001657779.1, ABM68616.1, XP_021712859.1, sp|P18153.2|ALL2_AEDAE, pdb|3DZT|A, pdb|3DY9|A, pdb|3DYE|A, pdb|3DXL|A, AAA29347.1	T.GLYDPVAQK.F		2	495.7668	0.8	44.00	1	5.9657E5	9	30.60	PI20-24171-L1.raw	22770	N
EAT41994.1, XP_001657779.1, ABM68616.1, XP_021712859.1, sp|P18153.2|ALL2_AEDAE, pdb|3DZT|A, pdb|3DY9|A, pdb|3DYE|A, pdb|3DXL|A, AAA29347.1	K.AYPSLGEK.S		2	432.7270	0.6	42.45	1	2.5225E7	8	24.11	PI20-24171-L1.raw	15613	N
EAT41994.1, XP_001657779.1, ABM68616.1, XP_021712859.1, sp|P18153.2|ALL2_AEDAE, AAA29348.1	K.NNELDAEEVK.R		2	580.7756	0.8	40.31	1	1.1418E7	10	23.97	PI20-24171-L1.raw	15182	Y
EAT41994.1, XP_001657779.1, ABM68616.1, XP_021712859.1, sp|P18153.2|ALL2_AEDAE	R.DFMQVNK.D		2	441.2134	1.2	38.63	1	7.8264E4	7	29.39	PI20-24171-L1.raw	21576	Y
EAT41994.1, XP_001657779.1, ABM68616.1, XP_021712859.1, sp|P18153.2|ALL2_AEDAE	Y.ANAVQQLPSTNNDC(+57.02)AAVFK.A	Carbamidomethylation	3	683.3337	0.1	38.02	1	1.0588E5	19	39.86	PI20-24171-L1.raw	33006	Y
sp|P18153.2|ALL2_AEDAE	RecName: Full=37 kDa salivary gland allergen Aed a 2; AltName: Full=Protein D7; AltName: Allergen=Aed a 2; Flags: Precursor	36895	52	7	21	341.15	51	2.8905E+07	8
Protein Accessions	Peptide	PTM	z	m/z	ppm	-10lgP	# Features	Area	Length	RT	Source File	Scan	Unique
EAT41994.1, XP_001657779.1, ABM68616.1, XP_021712859.1, sp|P18153.2|ALL2_AEDAE, pdb|3DZT|A, pdb|3DY9|A, pdb|3DYE|A, pdb|3DXL|A, AAA29347.1	K.EWINEPVDSPATQC(+57.02)FGK.C	Carbamidomethylation	2	989.4546	0.4	115.24	3	2.272E7	17	46.86	PI20-24171-L1.raw	40732	N
EAT41994.1, XP_001657779.1, ABM68616.1, XP_021712859.1, sp|P18153.2|ALL2_AEDAE, pdb|3DZT|A, pdb|3DY9|A, pdb|3DYE|A, pdb|3DXL|A, AAA29347.1, AAA29348.1	K.FDASVIQEQFK.A		2	656.3328	0.3	104.87	2	3.5323E7	11	46.73	PI20-24171-L1.raw	40020	N
EAT41994.1, XP_001657779.1, ABM68616.1, XP_021712859.1, sp|P18153.2|ALL2_AEDAE, pdb|3DZT|A, pdb|3DY9|A, pdb|3DYE|A, pdb|3DXL|A, AAA29347.1	K.PAVQSQVMEIDGK.Q		2	701.3563	0.9	103.78	1	4.4744E6	13	34.13	PI20-24171-L1.raw	26951	N
EAT41994.1, XP_001657779.1, ABM68616.1, XP_021712859.1, sp|P18153.2|ALL2_AEDAE	K.VEAYANAVQQLPSTNNDC(+57.02)AAVFK.A	Carbamidomethylation	2	1255.6030	0.3	101.93	2	1.2455E7	23	47.64	PI20-24171-L1.raw	41111	Y
EAT41994.1, XP_001657779.1, ABM68616.1, XP_021712859.1, sp|P18153.2|ALL2_AEDAE, pdb|3DZT|A, pdb|3DY9|A, pdb|3DYE|A, pdb|3DXL|A, AAA29347.1	K.PAVQSQVM(+15.99)EIDGK.Q	Oxidation (M)	2	709.3534	0.2	92.61	2	1.1999E7	13	28.27	PI20-24171-L1.raw	20474	N
EAT41994.1, XP_001657779.1, ABM68616.1, XP_021712859.1, sp|P18153.2|ALL2_AEDAE, AAA29347.1, AAA29348.1, pdb|3DZT|A, pdb|3DY9|A, pdb|3DYE|A, pdb|3DXL|A	R.SQIYAFNLPK.K		2	590.8218	0.3	87.18	2	1.9484E7	10	44.43	PI20-24171-L1.raw	37676	N
EAT41994.1, XP_001657779.1, ABM68616.1, XP_021712859.1, sp|P18153.2|ALL2_AEDAE, pdb|3DZT|A, pdb|3DY9|A, pdb|3DYE|A, pdb|3DXL|A, AAA29347.1	K.EWINEPVDSPATQC(+57.02).F	Carbamidomethylation	2	823.3622	0.5	86.51	1	1.5613E5	14	48.18	PI20-24171-L1.raw	41781	N
EAT41994.1, XP_001657779.1, ABM68616.1, XP_021712859.1, sp|P18153.2|ALL2_AEDAE, pdb|3DZT|A, pdb|3DY9|A, pdb|3DYE|A, pdb|3DXL|A, AAA29347.1	R.QYTVLDDALFK.E		2	656.8427	-0.1	82.62	2	2.6989E7	11	52.18	PI20-24171-L1.raw	45708	N
EAT41994.1, XP_001657779.1, ABM68616.1, XP_021712859.1, sp|P18153.2|ALL2_AEDAE, pdb|3DZT|A, pdb|3DY9|A, pdb|3DYE|A, pdb|3DXL|A, AAA29347.1	Q.QLPSTNNDC(+57.02)AAVFK.A	Carbamidomethylation	2	782.8752	0.5	82.56	1	1.5266E7	14	34.94	PI20-24171-L1.raw	27520	N
EAT41994.1, XP_001657779.1, ABM68616.1, XP_021712859.1, sp|P18153.2|ALL2_AEDAE	R.C(+57.02)MEDNLEDGPNR.L	Carbamidomethylation	2	725.2906	0.5	76.39	1	4.5525E5	12	27.54	PI20-24171-L1.raw	19393	Y
EAT41994.1, XP_001657779.1, ABM68616.1, XP_021712859.1, sp|P18153.2|ALL2_AEDAE, pdb|3DZT|A, pdb|3DY9|A, pdb|3DYE|A, pdb|3DXL|A, AAA29347.1, ACU30916.1	K.QSYFEFC(+57.02)ENK.Y	Carbamidomethylation	2	676.2851	0.4	75.95	1	1.5947E7	10	39.06	PI20-24171-L1.raw	31830	N
EAT41994.1, XP_001657779.1, ABM68616.1, XP_021712859.1, sp|P18153.2|ALL2_AEDAE, pdb|3DZT|A, pdb|3DY9|A, pdb|3DYE|A, pdb|3DXL|A, AAA29347.1	R.TGLYDPVAQK.F		1	1091.5739	0.7	73.76	2	3.1163E7	10	31.91	PI20-24171-L1.raw	24382	N
EAT41994.1, XP_001657779.1, ABM68616.1, XP_021712859.1, sp|P18153.2|ALL2_AEDAE, pdb|3DZT|A, pdb|3DY9|A, pdb|3DYE|A, pdb|3DXL|A, AAA29347.1	Y.SKPAVQSQVM(+15.99)EIDGK.Q	Oxidation (M)	3	544.9473	0.8	69.99	2	4.3103E6	15	23.23	PI20-24171-L1.raw	14429	N
EAT41994.1, XP_001657779.1, ABM68616.1, XP_021712859.1, sp|P18153.2|ALL2_AEDAE, pdb|3DZT|A, pdb|3DY9|A, pdb|3DYE|A, pdb|3DXL|A, AAA29347.1	K.EWINEPVDSPATQC(+57.02)F.G	Carbamidomethylation	2	896.8965	0.6	69.05	1	1.0697E5	15	57.66	PI20-24171-L1.raw	50882	N
EAT41994.1, XP_001657779.1, ABM68616.1, XP_021712859.1, sp|P18153.2|ALL2_AEDAE	N.AVQQLPSTNNDC(+57.02)AAVFK.A	Carbamidomethylation	2	931.9567	-0.2	67.89	2	7.2781E5	17	38.08	PI20-24171-L1.raw	30993	Y
EAT41994.1, XP_001657779.1, ABM68616.1, XP_021712859.1, sp|P18153.2|ALL2_AEDAE	R.C(+57.02)M(+15.99)EDNLEDGPNR.L	Carbamidomethylation; Oxidation (M)	2	733.2877	0.0	64.91	1	9.8394E5	12	21.79	PI20-24171-L1.raw	12794	Y
EAT41994.1, XP_001657779.1, ABM68616.1, XP_021712859.1, sp|P18153.2|ALL2_AEDAE, pdb|3DZT|A, pdb|3DY9|A, pdb|3DYE|A, pdb|3DXL|A, AAA29347.1	K.C(+57.02)LVESSVK.D	Carbamidomethylation	2	461.2396	1.0	64.79	1	1.8407E7	8	21.66	PI20-24171-L1.raw	12544	N
EAT41994.1, XP_001657779.1, ABM68616.1, XP_021712859.1, sp|P18153.2|ALL2_AEDAE	S.TGPFDPEEM(+15.99)LFTFTR.C	Oxidation (M)	2	902.4167	0.2	63.05	1	1.1703E6	15	63.32	PI20-24171-L1.raw	55801	Y
EAT41994.1, XP_001657779.1, ABM68616.1, XP_021712859.1, sp|P18153.2|ALL2_AEDAE, pdb|3DZT|A, pdb|3DY9|A, pdb|3DYE|A, pdb|3DXL|A, AAA29347.1	Y.SKPAVQSQVMEIDGK.Q		3	539.6155	0.4	57.05	1	1.0892E6	15	27.87	PI20-24171-L1.raw	19769	N
EAT41994.1, XP_001657779.1, ABM68616.1, XP_021712859.1, sp|P18153.2|ALL2_AEDAE	S.TGPFDPEEMLFTFTR.C		2	894.4190	-0.1	55.64	1	1.5109E6	15	72.60	PI20-24171-L1.raw	62675	Y
EAT41994.1, XP_001657779.1, ABM68616.1, XP_021712859.1, sp|P18153.2|ALL2_AEDAE, pdb|3DZT|A, pdb|3DY9|A, pdb|3DYE|A, pdb|3DXL|A, AAA29347.1	T.GLYDPVAQK.F		2	495.7668	0.8	44.00	1	5.9657E5	9	30.60	PI20-24171-L1.raw	22770	N
EAT41994.1, XP_001657779.1, ABM68616.1, XP_021712859.1, sp|P18153.2|ALL2_AEDAE, pdb|3DZT|A, pdb|3DY9|A, pdb|3DYE|A, pdb|3DXL|A, AAA29347.1	K.AYPSLGEK.S		2	432.7270	0.6	42.45	1	2.5225E7	8	24.11	PI20-24171-L1.raw	15613	N
EAT41994.1, XP_001657779.1, ABM68616.1, XP_021712859.1, sp|P18153.2|ALL2_AEDAE, AAA29348.1	K.NNELDAEEVK.R		2	580.7756	0.8	40.31	1	1.1418E7	10	23.97	PI20-24171-L1.raw	15182	Y
EAT41994.1, XP_001657779.1, ABM68616.1, XP_021712859.1, sp|P18153.2|ALL2_AEDAE	R.DFMQVNK.D		2	441.2134	1.2	38.63	1	7.8264E4	7	29.39	PI20-24171-L1.raw	21576	Y
EAT41994.1, XP_001657779.1, ABM68616.1, XP_021712859.1, sp|P18153.2|ALL2_AEDAE	Y.ANAVQQLPSTNNDC(+57.02)AAVFK.A	Carbamidomethylation	3	683.3337	0.1	38.02	1	1.0588E5	19	39.86	PI20-24171-L1.raw	33006	Y
CBF79241.1	unnamed protein product [Aedes aegypti]	66683	56	10	39	396.09	68	2.498E+07	5
Protein Accessions	Peptide	PTM	z	m/z	ppm	-10lgP	# Features	Area	Length	RT	Source File	Scan	Unique
CBF79241.1, AAA29352.1, CBU98946.1, XP_001660189.2, sp|P13080.1|MALT_AEDAE, EAT48589.1, EAT38606.1	R.EIQTEYGDLDAFQR.L		2	842.8947	0.6	120.25	2	1.6079E7	14	46.79	PI20-24171-L1.raw	40096	N
CBF79241.1, AAA29352.1, CBU98946.1, XP_001660189.2, sp|P13080.1|MALT_AEDAE, EAT48589.1, ACU30949.1, EAT38606.1, ABM68601.1	K.VPPSNWISVFR.G		2	651.3539	0.4	108.31	1	1.9559E7	11	53.56	PI20-24171-L1.raw	47504	N
CBF79241.1, AAA29352.1, CBU98946.1, XP_001660189.2, sp|P13080.1|MALT_AEDAE, EAT48589.1, ACU30949.1, EAT38606.1	R.NPAVVEEMK.N		2	508.7579	0.4	102.51	1	5.022E6	9	25.02	PI20-24171-L1.raw	16475	N
CBF79241.1, AAA29352.1, CBU98946.1, XP_001660189.2, sp|P13080.1|MALT_AEDAE, EAT48589.1, ACU30949.1, EAT38606.1	R.IMM(+15.99)TEGYTSLPK.I	Oxidation (M)	2	693.8357	-0.2	102.11	1	1.2256E6	12	35.32	PI20-24171-L1.raw	28010	N
CBF79241.1, AAA29352.1, CBU98946.1, XP_001660189.2, sp|P13080.1|MALT_AEDAE, EAT48589.1, ACU30949.1, EAT38606.1	R.IMMTEGYTSLPK.I		2	685.8384	0.2	101.54	1	2.5657E6	12	40.70	PI20-24171-L1.raw	33784	N
CBF79241.1, AAA29352.1, CBU98946.1, XP_001660189.2, sp|P13080.1|MALT_AEDAE, EAT48589.1, EAT38606.1	K.DSDGDGIGDLDGVTEK.L		2	796.8502	0.6	100.80	1	9.0971E6	16	41.13	PI20-24171-L1.raw	34159	N
CPIJ016362-PA, EDS43598.1, XP_001866573.1, ACU30949.1, CBF79241.1, AAA29352.1, CBU98946.1, XP_001660189.2, sp|P13080.1|MALT_AEDAE, EAT48589.1, EAT38606.1, ABM68601.1	R.SNWVLGNHDNNR.L		2	713.3350	0.6	100.25	2	1.417E7	12	24.92	PI20-24171-L1.raw	16398	N
CBF79241.1, AAA29352.1, CBU98946.1, XP_001660189.2, sp|P13080.1|MALT_AEDAE, EAT48589.1	R.SDEASYSAYSR.D		2	618.2623	0.0	91.06	1	3.9048E6	11	23.57	PI20-24171-L1.raw	14749	Y
CBF79241.1, AAA29352.1, CBU98946.1, XP_001660189.2, sp|P13080.1|MALT_AEDAE, EAT48589.1	R.IDAVPYLFESDIIDGR.Y		2	911.9655	0.9	89.10	2	1.2912E7	16	65.46	PI20-24171-L1.raw	57571	Y
CBF79241.1, AAA29352.1, CBU98946.1, XP_001660189.2, sp|P13080.1|MALT_AEDAE, EAT48589.1	L.NFGTEPVALGLSSLFDR.A		2	911.9684	-2.0	88.49	1	7.6398E4	17	66.81	PI20-24171-L1.raw	58424	Y
CBF79241.1, AAA29352.1, CBU98946.1, XP_001660189.2, sp|P13080.1|MALT_AEDAE, EAT48589.1, EAT38606.1, ABM68601.1	R.TPM(+15.99)QWDSGK.N	Oxidation (M)	2	533.2374	0.5	85.54	1	5.5305E6	9	18.65	PI20-24171-L1.raw	9519	N
CBF79241.1, AAA29352.1, CBU98946.1, XP_001660189.2, sp|P13080.1|MALT_AEDAE, EAT48589.1, EAT38606.1	K.VSGENLLVYK.R		2	561.3138	0.2	84.81	1	1.6124E7	10	37.17	PI20-24171-L1.raw	30045	N
CBF79241.1, AAA29352.1, CBU98946.1, XP_001660189.2, sp|P13080.1|MALT_AEDAE, EAT48589.1, EAT38606.1, ABM68601.1	R.MQVVVSSNR.V		2	510.2689	0.2	80.56	1	7.2231E6	9	22.46	PI20-24171-L1.raw	13531	N
CBF79241.1, AAA29352.1, CBU98946.1, XP_001660189.2, sp|P13080.1|MALT_AEDAE, EAT48589.1	F.GTEPVALGLSSLFDR.A		2	781.4153	0.8	76.33	1	3.2025E5	15	60.95	PI20-24171-L1.raw	53806	Y
CBF79241.1, AAA29352.1, CBU98946.1, XP_001660189.2, sp|P13080.1|MALT_AEDAE, EAT48589.1	R.TTDDPENPAYLVHTQTM(+15.99)DQPETYDMIYQWR.A	Oxidation (M)	3	1225.5415	1.4	74.86	1	1.003E6	30	56.56	PI20-24171-L1.raw	49905	Y
CBF79241.1, AAA29352.1, CBU98946.1, XP_001660189.2, sp|P13080.1|MALT_AEDAE, EAT48589.1	R.TTDDPENPAYLVHTQTMDQPETYDMIYQWR.A		3	1220.2086	0.3	74.18	2	1.1031E6	30	59.12	PI20-24171-L1.raw	52189	Y
CBF79241.1, AAA29352.1, CBU98946.1, XP_001660189.2, sp|P13080.1|MALT_AEDAE, EAT48589.1, EAT38606.1, ABM68601.1	K.DIGM(+15.99)DGVWLSPIFSSPM(+15.99)ADFGYDISNFR.E	Oxidation (M)	3	1057.1481	0.5	72.75	1	1.5685E5	28	81.20	PI20-24171-L1.raw	69002	N
CBF79241.1, AAA29352.1, CBU98946.1, XP_001660189.2, sp|P13080.1|MALT_AEDAE, EAT48589.1	R.TTDDPENPAYLVH.T		2	736.3390	0.6	71.57	1	2.6974E5	13	37.28	PI20-24171-L1.raw	30241	Y
CBF79241.1, AAA29352.1, CBU98946.1, XP_001660189.2, sp|P13080.1|MALT_AEDAE, EAT48589.1, EAT38606.1	N.GAQIPFNFEVISNVK.K		2	831.9460	-0.1	66.70	1	2.06E5	15	57.59	PI20-24171-L1.raw	50858	N
CBF79241.1, AAA29352.1, CBU98946.1, XP_001660189.2, sp|P13080.1|MALT_AEDAE, EAT48589.1, EAT38606.1	M.ADFGYDISNFR.E		2	652.7992	0.4	65.79	1	2.1344E5	11	48.11	PI20-24171-L1.raw	41655	N
CBF79241.1, AAA29352.1, CBU98946.1, XP_001660189.2, sp|P13080.1|MALT_AEDAE, EAT48589.1, ACU30949.1, EAT38606.1	R.IM(+15.99)MTEGYTSLPK.I	Oxidation (M)	2	693.8362	0.5	65.41	1	1.9586E6	12	37.88	PI20-24171-L1.raw	30613	N
CBF79241.1, AAA29352.1, CBU98946.1, XP_001660189.2, sp|P13080.1|MALT_AEDAE, EAT48589.1	Y.LFESDIIDGR.Y		2	582.7990	1.0	64.70	1	2.6509E6	10	43.93	PI20-24171-L1.raw	37163	Y
CBF79241.1, AAA29352.1, CBU98946.1, XP_001660189.2, sp|P13080.1|MALT_AEDAE, EAT48589.1	R.TTDDPENPAYLVHTQTM(+15.99)DQPETYDM(+15.99)IYQWR.A	Oxidation (M)	3	1230.8716	0.1	63.97	2	1.297E6	30	52.76	PI20-24171-L1.raw	46558	Y
CBF79241.1, AAA29352.1, CBU98946.1, XP_001660189.2, sp|P13080.1|MALT_AEDAE, EAT48589.1, EAT38606.1	R.QILTEGDIDIK.V		2	622.8408	0.9	60.90	1	4.7522E6	11	40.60	PI20-24171-L1.raw	33635	N
CBF79241.1, AAA29352.1, CBU98946.1, XP_001660189.2, sp|P13080.1|MALT_AEDAE, EAT48589.1, EAT38606.1, ABM68601.1	R.TPMQWDSGK.N		2	525.2401	0.8	60.31	2	3.9945E6	9	26.94	PI20-24171-L1.raw	18632	N
CBF79241.1, AAA29352.1, CBU98946.1, XP_001660189.2, sp|P13080.1|MALT_AEDAE, EAT48589.1	V.ALGLSSLFDR.A		2	539.7986	0.8	59.89	1	6.1805E5	10	53.13	PI20-24171-L1.raw	46697	Y
CBF79241.1, AAA29352.1, CBU98946.1, XP_001660189.2, sp|P13080.1|MALT_AEDAE, EAT48589.1, EAT38606.1	W.LSPIFSSPM(+15.99)ADFGYDISNFR.E	Oxidation (M)	3	760.6929	0.0	58.95	1	2.7776E4	20	63.92	PI20-24171-L1.raw	56232	N
ACU30949.1, CBF79241.1, AAA29352.1, CBU98946.1, XP_001660189.2, sp|P13080.1|MALT_AEDAE, EAT48589.1, EAT38606.1	G.LDWWEHGNFYQVYPR.S		3	670.6483	0.5	54.24	1	9.9623E5	15	53.56	PI20-24171-L1.raw	47176	N
CBF79241.1, AAA29352.1, CBU98946.1, XP_001660189.2, sp|P13080.1|MALT_AEDAE, EAT48589.1	V.ALNFGTEPVALGLSSLFDR.A		3	669.6889	-1.2	53.72	2	5.3105E5	19	71.80	PI20-24171-L1.raw	62159	Y
CBF79241.1, AAA29352.1, CBU98946.1, XP_001660189.2, sp|P13080.1|MALT_AEDAE, EAT48589.1, EAT38606.1	R.GSSWEWNEER.Q		2	640.2706	0.1	53.72	1	7.1701E6	10	35.01	PI20-24171-L1.raw	27625	N
CPIJ016362-PA, CBF79241.1, AAA29352.1, CBU98946.1, XP_001660189.2, sp|P13080.1|MALT_AEDAE, EAT48589.1, EDS43598.1, XP_001866573.1, ACU30949.1, EAT38606.1	K.IDLYNIALQTLPDIAVTY.Y		2	1018.5521	0.9	52.13	1	8.1904E4	18	87.91	PI20-24171-L1.raw	72509	N
CBF79241.1, AAA29352.1, CBU98946.1, XP_001660189.2, sp|P13080.1|MALT_AEDAE, EAT48589.1, EAT38606.1	M.TEGYTSLPK.I		2	498.2563	1.1	51.80	1	7.1015E5	9	25.63	PI20-24171-L1.raw	17396	N
CBF79241.1, AAA29352.1, CBU98946.1, XP_001660189.2, sp|P13080.1|MALT_AEDAE, EAT48589.1, ACU30949.1, EAT38606.1	R.NPAVVEEM(+15.99)K.N	Oxidation (M)	2	516.7579	5.3	51.45	0	0	9	22.02	PI20-24171-L1.raw	13179	N
CBF79241.1, AAA29352.1, CBU98946.1, XP_001660189.2, sp|P13080.1|MALT_AEDAE, EAT48589.1, EAT38606.1, ABM68601.1	K.TWLPVADNYK.T		2	603.8118	0.8	51.01	1	1.2402E7	10	43.30	PI20-24171-L1.raw	36482	N
CBF79241.1, AAA29352.1, CBU98946.1, XP_001660189.2, sp|P13080.1|MALT_AEDAE, EAT48589.1, ACU30949.1, EAT38606.1	K.EQPDLNYR.N		2	517.7488	0.3	49.76	1	1.4369E7	8	25.86	PI20-24171-L1.raw	17782	N
CBF79241.1, AAA29352.1, CBU98946.1, XP_001660189.2, sp|P13080.1|MALT_AEDAE, EAT48589.1	R.TTDDPENPAYLVHTQTMDQPETYDM(+15.99)IYQWR.A	Oxidation (M)	3	1225.5404	0.5	49.34	1	2.9367E5	30	55.42	PI20-24171-L1.raw	49042	Y
CBF79241.1, AAA29352.1, CBU98946.1, XP_001660189.2, sp|P13080.1|MALT_AEDAE, EAT48589.1, EAT38606.1	F.NFEVISNVK.K		2	525.2850	0.2	49.20	1	1.5624E6	9	34.57	PI20-24171-L1.raw	27188	N
CBF79241.1, AAA29352.1, CBU98946.1, XP_001660189.2, sp|P13080.1|MALT_AEDAE, EAT48589.1, EAT38606.1	I.FSSPM(+15.99)ADFGYDISNFR.E	Oxidation (M)	3	623.9426	1.1	49.00	2	3.7613E5	16	53.96	PI20-24171-L1.raw	47524	N
CBF79241.1, AAA29352.1, CBU98946.1, XP_001660189.2, sp|P13080.1|MALT_AEDAE, EAT48589.1, EAT38606.1, ABM68601.1	R.M(+15.99)QVVVSSNR.V	Oxidation (M)	2	518.2661	-0.3	48.00	3	1.7975E6	9	19.91	PI20-24171-L1.raw	11322	N
ACU30949.1, CBF79241.1, AAA29352.1, CBU98946.1, XP_001660189.2, sp|P13080.1|MALT_AEDAE, EAT48589.1, EAT38606.1	T.GLDWWEHGNFYQVYPR.S		3	689.6550	0.0	43.90	1	6.0269E4	16	54.92	PI20-24171-L1.raw	48575	N
CBF79241.1, AAA29352.1, CBU98946.1, XP_001660189.2, sp|P13080.1|MALT_AEDAE, EAT48589.1, ACU30949.1, EAT38606.1	R.IM(+15.99)M(+15.99)TEGYTSLPK.I	Oxidation (M)	2	701.8334	0.2	42.81	1	2.3205E6	12	31.10	PI20-24171-L1.raw	23783	N
CBF79241.1, AAA29352.1, CBU98946.1, XP_001660189.2, sp|P13080.1|MALT_AEDAE, EAT48589.1, EAT38606.1	I.FSSPMADFGYDISNFR.E		2	927.4119	0.2	41.25	1	4.4898E4	16	61.59	PI20-24171-L1.raw	54291	N
CBF79241.1, AAA29352.1, CBU98946.1, XP_001660189.2, sp|P13080.1|MALT_AEDAE, EAT48589.1, EAT38606.1	S.GIVLQYLWGK.N		2	588.8427	0.4	41.24	1	5.9677E4	10	56.22	PI20-24171-L1.raw	49742	N
CBF79241.1, AAA29352.1, CBU98946.1, XP_001660189.2, sp|P13080.1|MALT_AEDAE, EAT48589.1, EAT38606.1	R.VSTPDNVWVDVDNY.V		2	811.8708	0.7	40.28	1	1.6496E5	14	59.37	PI20-24171-L1.raw	52440	N
CBF79241.1, AAA29352.1, CBU98946.1, XP_001660189.2, sp|P13080.1|MALT_AEDAE, EAT48589.1, EAT38606.1	L.SPIFSSPM(+15.99)ADFGYDISNFR.E	Oxidation (M)	3	722.9977	-0.7	40.13	0	0	19	60.17	PI20-24171-L1.raw	53281	N
CBF79241.1, AAA29352.1, CBU98946.1, XP_001660189.2, sp|P13080.1|MALT_AEDAE, EAT48589.1, EAT38606.1	V.LGNHDNNR.L		2	470.2239	1.5	37.61	0	0	8	24.96	PI20-24171-L1.raw	16585	N
CBF79241.1, AAA29352.1, CBU98946.1, XP_001660189.2, sp|P13080.1|MALT_AEDAE, EAT48589.1, EAT38606.1	R.AVLDEYSK.T		2	462.7373	0.2	37.19	1	1.3398E7	8	25.15	PI20-24171-L1.raw	17198	N
CBF79241.1, AAA29352.1, CBU98946.1, XP_001660189.2, sp|P13080.1|MALT_AEDAE, EAT48589.1, EAT38606.1	D.FGYDISNFR.E		2	559.7670	0.3	36.46	1	1.8019E5	9	44.91	PI20-24171-L1.raw	38245	N
CBF79241.1, AAA29352.1, CBU98946.1, XP_001660189.2, sp|P13080.1|MALT_AEDAE, EAT48589.1	R.TTDDPENPAYLVHTQ.T		2	850.8910	-0.9	36.45	0	0	15	38.43	PI20-24171-L1.raw	31442	Y
AAA29352.1	alpha-1 4-glucosidase [Aedes aegypti]	66683	56	10	39	396.09	68	2.498E+07	5
Protein Accessions	Peptide	PTM	z	m/z	ppm	-10lgP	# Features	Area	Length	RT	Source File	Scan	Unique
CBF79241.1, AAA29352.1, CBU98946.1, XP_001660189.2, sp|P13080.1|MALT_AEDAE, EAT48589.1, EAT38606.1	R.EIQTEYGDLDAFQR.L		2	842.8947	0.6	120.25	2	1.6079E7	14	46.79	PI20-24171-L1.raw	40096	N
CBF79241.1, AAA29352.1, CBU98946.1, XP_001660189.2, sp|P13080.1|MALT_AEDAE, EAT48589.1, ACU30949.1, EAT38606.1, ABM68601.1	K.VPPSNWISVFR.G		2	651.3539	0.4	108.31	1	1.9559E7	11	53.56	PI20-24171-L1.raw	47504	N
CBF79241.1, AAA29352.1, CBU98946.1, XP_001660189.2, sp|P13080.1|MALT_AEDAE, EAT48589.1, ACU30949.1, EAT38606.1	R.NPAVVEEMK.N		2	508.7579	0.4	102.51	1	5.022E6	9	25.02	PI20-24171-L1.raw	16475	N
CBF79241.1, AAA29352.1, CBU98946.1, XP_001660189.2, sp|P13080.1|MALT_AEDAE, EAT48589.1, ACU30949.1, EAT38606.1	R.IMM(+15.99)TEGYTSLPK.I	Oxidation (M)	2	693.8357	-0.2	102.11	1	1.2256E6	12	35.32	PI20-24171-L1.raw	28010	N
CBF79241.1, AAA29352.1, CBU98946.1, XP_001660189.2, sp|P13080.1|MALT_AEDAE, EAT48589.1, ACU30949.1, EAT38606.1	R.IMMTEGYTSLPK.I		2	685.8384	0.2	101.54	1	2.5657E6	12	40.70	PI20-24171-L1.raw	33784	N
CBF79241.1, AAA29352.1, CBU98946.1, XP_001660189.2, sp|P13080.1|MALT_AEDAE, EAT48589.1, EAT38606.1	K.DSDGDGIGDLDGVTEK.L		2	796.8502	0.6	100.80	1	9.0971E6	16	41.13	PI20-24171-L1.raw	34159	N
CPIJ016362-PA, EDS43598.1, XP_001866573.1, ACU30949.1, CBF79241.1, AAA29352.1, CBU98946.1, XP_001660189.2, sp|P13080.1|MALT_AEDAE, EAT48589.1, EAT38606.1, ABM68601.1	R.SNWVLGNHDNNR.L		2	713.3350	0.6	100.25	2	1.417E7	12	24.92	PI20-24171-L1.raw	16398	N
CBF79241.1, AAA29352.1, CBU98946.1, XP_001660189.2, sp|P13080.1|MALT_AEDAE, EAT48589.1	R.SDEASYSAYSR.D		2	618.2623	0.0	91.06	1	3.9048E6	11	23.57	PI20-24171-L1.raw	14749	Y
CBF79241.1, AAA29352.1, CBU98946.1, XP_001660189.2, sp|P13080.1|MALT_AEDAE, EAT48589.1	R.IDAVPYLFESDIIDGR.Y		2	911.9655	0.9	89.10	2	1.2912E7	16	65.46	PI20-24171-L1.raw	57571	Y
CBF79241.1, AAA29352.1, CBU98946.1, XP_001660189.2, sp|P13080.1|MALT_AEDAE, EAT48589.1	L.NFGTEPVALGLSSLFDR.A		2	911.9684	-2.0	88.49	1	7.6398E4	17	66.81	PI20-24171-L1.raw	58424	Y
CBF79241.1, AAA29352.1, CBU98946.1, XP_001660189.2, sp|P13080.1|MALT_AEDAE, EAT48589.1, EAT38606.1, ABM68601.1	R.TPM(+15.99)QWDSGK.N	Oxidation (M)	2	533.2374	0.5	85.54	1	5.5305E6	9	18.65	PI20-24171-L1.raw	9519	N
CBF79241.1, AAA29352.1, CBU98946.1, XP_001660189.2, sp|P13080.1|MALT_AEDAE, EAT48589.1, EAT38606.1	K.VSGENLLVYK.R		2	561.3138	0.2	84.81	1	1.6124E7	10	37.17	PI20-24171-L1.raw	30045	N
CBF79241.1, AAA29352.1, CBU98946.1, XP_001660189.2, sp|P13080.1|MALT_AEDAE, EAT48589.1, EAT38606.1, ABM68601.1	R.MQVVVSSNR.V		2	510.2689	0.2	80.56	1	7.2231E6	9	22.46	PI20-24171-L1.raw	13531	N
CBF79241.1, AAA29352.1, CBU98946.1, XP_001660189.2, sp|P13080.1|MALT_AEDAE, EAT48589.1	F.GTEPVALGLSSLFDR.A		2	781.4153	0.8	76.33	1	3.2025E5	15	60.95	PI20-24171-L1.raw	53806	Y
CBF79241.1, AAA29352.1, CBU98946.1, XP_001660189.2, sp|P13080.1|MALT_AEDAE, EAT48589.1	R.TTDDPENPAYLVHTQTM(+15.99)DQPETYDMIYQWR.A	Oxidation (M)	3	1225.5415	1.4	74.86	1	1.003E6	30	56.56	PI20-24171-L1.raw	49905	Y
CBF79241.1, AAA29352.1, CBU98946.1, XP_001660189.2, sp|P13080.1|MALT_AEDAE, EAT48589.1	R.TTDDPENPAYLVHTQTMDQPETYDMIYQWR.A		3	1220.2086	0.3	74.18	2	1.1031E6	30	59.12	PI20-24171-L1.raw	52189	Y
CBF79241.1, AAA29352.1, CBU98946.1, XP_001660189.2, sp|P13080.1|MALT_AEDAE, EAT48589.1, EAT38606.1, ABM68601.1	K.DIGM(+15.99)DGVWLSPIFSSPM(+15.99)ADFGYDISNFR.E	Oxidation (M)	3	1057.1481	0.5	72.75	1	1.5685E5	28	81.20	PI20-24171-L1.raw	69002	N
CBF79241.1, AAA29352.1, CBU98946.1, XP_001660189.2, sp|P13080.1|MALT_AEDAE, EAT48589.1	R.TTDDPENPAYLVH.T		2	736.3390	0.6	71.57	1	2.6974E5	13	37.28	PI20-24171-L1.raw	30241	Y
CBF79241.1, AAA29352.1, CBU98946.1, XP_001660189.2, sp|P13080.1|MALT_AEDAE, EAT48589.1, EAT38606.1	N.GAQIPFNFEVISNVK.K		2	831.9460	-0.1	66.70	1	2.06E5	15	57.59	PI20-24171-L1.raw	50858	N
CBF79241.1, AAA29352.1, CBU98946.1, XP_001660189.2, sp|P13080.1|MALT_AEDAE, EAT48589.1, EAT38606.1	M.ADFGYDISNFR.E		2	652.7992	0.4	65.79	1	2.1344E5	11	48.11	PI20-24171-L1.raw	41655	N
CBF79241.1, AAA29352.1, CBU98946.1, XP_001660189.2, sp|P13080.1|MALT_AEDAE, EAT48589.1, ACU30949.1, EAT38606.1	R.IM(+15.99)MTEGYTSLPK.I	Oxidation (M)	2	693.8362	0.5	65.41	1	1.9586E6	12	37.88	PI20-24171-L1.raw	30613	N
CBF79241.1, AAA29352.1, CBU98946.1, XP_001660189.2, sp|P13080.1|MALT_AEDAE, EAT48589.1	Y.LFESDIIDGR.Y		2	582.7990	1.0	64.70	1	2.6509E6	10	43.93	PI20-24171-L1.raw	37163	Y
CBF79241.1, AAA29352.1, CBU98946.1, XP_001660189.2, sp|P13080.1|MALT_AEDAE, EAT48589.1	R.TTDDPENPAYLVHTQTM(+15.99)DQPETYDM(+15.99)IYQWR.A	Oxidation (M)	3	1230.8716	0.1	63.97	2	1.297E6	30	52.76	PI20-24171-L1.raw	46558	Y
CBF79241.1, AAA29352.1, CBU98946.1, XP_001660189.2, sp|P13080.1|MALT_AEDAE, EAT48589.1, EAT38606.1	R.QILTEGDIDIK.V		2	622.8408	0.9	60.90	1	4.7522E6	11	40.60	PI20-24171-L1.raw	33635	N
CBF79241.1, AAA29352.1, CBU98946.1, XP_001660189.2, sp|P13080.1|MALT_AEDAE, EAT48589.1, EAT38606.1, ABM68601.1	R.TPMQWDSGK.N		2	525.2401	0.8	60.31	2	3.9945E6	9	26.94	PI20-24171-L1.raw	18632	N
CBF79241.1, AAA29352.1, CBU98946.1, XP_001660189.2, sp|P13080.1|MALT_AEDAE, EAT48589.1	V.ALGLSSLFDR.A		2	539.7986	0.8	59.89	1	6.1805E5	10	53.13	PI20-24171-L1.raw	46697	Y
CBF79241.1, AAA29352.1, CBU98946.1, XP_001660189.2, sp|P13080.1|MALT_AEDAE, EAT48589.1, EAT38606.1	W.LSPIFSSPM(+15.99)ADFGYDISNFR.E	Oxidation (M)	3	760.6929	0.0	58.95	1	2.7776E4	20	63.92	PI20-24171-L1.raw	56232	N
ACU30949.1, CBF79241.1, AAA29352.1, CBU98946.1, XP_001660189.2, sp|P13080.1|MALT_AEDAE, EAT48589.1, EAT38606.1	G.LDWWEHGNFYQVYPR.S		3	670.6483	0.5	54.24	1	9.9623E5	15	53.56	PI20-24171-L1.raw	47176	N
CBF79241.1, AAA29352.1, CBU98946.1, XP_001660189.2, sp|P13080.1|MALT_AEDAE, EAT48589.1	V.ALNFGTEPVALGLSSLFDR.A		3	669.6889	-1.2	53.72	2	5.3105E5	19	71.80	PI20-24171-L1.raw	62159	Y
CBF79241.1, AAA29352.1, CBU98946.1, XP_001660189.2, sp|P13080.1|MALT_AEDAE, EAT48589.1, EAT38606.1	R.GSSWEWNEER.Q		2	640.2706	0.1	53.72	1	7.1701E6	10	35.01	PI20-24171-L1.raw	27625	N
CPIJ016362-PA, CBF79241.1, AAA29352.1, CBU98946.1, XP_001660189.2, sp|P13080.1|MALT_AEDAE, EAT48589.1, EDS43598.1, XP_001866573.1, ACU30949.1, EAT38606.1	K.IDLYNIALQTLPDIAVTY.Y		2	1018.5521	0.9	52.13	1	8.1904E4	18	87.91	PI20-24171-L1.raw	72509	N
CBF79241.1, AAA29352.1, CBU98946.1, XP_001660189.2, sp|P13080.1|MALT_AEDAE, EAT48589.1, EAT38606.1	M.TEGYTSLPK.I		2	498.2563	1.1	51.80	1	7.1015E5	9	25.63	PI20-24171-L1.raw	17396	N
CBF79241.1, AAA29352.1, CBU98946.1, XP_001660189.2, sp|P13080.1|MALT_AEDAE, EAT48589.1, ACU30949.1, EAT38606.1	R.NPAVVEEM(+15.99)K.N	Oxidation (M)	2	516.7579	5.3	51.45	0	0	9	22.02	PI20-24171-L1.raw	13179	N
CBF79241.1, AAA29352.1, CBU98946.1, XP_001660189.2, sp|P13080.1|MALT_AEDAE, EAT48589.1, EAT38606.1, ABM68601.1	K.TWLPVADNYK.T		2	603.8118	0.8	51.01	1	1.2402E7	10	43.30	PI20-24171-L1.raw	36482	N
CBF79241.1, AAA29352.1, CBU98946.1, XP_001660189.2, sp|P13080.1|MALT_AEDAE, EAT48589.1, ACU30949.1, EAT38606.1	K.EQPDLNYR.N		2	517.7488	0.3	49.76	1	1.4369E7	8	25.86	PI20-24171-L1.raw	17782	N
CBF79241.1, AAA29352.1, CBU98946.1, XP_001660189.2, sp|P13080.1|MALT_AEDAE, EAT48589.1	R.TTDDPENPAYLVHTQTMDQPETYDM(+15.99)IYQWR.A	Oxidation (M)	3	1225.5404	0.5	49.34	1	2.9367E5	30	55.42	PI20-24171-L1.raw	49042	Y
CBF79241.1, AAA29352.1, CBU98946.1, XP_001660189.2, sp|P13080.1|MALT_AEDAE, EAT48589.1, EAT38606.1	F.NFEVISNVK.K		2	525.2850	0.2	49.20	1	1.5624E6	9	34.57	PI20-24171-L1.raw	27188	N
CBF79241.1, AAA29352.1, CBU98946.1, XP_001660189.2, sp|P13080.1|MALT_AEDAE, EAT48589.1, EAT38606.1	I.FSSPM(+15.99)ADFGYDISNFR.E	Oxidation (M)	3	623.9426	1.1	49.00	2	3.7613E5	16	53.96	PI20-24171-L1.raw	47524	N
CBF79241.1, AAA29352.1, CBU98946.1, XP_001660189.2, sp|P13080.1|MALT_AEDAE, EAT48589.1, EAT38606.1, ABM68601.1	R.M(+15.99)QVVVSSNR.V	Oxidation (M)	2	518.2661	-0.3	48.00	3	1.7975E6	9	19.91	PI20-24171-L1.raw	11322	N
ACU30949.1, CBF79241.1, AAA29352.1, CBU98946.1, XP_001660189.2, sp|P13080.1|MALT_AEDAE, EAT48589.1, EAT38606.1	T.GLDWWEHGNFYQVYPR.S		3	689.6550	0.0	43.90	1	6.0269E4	16	54.92	PI20-24171-L1.raw	48575	N
CBF79241.1, AAA29352.1, CBU98946.1, XP_001660189.2, sp|P13080.1|MALT_AEDAE, EAT48589.1, ACU30949.1, EAT38606.1	R.IM(+15.99)M(+15.99)TEGYTSLPK.I	Oxidation (M)	2	701.8334	0.2	42.81	1	2.3205E6	12	31.10	PI20-24171-L1.raw	23783	N
CBF79241.1, AAA29352.1, CBU98946.1, XP_001660189.2, sp|P13080.1|MALT_AEDAE, EAT48589.1, EAT38606.1	I.FSSPMADFGYDISNFR.E		2	927.4119	0.2	41.25	1	4.4898E4	16	61.59	PI20-24171-L1.raw	54291	N
CBF79241.1, AAA29352.1, CBU98946.1, XP_001660189.2, sp|P13080.1|MALT_AEDAE, EAT48589.1, EAT38606.1	S.GIVLQYLWGK.N		2	588.8427	0.4	41.24	1	5.9677E4	10	56.22	PI20-24171-L1.raw	49742	N
CBF79241.1, AAA29352.1, CBU98946.1, XP_001660189.2, sp|P13080.1|MALT_AEDAE, EAT48589.1, EAT38606.1	R.VSTPDNVWVDVDNY.V		2	811.8708	0.7	40.28	1	1.6496E5	14	59.37	PI20-24171-L1.raw	52440	N
CBF79241.1, AAA29352.1, CBU98946.1, XP_001660189.2, sp|P13080.1|MALT_AEDAE, EAT48589.1, EAT38606.1	L.SPIFSSPM(+15.99)ADFGYDISNFR.E	Oxidation (M)	3	722.9977	-0.7	40.13	0	0	19	60.17	PI20-24171-L1.raw	53281	N
CBF79241.1, AAA29352.1, CBU98946.1, XP_001660189.2, sp|P13080.1|MALT_AEDAE, EAT48589.1, EAT38606.1	V.LGNHDNNR.L		2	470.2239	1.5	37.61	0	0	8	24.96	PI20-24171-L1.raw	16585	N
CBF79241.1, AAA29352.1, CBU98946.1, XP_001660189.2, sp|P13080.1|MALT_AEDAE, EAT48589.1, EAT38606.1	R.AVLDEYSK.T		2	462.7373	0.2	37.19	1	1.3398E7	8	25.15	PI20-24171-L1.raw	17198	N
CBF79241.1, AAA29352.1, CBU98946.1, XP_001660189.2, sp|P13080.1|MALT_AEDAE, EAT48589.1, EAT38606.1	D.FGYDISNFR.E		2	559.7670	0.3	36.46	1	1.8019E5	9	44.91	PI20-24171-L1.raw	38245	N
CBF79241.1, AAA29352.1, CBU98946.1, XP_001660189.2, sp|P13080.1|MALT_AEDAE, EAT48589.1	R.TTDDPENPAYLVHTQ.T		2	850.8910	-0.9	36.45	0	0	15	38.43	PI20-24171-L1.raw	31442	Y
CBU98946.1	unnamed protein product [Aedes aegypti]	66683	56	10	39	396.09	68	2.498E+07	5
Protein Accessions	Peptide	PTM	z	m/z	ppm	-10lgP	# Features	Area	Length	RT	Source File	Scan	Unique
CBF79241.1, AAA29352.1, CBU98946.1, XP_001660189.2, sp|P13080.1|MALT_AEDAE, EAT48589.1, EAT38606.1	R.EIQTEYGDLDAFQR.L		2	842.8947	0.6	120.25	2	1.6079E7	14	46.79	PI20-24171-L1.raw	40096	N
CBF79241.1, AAA29352.1, CBU98946.1, XP_001660189.2, sp|P13080.1|MALT_AEDAE, EAT48589.1, ACU30949.1, EAT38606.1, ABM68601.1	K.VPPSNWISVFR.G		2	651.3539	0.4	108.31	1	1.9559E7	11	53.56	PI20-24171-L1.raw	47504	N
CBF79241.1, AAA29352.1, CBU98946.1, XP_001660189.2, sp|P13080.1|MALT_AEDAE, EAT48589.1, ACU30949.1, EAT38606.1	R.NPAVVEEMK.N		2	508.7579	0.4	102.51	1	5.022E6	9	25.02	PI20-24171-L1.raw	16475	N
CBF79241.1, AAA29352.1, CBU98946.1, XP_001660189.2, sp|P13080.1|MALT_AEDAE, EAT48589.1, ACU30949.1, EAT38606.1	R.IMM(+15.99)TEGYTSLPK.I	Oxidation (M)	2	693.8357	-0.2	102.11	1	1.2256E6	12	35.32	PI20-24171-L1.raw	28010	N
CBF79241.1, AAA29352.1, CBU98946.1, XP_001660189.2, sp|P13080.1|MALT_AEDAE, EAT48589.1, ACU30949.1, EAT38606.1	R.IMMTEGYTSLPK.I		2	685.8384	0.2	101.54	1	2.5657E6	12	40.70	PI20-24171-L1.raw	33784	N
CBF79241.1, AAA29352.1, CBU98946.1, XP_001660189.2, sp|P13080.1|MALT_AEDAE, EAT48589.1, EAT38606.1	K.DSDGDGIGDLDGVTEK.L		2	796.8502	0.6	100.80	1	9.0971E6	16	41.13	PI20-24171-L1.raw	34159	N
CPIJ016362-PA, EDS43598.1, XP_001866573.1, ACU30949.1, CBF79241.1, AAA29352.1, CBU98946.1, XP_001660189.2, sp|P13080.1|MALT_AEDAE, EAT48589.1, EAT38606.1, ABM68601.1	R.SNWVLGNHDNNR.L		2	713.3350	0.6	100.25	2	1.417E7	12	24.92	PI20-24171-L1.raw	16398	N
CBF79241.1, AAA29352.1, CBU98946.1, XP_001660189.2, sp|P13080.1|MALT_AEDAE, EAT48589.1	R.SDEASYSAYSR.D		2	618.2623	0.0	91.06	1	3.9048E6	11	23.57	PI20-24171-L1.raw	14749	Y
CBF79241.1, AAA29352.1, CBU98946.1, XP_001660189.2, sp|P13080.1|MALT_AEDAE, EAT48589.1	R.IDAVPYLFESDIIDGR.Y		2	911.9655	0.9	89.10	2	1.2912E7	16	65.46	PI20-24171-L1.raw	57571	Y
CBF79241.1, AAA29352.1, CBU98946.1, XP_001660189.2, sp|P13080.1|MALT_AEDAE, EAT48589.1	L.NFGTEPVALGLSSLFDR.A		2	911.9684	-2.0	88.49	1	7.6398E4	17	66.81	PI20-24171-L1.raw	58424	Y
CBF79241.1, AAA29352.1, CBU98946.1, XP_001660189.2, sp|P13080.1|MALT_AEDAE, EAT48589.1, EAT38606.1, ABM68601.1	R.TPM(+15.99)QWDSGK.N	Oxidation (M)	2	533.2374	0.5	85.54	1	5.5305E6	9	18.65	PI20-24171-L1.raw	9519	N
CBF79241.1, AAA29352.1, CBU98946.1, XP_001660189.2, sp|P13080.1|MALT_AEDAE, EAT48589.1, EAT38606.1	K.VSGENLLVYK.R		2	561.3138	0.2	84.81	1	1.6124E7	10	37.17	PI20-24171-L1.raw	30045	N
CBF79241.1, AAA29352.1, CBU98946.1, XP_001660189.2, sp|P13080.1|MALT_AEDAE, EAT48589.1, EAT38606.1, ABM68601.1	R.MQVVVSSNR.V		2	510.2689	0.2	80.56	1	7.2231E6	9	22.46	PI20-24171-L1.raw	13531	N
CBF79241.1, AAA29352.1, CBU98946.1, XP_001660189.2, sp|P13080.1|MALT_AEDAE, EAT48589.1	F.GTEPVALGLSSLFDR.A		2	781.4153	0.8	76.33	1	3.2025E5	15	60.95	PI20-24171-L1.raw	53806	Y
CBF79241.1, AAA29352.1, CBU98946.1, XP_001660189.2, sp|P13080.1|MALT_AEDAE, EAT48589.1	R.TTDDPENPAYLVHTQTM(+15.99)DQPETYDMIYQWR.A	Oxidation (M)	3	1225.5415	1.4	74.86	1	1.003E6	30	56.56	PI20-24171-L1.raw	49905	Y
CBF79241.1, AAA29352.1, CBU98946.1, XP_001660189.2, sp|P13080.1|MALT_AEDAE, EAT48589.1	R.TTDDPENPAYLVHTQTMDQPETYDMIYQWR.A		3	1220.2086	0.3	74.18	2	1.1031E6	30	59.12	PI20-24171-L1.raw	52189	Y
CBF79241.1, AAA29352.1, CBU98946.1, XP_001660189.2, sp|P13080.1|MALT_AEDAE, EAT48589.1, EAT38606.1, ABM68601.1	K.DIGM(+15.99)DGVWLSPIFSSPM(+15.99)ADFGYDISNFR.E	Oxidation (M)	3	1057.1481	0.5	72.75	1	1.5685E5	28	81.20	PI20-24171-L1.raw	69002	N
CBF79241.1, AAA29352.1, CBU98946.1, XP_001660189.2, sp|P13080.1|MALT_AEDAE, EAT48589.1	R.TTDDPENPAYLVH.T		2	736.3390	0.6	71.57	1	2.6974E5	13	37.28	PI20-24171-L1.raw	30241	Y
CBF79241.1, AAA29352.1, CBU98946.1, XP_001660189.2, sp|P13080.1|MALT_AEDAE, EAT48589.1, EAT38606.1	N.GAQIPFNFEVISNVK.K		2	831.9460	-0.1	66.70	1	2.06E5	15	57.59	PI20-24171-L1.raw	50858	N
CBF79241.1, AAA29352.1, CBU98946.1, XP_001660189.2, sp|P13080.1|MALT_AEDAE, EAT48589.1, EAT38606.1	M.ADFGYDISNFR.E		2	652.7992	0.4	65.79	1	2.1344E5	11	48.11	PI20-24171-L1.raw	41655	N
CBF79241.1, AAA29352.1, CBU98946.1, XP_001660189.2, sp|P13080.1|MALT_AEDAE, EAT48589.1, ACU30949.1, EAT38606.1	R.IM(+15.99)MTEGYTSLPK.I	Oxidation (M)	2	693.8362	0.5	65.41	1	1.9586E6	12	37.88	PI20-24171-L1.raw	30613	N
CBF79241.1, AAA29352.1, CBU98946.1, XP_001660189.2, sp|P13080.1|MALT_AEDAE, EAT48589.1	Y.LFESDIIDGR.Y		2	582.7990	1.0	64.70	1	2.6509E6	10	43.93	PI20-24171-L1.raw	37163	Y
CBF79241.1, AAA29352.1, CBU98946.1, XP_001660189.2, sp|P13080.1|MALT_AEDAE, EAT48589.1	R.TTDDPENPAYLVHTQTM(+15.99)DQPETYDM(+15.99)IYQWR.A	Oxidation (M)	3	1230.8716	0.1	63.97	2	1.297E6	30	52.76	PI20-24171-L1.raw	46558	Y
CBF79241.1, AAA29352.1, CBU98946.1, XP_001660189.2, sp|P13080.1|MALT_AEDAE, EAT48589.1, EAT38606.1	R.QILTEGDIDIK.V		2	622.8408	0.9	60.90	1	4.7522E6	11	40.60	PI20-24171-L1.raw	33635	N
CBF79241.1, AAA29352.1, CBU98946.1, XP_001660189.2, sp|P13080.1|MALT_AEDAE, EAT48589.1, EAT38606.1, ABM68601.1	R.TPMQWDSGK.N		2	525.2401	0.8	60.31	2	3.9945E6	9	26.94	PI20-24171-L1.raw	18632	N
CBF79241.1, AAA29352.1, CBU98946.1, XP_001660189.2, sp|P13080.1|MALT_AEDAE, EAT48589.1	V.ALGLSSLFDR.A		2	539.7986	0.8	59.89	1	6.1805E5	10	53.13	PI20-24171-L1.raw	46697	Y
CBF79241.1, AAA29352.1, CBU98946.1, XP_001660189.2, sp|P13080.1|MALT_AEDAE, EAT48589.1, EAT38606.1	W.LSPIFSSPM(+15.99)ADFGYDISNFR.E	Oxidation (M)	3	760.6929	0.0	58.95	1	2.7776E4	20	63.92	PI20-24171-L1.raw	56232	N
ACU30949.1, CBF79241.1, AAA29352.1, CBU98946.1, XP_001660189.2, sp|P13080.1|MALT_AEDAE, EAT48589.1, EAT38606.1	G.LDWWEHGNFYQVYPR.S		3	670.6483	0.5	54.24	1	9.9623E5	15	53.56	PI20-24171-L1.raw	47176	N
CBF79241.1, AAA29352.1, CBU98946.1, XP_001660189.2, sp|P13080.1|MALT_AEDAE, EAT48589.1	V.ALNFGTEPVALGLSSLFDR.A		3	669.6889	-1.2	53.72	2	5.3105E5	19	71.80	PI20-24171-L1.raw	62159	Y
CBF79241.1, AAA29352.1, CBU98946.1, XP_001660189.2, sp|P13080.1|MALT_AEDAE, EAT48589.1, EAT38606.1	R.GSSWEWNEER.Q		2	640.2706	0.1	53.72	1	7.1701E6	10	35.01	PI20-24171-L1.raw	27625	N
CPIJ016362-PA, CBF79241.1, AAA29352.1, CBU98946.1, XP_001660189.2, sp|P13080.1|MALT_AEDAE, EAT48589.1, EDS43598.1, XP_001866573.1, ACU30949.1, EAT38606.1	K.IDLYNIALQTLPDIAVTY.Y		2	1018.5521	0.9	52.13	1	8.1904E4	18	87.91	PI20-24171-L1.raw	72509	N
CBF79241.1, AAA29352.1, CBU98946.1, XP_001660189.2, sp|P13080.1|MALT_AEDAE, EAT48589.1, EAT38606.1	M.TEGYTSLPK.I		2	498.2563	1.1	51.80	1	7.1015E5	9	25.63	PI20-24171-L1.raw	17396	N
CBF79241.1, AAA29352.1, CBU98946.1, XP_001660189.2, sp|P13080.1|MALT_AEDAE, EAT48589.1, ACU30949.1, EAT38606.1	R.NPAVVEEM(+15.99)K.N	Oxidation (M)	2	516.7579	5.3	51.45	0	0	9	22.02	PI20-24171-L1.raw	13179	N
CBF79241.1, AAA29352.1, CBU98946.1, XP_001660189.2, sp|P13080.1|MALT_AEDAE, EAT48589.1, EAT38606.1, ABM68601.1	K.TWLPVADNYK.T		2	603.8118	0.8	51.01	1	1.2402E7	10	43.30	PI20-24171-L1.raw	36482	N
CBF79241.1, AAA29352.1, CBU98946.1, XP_001660189.2, sp|P13080.1|MALT_AEDAE, EAT48589.1, ACU30949.1, EAT38606.1	K.EQPDLNYR.N		2	517.7488	0.3	49.76	1	1.4369E7	8	25.86	PI20-24171-L1.raw	17782	N
CBF79241.1, AAA29352.1, CBU98946.1, XP_001660189.2, sp|P13080.1|MALT_AEDAE, EAT48589.1	R.TTDDPENPAYLVHTQTMDQPETYDM(+15.99)IYQWR.A	Oxidation (M)	3	1225.5404	0.5	49.34	1	2.9367E5	30	55.42	PI20-24171-L1.raw	49042	Y
CBF79241.1, AAA29352.1, CBU98946.1, XP_001660189.2, sp|P13080.1|MALT_AEDAE, EAT48589.1, EAT38606.1	F.NFEVISNVK.K		2	525.2850	0.2	49.20	1	1.5624E6	9	34.57	PI20-24171-L1.raw	27188	N
CBF79241.1, AAA29352.1, CBU98946.1, XP_001660189.2, sp|P13080.1|MALT_AEDAE, EAT48589.1, EAT38606.1	I.FSSPM(+15.99)ADFGYDISNFR.E	Oxidation (M)	3	623.9426	1.1	49.00	2	3.7613E5	16	53.96	PI20-24171-L1.raw	47524	N
CBF79241.1, AAA29352.1, CBU98946.1, XP_001660189.2, sp|P13080.1|MALT_AEDAE, EAT48589.1, EAT38606.1, ABM68601.1	R.M(+15.99)QVVVSSNR.V	Oxidation (M)	2	518.2661	-0.3	48.00	3	1.7975E6	9	19.91	PI20-24171-L1.raw	11322	N
ACU30949.1, CBF79241.1, AAA29352.1, CBU98946.1, XP_001660189.2, sp|P13080.1|MALT_AEDAE, EAT48589.1, EAT38606.1	T.GLDWWEHGNFYQVYPR.S		3	689.6550	0.0	43.90	1	6.0269E4	16	54.92	PI20-24171-L1.raw	48575	N
CBF79241.1, AAA29352.1, CBU98946.1, XP_001660189.2, sp|P13080.1|MALT_AEDAE, EAT48589.1, ACU30949.1, EAT38606.1	R.IM(+15.99)M(+15.99)TEGYTSLPK.I	Oxidation (M)	2	701.8334	0.2	42.81	1	2.3205E6	12	31.10	PI20-24171-L1.raw	23783	N
CBF79241.1, AAA29352.1, CBU98946.1, XP_001660189.2, sp|P13080.1|MALT_AEDAE, EAT48589.1, EAT38606.1	I.FSSPMADFGYDISNFR.E		2	927.4119	0.2	41.25	1	4.4898E4	16	61.59	PI20-24171-L1.raw	54291	N
CBF79241.1, AAA29352.1, CBU98946.1, XP_001660189.2, sp|P13080.1|MALT_AEDAE, EAT48589.1, EAT38606.1	S.GIVLQYLWGK.N		2	588.8427	0.4	41.24	1	5.9677E4	10	56.22	PI20-24171-L1.raw	49742	N
CBF79241.1, AAA29352.1, CBU98946.1, XP_001660189.2, sp|P13080.1|MALT_AEDAE, EAT48589.1, EAT38606.1	R.VSTPDNVWVDVDNY.V		2	811.8708	0.7	40.28	1	1.6496E5	14	59.37	PI20-24171-L1.raw	52440	N
CBF79241.1, AAA29352.1, CBU98946.1, XP_001660189.2, sp|P13080.1|MALT_AEDAE, EAT48589.1, EAT38606.1	L.SPIFSSPM(+15.99)ADFGYDISNFR.E	Oxidation (M)	3	722.9977	-0.7	40.13	0	0	19	60.17	PI20-24171-L1.raw	53281	N
CBF79241.1, AAA29352.1, CBU98946.1, XP_001660189.2, sp|P13080.1|MALT_AEDAE, EAT48589.1, EAT38606.1	V.LGNHDNNR.L		2	470.2239	1.5	37.61	0	0	8	24.96	PI20-24171-L1.raw	16585	N
CBF79241.1, AAA29352.1, CBU98946.1, XP_001660189.2, sp|P13080.1|MALT_AEDAE, EAT48589.1, EAT38606.1	R.AVLDEYSK.T		2	462.7373	0.2	37.19	1	1.3398E7	8	25.15	PI20-24171-L1.raw	17198	N
CBF79241.1, AAA29352.1, CBU98946.1, XP_001660189.2, sp|P13080.1|MALT_AEDAE, EAT48589.1, EAT38606.1	D.FGYDISNFR.E		2	559.7670	0.3	36.46	1	1.8019E5	9	44.91	PI20-24171-L1.raw	38245	N
CBF79241.1, AAA29352.1, CBU98946.1, XP_001660189.2, sp|P13080.1|MALT_AEDAE, EAT48589.1	R.TTDDPENPAYLVHTQ.T		2	850.8910	-0.9	36.45	0	0	15	38.43	PI20-24171-L1.raw	31442	Y
XP_001660189.2	probable maltase [Aedes aegypti]	66683	56	10	39	396.09	68	2.498E+07	5
Protein Accessions	Peptide	PTM	z	m/z	ppm	-10lgP	# Features	Area	Length	RT	Source File	Scan	Unique
CBF79241.1, AAA29352.1, CBU98946.1, XP_001660189.2, sp|P13080.1|MALT_AEDAE, EAT48589.1, EAT38606.1	R.EIQTEYGDLDAFQR.L		2	842.8947	0.6	120.25	2	1.6079E7	14	46.79	PI20-24171-L1.raw	40096	N
CBF79241.1, AAA29352.1, CBU98946.1, XP_001660189.2, sp|P13080.1|MALT_AEDAE, EAT48589.1, ACU30949.1, EAT38606.1, ABM68601.1	K.VPPSNWISVFR.G		2	651.3539	0.4	108.31	1	1.9559E7	11	53.56	PI20-24171-L1.raw	47504	N
CBF79241.1, AAA29352.1, CBU98946.1, XP_001660189.2, sp|P13080.1|MALT_AEDAE, EAT48589.1, ACU30949.1, EAT38606.1	R.NPAVVEEMK.N		2	508.7579	0.4	102.51	1	5.022E6	9	25.02	PI20-24171-L1.raw	16475	N
CBF79241.1, AAA29352.1, CBU98946.1, XP_001660189.2, sp|P13080.1|MALT_AEDAE, EAT48589.1, ACU30949.1, EAT38606.1	R.IMM(+15.99)TEGYTSLPK.I	Oxidation (M)	2	693.8357	-0.2	102.11	1	1.2256E6	12	35.32	PI20-24171-L1.raw	28010	N
CBF79241.1, AAA29352.1, CBU98946.1, XP_001660189.2, sp|P13080.1|MALT_AEDAE, EAT48589.1, ACU30949.1, EAT38606.1	R.IMMTEGYTSLPK.I		2	685.8384	0.2	101.54	1	2.5657E6	12	40.70	PI20-24171-L1.raw	33784	N
CBF79241.1, AAA29352.1, CBU98946.1, XP_001660189.2, sp|P13080.1|MALT_AEDAE, EAT48589.1, EAT38606.1	K.DSDGDGIGDLDGVTEK.L		2	796.8502	0.6	100.80	1	9.0971E6	16	41.13	PI20-24171-L1.raw	34159	N
CPIJ016362-PA, EDS43598.1, XP_001866573.1, ACU30949.1, CBF79241.1, AAA29352.1, CBU98946.1, XP_001660189.2, sp|P13080.1|MALT_AEDAE, EAT48589.1, EAT38606.1, ABM68601.1	R.SNWVLGNHDNNR.L		2	713.3350	0.6	100.25	2	1.417E7	12	24.92	PI20-24171-L1.raw	16398	N
CBF79241.1, AAA29352.1, CBU98946.1, XP_001660189.2, sp|P13080.1|MALT_AEDAE, EAT48589.1	R.SDEASYSAYSR.D		2	618.2623	0.0	91.06	1	3.9048E6	11	23.57	PI20-24171-L1.raw	14749	Y
CBF79241.1, AAA29352.1, CBU98946.1, XP_001660189.2, sp|P13080.1|MALT_AEDAE, EAT48589.1	R.IDAVPYLFESDIIDGR.Y		2	911.9655	0.9	89.10	2	1.2912E7	16	65.46	PI20-24171-L1.raw	57571	Y
CBF79241.1, AAA29352.1, CBU98946.1, XP_001660189.2, sp|P13080.1|MALT_AEDAE, EAT48589.1	L.NFGTEPVALGLSSLFDR.A		2	911.9684	-2.0	88.49	1	7.6398E4	17	66.81	PI20-24171-L1.raw	58424	Y
CBF79241.1, AAA29352.1, CBU98946.1, XP_001660189.2, sp|P13080.1|MALT_AEDAE, EAT48589.1, EAT38606.1, ABM68601.1	R.TPM(+15.99)QWDSGK.N	Oxidation (M)	2	533.2374	0.5	85.54	1	5.5305E6	9	18.65	PI20-24171-L1.raw	9519	N
CBF79241.1, AAA29352.1, CBU98946.1, XP_001660189.2, sp|P13080.1|MALT_AEDAE, EAT48589.1, EAT38606.1	K.VSGENLLVYK.R		2	561.3138	0.2	84.81	1	1.6124E7	10	37.17	PI20-24171-L1.raw	30045	N
CBF79241.1, AAA29352.1, CBU98946.1, XP_001660189.2, sp|P13080.1|MALT_AEDAE, EAT48589.1, EAT38606.1, ABM68601.1	R.MQVVVSSNR.V		2	510.2689	0.2	80.56	1	7.2231E6	9	22.46	PI20-24171-L1.raw	13531	N
CBF79241.1, AAA29352.1, CBU98946.1, XP_001660189.2, sp|P13080.1|MALT_AEDAE, EAT48589.1	F.GTEPVALGLSSLFDR.A		2	781.4153	0.8	76.33	1	3.2025E5	15	60.95	PI20-24171-L1.raw	53806	Y
CBF79241.1, AAA29352.1, CBU98946.1, XP_001660189.2, sp|P13080.1|MALT_AEDAE, EAT48589.1	R.TTDDPENPAYLVHTQTM(+15.99)DQPETYDMIYQWR.A	Oxidation (M)	3	1225.5415	1.4	74.86	1	1.003E6	30	56.56	PI20-24171-L1.raw	49905	Y
CBF79241.1, AAA29352.1, CBU98946.1, XP_001660189.2, sp|P13080.1|MALT_AEDAE, EAT48589.1	R.TTDDPENPAYLVHTQTMDQPETYDMIYQWR.A		3	1220.2086	0.3	74.18	2	1.1031E6	30	59.12	PI20-24171-L1.raw	52189	Y
CBF79241.1, AAA29352.1, CBU98946.1, XP_001660189.2, sp|P13080.1|MALT_AEDAE, EAT48589.1, EAT38606.1, ABM68601.1	K.DIGM(+15.99)DGVWLSPIFSSPM(+15.99)ADFGYDISNFR.E	Oxidation (M)	3	1057.1481	0.5	72.75	1	1.5685E5	28	81.20	PI20-24171-L1.raw	69002	N
CBF79241.1, AAA29352.1, CBU98946.1, XP_001660189.2, sp|P13080.1|MALT_AEDAE, EAT48589.1	R.TTDDPENPAYLVH.T		2	736.3390	0.6	71.57	1	2.6974E5	13	37.28	PI20-24171-L1.raw	30241	Y
CBF79241.1, AAA29352.1, CBU98946.1, XP_001660189.2, sp|P13080.1|MALT_AEDAE, EAT48589.1, EAT38606.1	N.GAQIPFNFEVISNVK.K		2	831.9460	-0.1	66.70	1	2.06E5	15	57.59	PI20-24171-L1.raw	50858	N
CBF79241.1, AAA29352.1, CBU98946.1, XP_001660189.2, sp|P13080.1|MALT_AEDAE, EAT48589.1, EAT38606.1	M.ADFGYDISNFR.E		2	652.7992	0.4	65.79	1	2.1344E5	11	48.11	PI20-24171-L1.raw	41655	N
CBF79241.1, AAA29352.1, CBU98946.1, XP_001660189.2, sp|P13080.1|MALT_AEDAE, EAT48589.1, ACU30949.1, EAT38606.1	R.IM(+15.99)MTEGYTSLPK.I	Oxidation (M)	2	693.8362	0.5	65.41	1	1.9586E6	12	37.88	PI20-24171-L1.raw	30613	N
CBF79241.1, AAA29352.1, CBU98946.1, XP_001660189.2, sp|P13080.1|MALT_AEDAE, EAT48589.1	Y.LFESDIIDGR.Y		2	582.7990	1.0	64.70	1	2.6509E6	10	43.93	PI20-24171-L1.raw	37163	Y
CBF79241.1, AAA29352.1, CBU98946.1, XP_001660189.2, sp|P13080.1|MALT_AEDAE, EAT48589.1	R.TTDDPENPAYLVHTQTM(+15.99)DQPETYDM(+15.99)IYQWR.A	Oxidation (M)	3	1230.8716	0.1	63.97	2	1.297E6	30	52.76	PI20-24171-L1.raw	46558	Y
CBF79241.1, AAA29352.1, CBU98946.1, XP_001660189.2, sp|P13080.1|MALT_AEDAE, EAT48589.1, EAT38606.1	R.QILTEGDIDIK.V		2	622.8408	0.9	60.90	1	4.7522E6	11	40.60	PI20-24171-L1.raw	33635	N
CBF79241.1, AAA29352.1, CBU98946.1, XP_001660189.2, sp|P13080.1|MALT_AEDAE, EAT48589.1, EAT38606.1, ABM68601.1	R.TPMQWDSGK.N		2	525.2401	0.8	60.31	2	3.9945E6	9	26.94	PI20-24171-L1.raw	18632	N
CBF79241.1, AAA29352.1, CBU98946.1, XP_001660189.2, sp|P13080.1|MALT_AEDAE, EAT48589.1	V.ALGLSSLFDR.A		2	539.7986	0.8	59.89	1	6.1805E5	10	53.13	PI20-24171-L1.raw	46697	Y
CBF79241.1, AAA29352.1, CBU98946.1, XP_001660189.2, sp|P13080.1|MALT_AEDAE, EAT48589.1, EAT38606.1	W.LSPIFSSPM(+15.99)ADFGYDISNFR.E	Oxidation (M)	3	760.6929	0.0	58.95	1	2.7776E4	20	63.92	PI20-24171-L1.raw	56232	N
ACU30949.1, CBF79241.1, AAA29352.1, CBU98946.1, XP_001660189.2, sp|P13080.1|MALT_AEDAE, EAT48589.1, EAT38606.1	G.LDWWEHGNFYQVYPR.S		3	670.6483	0.5	54.24	1	9.9623E5	15	53.56	PI20-24171-L1.raw	47176	N
CBF79241.1, AAA29352.1, CBU98946.1, XP_001660189.2, sp|P13080.1|MALT_AEDAE, EAT48589.1	V.ALNFGTEPVALGLSSLFDR.A		3	669.6889	-1.2	53.72	2	5.3105E5	19	71.80	PI20-24171-L1.raw	62159	Y
CBF79241.1, AAA29352.1, CBU98946.1, XP_001660189.2, sp|P13080.1|MALT_AEDAE, EAT48589.1, EAT38606.1	R.GSSWEWNEER.Q		2	640.2706	0.1	53.72	1	7.1701E6	10	35.01	PI20-24171-L1.raw	27625	N
CPIJ016362-PA, CBF79241.1, AAA29352.1, CBU98946.1, XP_001660189.2, sp|P13080.1|MALT_AEDAE, EAT48589.1, EDS43598.1, XP_001866573.1, ACU30949.1, EAT38606.1	K.IDLYNIALQTLPDIAVTY.Y		2	1018.5521	0.9	52.13	1	8.1904E4	18	87.91	PI20-24171-L1.raw	72509	N
CBF79241.1, AAA29352.1, CBU98946.1, XP_001660189.2, sp|P13080.1|MALT_AEDAE, EAT48589.1, EAT38606.1	M.TEGYTSLPK.I		2	498.2563	1.1	51.80	1	7.1015E5	9	25.63	PI20-24171-L1.raw	17396	N
CBF79241.1, AAA29352.1, CBU98946.1, XP_001660189.2, sp|P13080.1|MALT_AEDAE, EAT48589.1, ACU30949.1, EAT38606.1	R.NPAVVEEM(+15.99)K.N	Oxidation (M)	2	516.7579	5.3	51.45	0	0	9	22.02	PI20-24171-L1.raw	13179	N
CBF79241.1, AAA29352.1, CBU98946.1, XP_001660189.2, sp|P13080.1|MALT_AEDAE, EAT48589.1, EAT38606.1, ABM68601.1	K.TWLPVADNYK.T		2	603.8118	0.8	51.01	1	1.2402E7	10	43.30	PI20-24171-L1.raw	36482	N
CBF79241.1, AAA29352.1, CBU98946.1, XP_001660189.2, sp|P13080.1|MALT_AEDAE, EAT48589.1, ACU30949.1, EAT38606.1	K.EQPDLNYR.N		2	517.7488	0.3	49.76	1	1.4369E7	8	25.86	PI20-24171-L1.raw	17782	N
CBF79241.1, AAA29352.1, CBU98946.1, XP_001660189.2, sp|P13080.1|MALT_AEDAE, EAT48589.1	R.TTDDPENPAYLVHTQTMDQPETYDM(+15.99)IYQWR.A	Oxidation (M)	3	1225.5404	0.5	49.34	1	2.9367E5	30	55.42	PI20-24171-L1.raw	49042	Y
CBF79241.1, AAA29352.1, CBU98946.1, XP_001660189.2, sp|P13080.1|MALT_AEDAE, EAT48589.1, EAT38606.1	F.NFEVISNVK.K		2	525.2850	0.2	49.20	1	1.5624E6	9	34.57	PI20-24171-L1.raw	27188	N
CBF79241.1, AAA29352.1, CBU98946.1, XP_001660189.2, sp|P13080.1|MALT_AEDAE, EAT48589.1, EAT38606.1	I.FSSPM(+15.99)ADFGYDISNFR.E	Oxidation (M)	3	623.9426	1.1	49.00	2	3.7613E5	16	53.96	PI20-24171-L1.raw	47524	N
CBF79241.1, AAA29352.1, CBU98946.1, XP_001660189.2, sp|P13080.1|MALT_AEDAE, EAT48589.1, EAT38606.1, ABM68601.1	R.M(+15.99)QVVVSSNR.V	Oxidation (M)	2	518.2661	-0.3	48.00	3	1.7975E6	9	19.91	PI20-24171-L1.raw	11322	N
ACU30949.1, CBF79241.1, AAA29352.1, CBU98946.1, XP_001660189.2, sp|P13080.1|MALT_AEDAE, EAT48589.1, EAT38606.1	T.GLDWWEHGNFYQVYPR.S		3	689.6550	0.0	43.90	1	6.0269E4	16	54.92	PI20-24171-L1.raw	48575	N
CBF79241.1, AAA29352.1, CBU98946.1, XP_001660189.2, sp|P13080.1|MALT_AEDAE, EAT48589.1, ACU30949.1, EAT38606.1	R.IM(+15.99)M(+15.99)TEGYTSLPK.I	Oxidation (M)	2	701.8334	0.2	42.81	1	2.3205E6	12	31.10	PI20-24171-L1.raw	23783	N
CBF79241.1, AAA29352.1, CBU98946.1, XP_001660189.2, sp|P13080.1|MALT_AEDAE, EAT48589.1, EAT38606.1	I.FSSPMADFGYDISNFR.E		2	927.4119	0.2	41.25	1	4.4898E4	16	61.59	PI20-24171-L1.raw	54291	N
CBF79241.1, AAA29352.1, CBU98946.1, XP_001660189.2, sp|P13080.1|MALT_AEDAE, EAT48589.1, EAT38606.1	S.GIVLQYLWGK.N		2	588.8427	0.4	41.24	1	5.9677E4	10	56.22	PI20-24171-L1.raw	49742	N
CBF79241.1, AAA29352.1, CBU98946.1, XP_001660189.2, sp|P13080.1|MALT_AEDAE, EAT48589.1, EAT38606.1	R.VSTPDNVWVDVDNY.V		2	811.8708	0.7	40.28	1	1.6496E5	14	59.37	PI20-24171-L1.raw	52440	N
CBF79241.1, AAA29352.1, CBU98946.1, XP_001660189.2, sp|P13080.1|MALT_AEDAE, EAT48589.1, EAT38606.1	L.SPIFSSPM(+15.99)ADFGYDISNFR.E	Oxidation (M)	3	722.9977	-0.7	40.13	0	0	19	60.17	PI20-24171-L1.raw	53281	N
CBF79241.1, AAA29352.1, CBU98946.1, XP_001660189.2, sp|P13080.1|MALT_AEDAE, EAT48589.1, EAT38606.1	V.LGNHDNNR.L		2	470.2239	1.5	37.61	0	0	8	24.96	PI20-24171-L1.raw	16585	N
CBF79241.1, AAA29352.1, CBU98946.1, XP_001660189.2, sp|P13080.1|MALT_AEDAE, EAT48589.1, EAT38606.1	R.AVLDEYSK.T		2	462.7373	0.2	37.19	1	1.3398E7	8	25.15	PI20-24171-L1.raw	17198	N
CBF79241.1, AAA29352.1, CBU98946.1, XP_001660189.2, sp|P13080.1|MALT_AEDAE, EAT48589.1, EAT38606.1	D.FGYDISNFR.E		2	559.7670	0.3	36.46	1	1.8019E5	9	44.91	PI20-24171-L1.raw	38245	N
CBF79241.1, AAA29352.1, CBU98946.1, XP_001660189.2, sp|P13080.1|MALT_AEDAE, EAT48589.1	R.TTDDPENPAYLVHTQ.T		2	850.8910	-0.9	36.45	0	0	15	38.43	PI20-24171-L1.raw	31442	Y
sp|P13080.1|MALT_AEDAE	RecName: Full=Probable maltase; Flags: Precursor	66683	56	10	39	396.09	68	2.498E+07	5
Protein Accessions	Peptide	PTM	z	m/z	ppm	-10lgP	# Features	Area	Length	RT	Source File	Scan	Unique
CBF79241.1, AAA29352.1, CBU98946.1, XP_001660189.2, sp|P13080.1|MALT_AEDAE, EAT48589.1, EAT38606.1	R.EIQTEYGDLDAFQR.L		2	842.8947	0.6	120.25	2	1.6079E7	14	46.79	PI20-24171-L1.raw	40096	N
CBF79241.1, AAA29352.1, CBU98946.1, XP_001660189.2, sp|P13080.1|MALT_AEDAE, EAT48589.1, ACU30949.1, EAT38606.1, ABM68601.1	K.VPPSNWISVFR.G		2	651.3539	0.4	108.31	1	1.9559E7	11	53.56	PI20-24171-L1.raw	47504	N
CBF79241.1, AAA29352.1, CBU98946.1, XP_001660189.2, sp|P13080.1|MALT_AEDAE, EAT48589.1, ACU30949.1, EAT38606.1	R.NPAVVEEMK.N		2	508.7579	0.4	102.51	1	5.022E6	9	25.02	PI20-24171-L1.raw	16475	N
CBF79241.1, AAA29352.1, CBU98946.1, XP_001660189.2, sp|P13080.1|MALT_AEDAE, EAT48589.1, ACU30949.1, EAT38606.1	R.IMM(+15.99)TEGYTSLPK.I	Oxidation (M)	2	693.8357	-0.2	102.11	1	1.2256E6	12	35.32	PI20-24171-L1.raw	28010	N
CBF79241.1, AAA29352.1, CBU98946.1, XP_001660189.2, sp|P13080.1|MALT_AEDAE, EAT48589.1, ACU30949.1, EAT38606.1	R.IMMTEGYTSLPK.I		2	685.8384	0.2	101.54	1	2.5657E6	12	40.70	PI20-24171-L1.raw	33784	N
CBF79241.1, AAA29352.1, CBU98946.1, XP_001660189.2, sp|P13080.1|MALT_AEDAE, EAT48589.1, EAT38606.1	K.DSDGDGIGDLDGVTEK.L		2	796.8502	0.6	100.80	1	9.0971E6	16	41.13	PI20-24171-L1.raw	34159	N
CPIJ016362-PA, EDS43598.1, XP_001866573.1, ACU30949.1, CBF79241.1, AAA29352.1, CBU98946.1, XP_001660189.2, sp|P13080.1|MALT_AEDAE, EAT48589.1, EAT38606.1, ABM68601.1	R.SNWVLGNHDNNR.L		2	713.3350	0.6	100.25	2	1.417E7	12	24.92	PI20-24171-L1.raw	16398	N
CBF79241.1, AAA29352.1, CBU98946.1, XP_001660189.2, sp|P13080.1|MALT_AEDAE, EAT48589.1	R.SDEASYSAYSR.D		2	618.2623	0.0	91.06	1	3.9048E6	11	23.57	PI20-24171-L1.raw	14749	Y
CBF79241.1, AAA29352.1, CBU98946.1, XP_001660189.2, sp|P13080.1|MALT_AEDAE, EAT48589.1	R.IDAVPYLFESDIIDGR.Y		2	911.9655	0.9	89.10	2	1.2912E7	16	65.46	PI20-24171-L1.raw	57571	Y
CBF79241.1, AAA29352.1, CBU98946.1, XP_001660189.2, sp|P13080.1|MALT_AEDAE, EAT48589.1	L.NFGTEPVALGLSSLFDR.A		2	911.9684	-2.0	88.49	1	7.6398E4	17	66.81	PI20-24171-L1.raw	58424	Y
CBF79241.1, AAA29352.1, CBU98946.1, XP_001660189.2, sp|P13080.1|MALT_AEDAE, EAT48589.1, EAT38606.1, ABM68601.1	R.TPM(+15.99)QWDSGK.N	Oxidation (M)	2	533.2374	0.5	85.54	1	5.5305E6	9	18.65	PI20-24171-L1.raw	9519	N
CBF79241.1, AAA29352.1, CBU98946.1, XP_001660189.2, sp|P13080.1|MALT_AEDAE, EAT48589.1, EAT38606.1	K.VSGENLLVYK.R		2	561.3138	0.2	84.81	1	1.6124E7	10	37.17	PI20-24171-L1.raw	30045	N
CBF79241.1, AAA29352.1, CBU98946.1, XP_001660189.2, sp|P13080.1|MALT_AEDAE, EAT48589.1, EAT38606.1, ABM68601.1	R.MQVVVSSNR.V		2	510.2689	0.2	80.56	1	7.2231E6	9	22.46	PI20-24171-L1.raw	13531	N
CBF79241.1, AAA29352.1, CBU98946.1, XP_001660189.2, sp|P13080.1|MALT_AEDAE, EAT48589.1	F.GTEPVALGLSSLFDR.A		2	781.4153	0.8	76.33	1	3.2025E5	15	60.95	PI20-24171-L1.raw	53806	Y
CBF79241.1, AAA29352.1, CBU98946.1, XP_001660189.2, sp|P13080.1|MALT_AEDAE, EAT48589.1	R.TTDDPENPAYLVHTQTM(+15.99)DQPETYDMIYQWR.A	Oxidation (M)	3	1225.5415	1.4	74.86	1	1.003E6	30	56.56	PI20-24171-L1.raw	49905	Y
CBF79241.1, AAA29352.1, CBU98946.1, XP_001660189.2, sp|P13080.1|MALT_AEDAE, EAT48589.1	R.TTDDPENPAYLVHTQTMDQPETYDMIYQWR.A		3	1220.2086	0.3	74.18	2	1.1031E6	30	59.12	PI20-24171-L1.raw	52189	Y
CBF79241.1, AAA29352.1, CBU98946.1, XP_001660189.2, sp|P13080.1|MALT_AEDAE, EAT48589.1, EAT38606.1, ABM68601.1	K.DIGM(+15.99)DGVWLSPIFSSPM(+15.99)ADFGYDISNFR.E	Oxidation (M)	3	1057.1481	0.5	72.75	1	1.5685E5	28	81.20	PI20-24171-L1.raw	69002	N
CBF79241.1, AAA29352.1, CBU98946.1, XP_001660189.2, sp|P13080.1|MALT_AEDAE, EAT48589.1	R.TTDDPENPAYLVH.T		2	736.3390	0.6	71.57	1	2.6974E5	13	37.28	PI20-24171-L1.raw	30241	Y
CBF79241.1, AAA29352.1, CBU98946.1, XP_001660189.2, sp|P13080.1|MALT_AEDAE, EAT48589.1, EAT38606.1	N.GAQIPFNFEVISNVK.K		2	831.9460	-0.1	66.70	1	2.06E5	15	57.59	PI20-24171-L1.raw	50858	N
CBF79241.1, AAA29352.1, CBU98946.1, XP_001660189.2, sp|P13080.1|MALT_AEDAE, EAT48589.1, EAT38606.1	M.ADFGYDISNFR.E		2	652.7992	0.4	65.79	1	2.1344E5	11	48.11	PI20-24171-L1.raw	41655	N
CBF79241.1, AAA29352.1, CBU98946.1, XP_001660189.2, sp|P13080.1|MALT_AEDAE, EAT48589.1, ACU30949.1, EAT38606.1	R.IM(+15.99)MTEGYTSLPK.I	Oxidation (M)	2	693.8362	0.5	65.41	1	1.9586E6	12	37.88	PI20-24171-L1.raw	30613	N
CBF79241.1, AAA29352.1, CBU98946.1, XP_001660189.2, sp|P13080.1|MALT_AEDAE, EAT48589.1	Y.LFESDIIDGR.Y		2	582.7990	1.0	64.70	1	2.6509E6	10	43.93	PI20-24171-L1.raw	37163	Y
CBF79241.1, AAA29352.1, CBU98946.1, XP_001660189.2, sp|P13080.1|MALT_AEDAE, EAT48589.1	R.TTDDPENPAYLVHTQTM(+15.99)DQPETYDM(+15.99)IYQWR.A	Oxidation (M)	3	1230.8716	0.1	63.97	2	1.297E6	30	52.76	PI20-24171-L1.raw	46558	Y
CBF79241.1, AAA29352.1, CBU98946.1, XP_001660189.2, sp|P13080.1|MALT_AEDAE, EAT48589.1, EAT38606.1	R.QILTEGDIDIK.V		2	622.8408	0.9	60.90	1	4.7522E6	11	40.60	PI20-24171-L1.raw	33635	N
CBF79241.1, AAA29352.1, CBU98946.1, XP_001660189.2, sp|P13080.1|MALT_AEDAE, EAT48589.1, EAT38606.1, ABM68601.1	R.TPMQWDSGK.N		2	525.2401	0.8	60.31	2	3.9945E6	9	26.94	PI20-24171-L1.raw	18632	N
CBF79241.1, AAA29352.1, CBU98946.1, XP_001660189.2, sp|P13080.1|MALT_AEDAE, EAT48589.1	V.ALGLSSLFDR.A		2	539.7986	0.8	59.89	1	6.1805E5	10	53.13	PI20-24171-L1.raw	46697	Y
CBF79241.1, AAA29352.1, CBU98946.1, XP_001660189.2, sp|P13080.1|MALT_AEDAE, EAT48589.1, EAT38606.1	W.LSPIFSSPM(+15.99)ADFGYDISNFR.E	Oxidation (M)	3	760.6929	0.0	58.95	1	2.7776E4	20	63.92	PI20-24171-L1.raw	56232	N
ACU30949.1, CBF79241.1, AAA29352.1, CBU98946.1, XP_001660189.2, sp|P13080.1|MALT_AEDAE, EAT48589.1, EAT38606.1	G.LDWWEHGNFYQVYPR.S		3	670.6483	0.5	54.24	1	9.9623E5	15	53.56	PI20-24171-L1.raw	47176	N
CBF79241.1, AAA29352.1, CBU98946.1, XP_001660189.2, sp|P13080.1|MALT_AEDAE, EAT48589.1	V.ALNFGTEPVALGLSSLFDR.A		3	669.6889	-1.2	53.72	2	5.3105E5	19	71.80	PI20-24171-L1.raw	62159	Y
CBF79241.1, AAA29352.1, CBU98946.1, XP_001660189.2, sp|P13080.1|MALT_AEDAE, EAT48589.1, EAT38606.1	R.GSSWEWNEER.Q		2	640.2706	0.1	53.72	1	7.1701E6	10	35.01	PI20-24171-L1.raw	27625	N
CPIJ016362-PA, CBF79241.1, AAA29352.1, CBU98946.1, XP_001660189.2, sp|P13080.1|MALT_AEDAE, EAT48589.1, EDS43598.1, XP_001866573.1, ACU30949.1, EAT38606.1	K.IDLYNIALQTLPDIAVTY.Y		2	1018.5521	0.9	52.13	1	8.1904E4	18	87.91	PI20-24171-L1.raw	72509	N
CBF79241.1, AAA29352.1, CBU98946.1, XP_001660189.2, sp|P13080.1|MALT_AEDAE, EAT48589.1, EAT38606.1	M.TEGYTSLPK.I		2	498.2563	1.1	51.80	1	7.1015E5	9	25.63	PI20-24171-L1.raw	17396	N
CBF79241.1, AAA29352.1, CBU98946.1, XP_001660189.2, sp|P13080.1|MALT_AEDAE, EAT48589.1, ACU30949.1, EAT38606.1	R.NPAVVEEM(+15.99)K.N	Oxidation (M)	2	516.7579	5.3	51.45	0	0	9	22.02	PI20-24171-L1.raw	13179	N
CBF79241.1, AAA29352.1, CBU98946.1, XP_001660189.2, sp|P13080.1|MALT_AEDAE, EAT48589.1, EAT38606.1, ABM68601.1	K.TWLPVADNYK.T		2	603.8118	0.8	51.01	1	1.2402E7	10	43.30	PI20-24171-L1.raw	36482	N
CBF79241.1, AAA29352.1, CBU98946.1, XP_001660189.2, sp|P13080.1|MALT_AEDAE, EAT48589.1, ACU30949.1, EAT38606.1	K.EQPDLNYR.N		2	517.7488	0.3	49.76	1	1.4369E7	8	25.86	PI20-24171-L1.raw	17782	N
CBF79241.1, AAA29352.1, CBU98946.1, XP_001660189.2, sp|P13080.1|MALT_AEDAE, EAT48589.1	R.TTDDPENPAYLVHTQTMDQPETYDM(+15.99)IYQWR.A	Oxidation (M)	3	1225.5404	0.5	49.34	1	2.9367E5	30	55.42	PI20-24171-L1.raw	49042	Y
CBF79241.1, AAA29352.1, CBU98946.1, XP_001660189.2, sp|P13080.1|MALT_AEDAE, EAT48589.1, EAT38606.1	F.NFEVISNVK.K		2	525.2850	0.2	49.20	1	1.5624E6	9	34.57	PI20-24171-L1.raw	27188	N
CBF79241.1, AAA29352.1, CBU98946.1, XP_001660189.2, sp|P13080.1|MALT_AEDAE, EAT48589.1, EAT38606.1	I.FSSPM(+15.99)ADFGYDISNFR.E	Oxidation (M)	3	623.9426	1.1	49.00	2	3.7613E5	16	53.96	PI20-24171-L1.raw	47524	N
CBF79241.1, AAA29352.1, CBU98946.1, XP_001660189.2, sp|P13080.1|MALT_AEDAE, EAT48589.1, EAT38606.1, ABM68601.1	R.M(+15.99)QVVVSSNR.V	Oxidation (M)	2	518.2661	-0.3	48.00	3	1.7975E6	9	19.91	PI20-24171-L1.raw	11322	N
ACU30949.1, CBF79241.1, AAA29352.1, CBU98946.1, XP_001660189.2, sp|P13080.1|MALT_AEDAE, EAT48589.1, EAT38606.1	T.GLDWWEHGNFYQVYPR.S		3	689.6550	0.0	43.90	1	6.0269E4	16	54.92	PI20-24171-L1.raw	48575	N
CBF79241.1, AAA29352.1, CBU98946.1, XP_001660189.2, sp|P13080.1|MALT_AEDAE, EAT48589.1, ACU30949.1, EAT38606.1	R.IM(+15.99)M(+15.99)TEGYTSLPK.I	Oxidation (M)	2	701.8334	0.2	42.81	1	2.3205E6	12	31.10	PI20-24171-L1.raw	23783	N
CBF79241.1, AAA29352.1, CBU98946.1, XP_001660189.2, sp|P13080.1|MALT_AEDAE, EAT48589.1, EAT38606.1	I.FSSPMADFGYDISNFR.E		2	927.4119	0.2	41.25	1	4.4898E4	16	61.59	PI20-24171-L1.raw	54291	N
CBF79241.1, AAA29352.1, CBU98946.1, XP_001660189.2, sp|P13080.1|MALT_AEDAE, EAT48589.1, EAT38606.1	S.GIVLQYLWGK.N		2	588.8427	0.4	41.24	1	5.9677E4	10	56.22	PI20-24171-L1.raw	49742	N
CBF79241.1, AAA29352.1, CBU98946.1, XP_001660189.2, sp|P13080.1|MALT_AEDAE, EAT48589.1, EAT38606.1	R.VSTPDNVWVDVDNY.V		2	811.8708	0.7	40.28	1	1.6496E5	14	59.37	PI20-24171-L1.raw	52440	N
CBF79241.1, AAA29352.1, CBU98946.1, XP_001660189.2, sp|P13080.1|MALT_AEDAE, EAT48589.1, EAT38606.1	L.SPIFSSPM(+15.99)ADFGYDISNFR.E	Oxidation (M)	3	722.9977	-0.7	40.13	0	0	19	60.17	PI20-24171-L1.raw	53281	N
CBF79241.1, AAA29352.1, CBU98946.1, XP_001660189.2, sp|P13080.1|MALT_AEDAE, EAT48589.1, EAT38606.1	V.LGNHDNNR.L		2	470.2239	1.5	37.61	0	0	8	24.96	PI20-24171-L1.raw	16585	N
CBF79241.1, AAA29352.1, CBU98946.1, XP_001660189.2, sp|P13080.1|MALT_AEDAE, EAT48589.1, EAT38606.1	R.AVLDEYSK.T		2	462.7373	0.2	37.19	1	1.3398E7	8	25.15	PI20-24171-L1.raw	17198	N
CBF79241.1, AAA29352.1, CBU98946.1, XP_001660189.2, sp|P13080.1|MALT_AEDAE, EAT48589.1, EAT38606.1	D.FGYDISNFR.E		2	559.7670	0.3	36.46	1	1.8019E5	9	44.91	PI20-24171-L1.raw	38245	N
CBF79241.1, AAA29352.1, CBU98946.1, XP_001660189.2, sp|P13080.1|MALT_AEDAE, EAT48589.1	R.TTDDPENPAYLVHTQ.T		2	850.8910	-0.9	36.45	0	0	15	38.43	PI20-24171-L1.raw	31442	Y
EAT48589.1	AAEL000392-PB [Aedes aegypti]	66683	56	10	39	396.09	68	2.498E+07	5
Protein Accessions	Peptide	PTM	z	m/z	ppm	-10lgP	# Features	Area	Length	RT	Source File	Scan	Unique
CBF79241.1, AAA29352.1, CBU98946.1, XP_001660189.2, sp|P13080.1|MALT_AEDAE, EAT48589.1, EAT38606.1	R.EIQTEYGDLDAFQR.L		2	842.8947	0.6	120.25	2	1.6079E7	14	46.79	PI20-24171-L1.raw	40096	N
CBF79241.1, AAA29352.1, CBU98946.1, XP_001660189.2, sp|P13080.1|MALT_AEDAE, EAT48589.1, ACU30949.1, EAT38606.1, ABM68601.1	K.VPPSNWISVFR.G		2	651.3539	0.4	108.31	1	1.9559E7	11	53.56	PI20-24171-L1.raw	47504	N
CBF79241.1, AAA29352.1, CBU98946.1, XP_001660189.2, sp|P13080.1|MALT_AEDAE, EAT48589.1, ACU30949.1, EAT38606.1	R.NPAVVEEMK.N		2	508.7579	0.4	102.51	1	5.022E6	9	25.02	PI20-24171-L1.raw	16475	N
CBF79241.1, AAA29352.1, CBU98946.1, XP_001660189.2, sp|P13080.1|MALT_AEDAE, EAT48589.1, ACU30949.1, EAT38606.1	R.IMM(+15.99)TEGYTSLPK.I	Oxidation (M)	2	693.8357	-0.2	102.11	1	1.2256E6	12	35.32	PI20-24171-L1.raw	28010	N
CBF79241.1, AAA29352.1, CBU98946.1, XP_001660189.2, sp|P13080.1|MALT_AEDAE, EAT48589.1, ACU30949.1, EAT38606.1	R.IMMTEGYTSLPK.I		2	685.8384	0.2	101.54	1	2.5657E6	12	40.70	PI20-24171-L1.raw	33784	N
CBF79241.1, AAA29352.1, CBU98946.1, XP_001660189.2, sp|P13080.1|MALT_AEDAE, EAT48589.1, EAT38606.1	K.DSDGDGIGDLDGVTEK.L		2	796.8502	0.6	100.80	1	9.0971E6	16	41.13	PI20-24171-L1.raw	34159	N
CPIJ016362-PA, EDS43598.1, XP_001866573.1, ACU30949.1, CBF79241.1, AAA29352.1, CBU98946.1, XP_001660189.2, sp|P13080.1|MALT_AEDAE, EAT48589.1, EAT38606.1, ABM68601.1	R.SNWVLGNHDNNR.L		2	713.3350	0.6	100.25	2	1.417E7	12	24.92	PI20-24171-L1.raw	16398	N
CBF79241.1, AAA29352.1, CBU98946.1, XP_001660189.2, sp|P13080.1|MALT_AEDAE, EAT48589.1	R.SDEASYSAYSR.D		2	618.2623	0.0	91.06	1	3.9048E6	11	23.57	PI20-24171-L1.raw	14749	Y
CBF79241.1, AAA29352.1, CBU98946.1, XP_001660189.2, sp|P13080.1|MALT_AEDAE, EAT48589.1	R.IDAVPYLFESDIIDGR.Y		2	911.9655	0.9	89.10	2	1.2912E7	16	65.46	PI20-24171-L1.raw	57571	Y
CBF79241.1, AAA29352.1, CBU98946.1, XP_001660189.2, sp|P13080.1|MALT_AEDAE, EAT48589.1	L.NFGTEPVALGLSSLFDR.A		2	911.9684	-2.0	88.49	1	7.6398E4	17	66.81	PI20-24171-L1.raw	58424	Y
CBF79241.1, AAA29352.1, CBU98946.1, XP_001660189.2, sp|P13080.1|MALT_AEDAE, EAT48589.1, EAT38606.1, ABM68601.1	R.TPM(+15.99)QWDSGK.N	Oxidation (M)	2	533.2374	0.5	85.54	1	5.5305E6	9	18.65	PI20-24171-L1.raw	9519	N
CBF79241.1, AAA29352.1, CBU98946.1, XP_001660189.2, sp|P13080.1|MALT_AEDAE, EAT48589.1, EAT38606.1	K.VSGENLLVYK.R		2	561.3138	0.2	84.81	1	1.6124E7	10	37.17	PI20-24171-L1.raw	30045	N
CBF79241.1, AAA29352.1, CBU98946.1, XP_001660189.2, sp|P13080.1|MALT_AEDAE, EAT48589.1, EAT38606.1, ABM68601.1	R.MQVVVSSNR.V		2	510.2689	0.2	80.56	1	7.2231E6	9	22.46	PI20-24171-L1.raw	13531	N
CBF79241.1, AAA29352.1, CBU98946.1, XP_001660189.2, sp|P13080.1|MALT_AEDAE, EAT48589.1	F.GTEPVALGLSSLFDR.A		2	781.4153	0.8	76.33	1	3.2025E5	15	60.95	PI20-24171-L1.raw	53806	Y
CBF79241.1, AAA29352.1, CBU98946.1, XP_001660189.2, sp|P13080.1|MALT_AEDAE, EAT48589.1	R.TTDDPENPAYLVHTQTM(+15.99)DQPETYDMIYQWR.A	Oxidation (M)	3	1225.5415	1.4	74.86	1	1.003E6	30	56.56	PI20-24171-L1.raw	49905	Y
CBF79241.1, AAA29352.1, CBU98946.1, XP_001660189.2, sp|P13080.1|MALT_AEDAE, EAT48589.1	R.TTDDPENPAYLVHTQTMDQPETYDMIYQWR.A		3	1220.2086	0.3	74.18	2	1.1031E6	30	59.12	PI20-24171-L1.raw	52189	Y
CBF79241.1, AAA29352.1, CBU98946.1, XP_001660189.2, sp|P13080.1|MALT_AEDAE, EAT48589.1, EAT38606.1, ABM68601.1	K.DIGM(+15.99)DGVWLSPIFSSPM(+15.99)ADFGYDISNFR.E	Oxidation (M)	3	1057.1481	0.5	72.75	1	1.5685E5	28	81.20	PI20-24171-L1.raw	69002	N
CBF79241.1, AAA29352.1, CBU98946.1, XP_001660189.2, sp|P13080.1|MALT_AEDAE, EAT48589.1	R.TTDDPENPAYLVH.T		2	736.3390	0.6	71.57	1	2.6974E5	13	37.28	PI20-24171-L1.raw	30241	Y
CBF79241.1, AAA29352.1, CBU98946.1, XP_001660189.2, sp|P13080.1|MALT_AEDAE, EAT48589.1, EAT38606.1	N.GAQIPFNFEVISNVK.K		2	831.9460	-0.1	66.70	1	2.06E5	15	57.59	PI20-24171-L1.raw	50858	N
CBF79241.1, AAA29352.1, CBU98946.1, XP_001660189.2, sp|P13080.1|MALT_AEDAE, EAT48589.1, EAT38606.1	M.ADFGYDISNFR.E		2	652.7992	0.4	65.79	1	2.1344E5	11	48.11	PI20-24171-L1.raw	41655	N
CBF79241.1, AAA29352.1, CBU98946.1, XP_001660189.2, sp|P13080.1|MALT_AEDAE, EAT48589.1, ACU30949.1, EAT38606.1	R.IM(+15.99)MTEGYTSLPK.I	Oxidation (M)	2	693.8362	0.5	65.41	1	1.9586E6	12	37.88	PI20-24171-L1.raw	30613	N
CBF79241.1, AAA29352.1, CBU98946.1, XP_001660189.2, sp|P13080.1|MALT_AEDAE, EAT48589.1	Y.LFESDIIDGR.Y		2	582.7990	1.0	64.70	1	2.6509E6	10	43.93	PI20-24171-L1.raw	37163	Y
CBF79241.1, AAA29352.1, CBU98946.1, XP_001660189.2, sp|P13080.1|MALT_AEDAE, EAT48589.1	R.TTDDPENPAYLVHTQTM(+15.99)DQPETYDM(+15.99)IYQWR.A	Oxidation (M)	3	1230.8716	0.1	63.97	2	1.297E6	30	52.76	PI20-24171-L1.raw	46558	Y
CBF79241.1, AAA29352.1, CBU98946.1, XP_001660189.2, sp|P13080.1|MALT_AEDAE, EAT48589.1, EAT38606.1	R.QILTEGDIDIK.V		2	622.8408	0.9	60.90	1	4.7522E6	11	40.60	PI20-24171-L1.raw	33635	N
CBF79241.1, AAA29352.1, CBU98946.1, XP_001660189.2, sp|P13080.1|MALT_AEDAE, EAT48589.1, EAT38606.1, ABM68601.1	R.TPMQWDSGK.N		2	525.2401	0.8	60.31	2	3.9945E6	9	26.94	PI20-24171-L1.raw	18632	N
CBF79241.1, AAA29352.1, CBU98946.1, XP_001660189.2, sp|P13080.1|MALT_AEDAE, EAT48589.1	V.ALGLSSLFDR.A		2	539.7986	0.8	59.89	1	6.1805E5	10	53.13	PI20-24171-L1.raw	46697	Y
CBF79241.1, AAA29352.1, CBU98946.1, XP_001660189.2, sp|P13080.1|MALT_AEDAE, EAT48589.1, EAT38606.1	W.LSPIFSSPM(+15.99)ADFGYDISNFR.E	Oxidation (M)	3	760.6929	0.0	58.95	1	2.7776E4	20	63.92	PI20-24171-L1.raw	56232	N
ACU30949.1, CBF79241.1, AAA29352.1, CBU98946.1, XP_001660189.2, sp|P13080.1|MALT_AEDAE, EAT48589.1, EAT38606.1	G.LDWWEHGNFYQVYPR.S		3	670.6483	0.5	54.24	1	9.9623E5	15	53.56	PI20-24171-L1.raw	47176	N
CBF79241.1, AAA29352.1, CBU98946.1, XP_001660189.2, sp|P13080.1|MALT_AEDAE, EAT48589.1	V.ALNFGTEPVALGLSSLFDR.A		3	669.6889	-1.2	53.72	2	5.3105E5	19	71.80	PI20-24171-L1.raw	62159	Y
CBF79241.1, AAA29352.1, CBU98946.1, XP_001660189.2, sp|P13080.1|MALT_AEDAE, EAT48589.1, EAT38606.1	R.GSSWEWNEER.Q		2	640.2706	0.1	53.72	1	7.1701E6	10	35.01	PI20-24171-L1.raw	27625	N
CPIJ016362-PA, CBF79241.1, AAA29352.1, CBU98946.1, XP_001660189.2, sp|P13080.1|MALT_AEDAE, EAT48589.1, EDS43598.1, XP_001866573.1, ACU30949.1, EAT38606.1	K.IDLYNIALQTLPDIAVTY.Y		2	1018.5521	0.9	52.13	1	8.1904E4	18	87.91	PI20-24171-L1.raw	72509	N
CBF79241.1, AAA29352.1, CBU98946.1, XP_001660189.2, sp|P13080.1|MALT_AEDAE, EAT48589.1, EAT38606.1	M.TEGYTSLPK.I		2	498.2563	1.1	51.80	1	7.1015E5	9	25.63	PI20-24171-L1.raw	17396	N
CBF79241.1, AAA29352.1, CBU98946.1, XP_001660189.2, sp|P13080.1|MALT_AEDAE, EAT48589.1, ACU30949.1, EAT38606.1	R.NPAVVEEM(+15.99)K.N	Oxidation (M)	2	516.7579	5.3	51.45	0	0	9	22.02	PI20-24171-L1.raw	13179	N
CBF79241.1, AAA29352.1, CBU98946.1, XP_001660189.2, sp|P13080.1|MALT_AEDAE, EAT48589.1, EAT38606.1, ABM68601.1	K.TWLPVADNYK.T		2	603.8118	0.8	51.01	1	1.2402E7	10	43.30	PI20-24171-L1.raw	36482	N
CBF79241.1, AAA29352.1, CBU98946.1, XP_001660189.2, sp|P13080.1|MALT_AEDAE, EAT48589.1, ACU30949.1, EAT38606.1	K.EQPDLNYR.N		2	517.7488	0.3	49.76	1	1.4369E7	8	25.86	PI20-24171-L1.raw	17782	N
CBF79241.1, AAA29352.1, CBU98946.1, XP_001660189.2, sp|P13080.1|MALT_AEDAE, EAT48589.1	R.TTDDPENPAYLVHTQTMDQPETYDM(+15.99)IYQWR.A	Oxidation (M)	3	1225.5404	0.5	49.34	1	2.9367E5	30	55.42	PI20-24171-L1.raw	49042	Y
CBF79241.1, AAA29352.1, CBU98946.1, XP_001660189.2, sp|P13080.1|MALT_AEDAE, EAT48589.1, EAT38606.1	F.NFEVISNVK.K		2	525.2850	0.2	49.20	1	1.5624E6	9	34.57	PI20-24171-L1.raw	27188	N
CBF79241.1, AAA29352.1, CBU98946.1, XP_001660189.2, sp|P13080.1|MALT_AEDAE, EAT48589.1, EAT38606.1	I.FSSPM(+15.99)ADFGYDISNFR.E	Oxidation (M)	3	623.9426	1.1	49.00	2	3.7613E5	16	53.96	PI20-24171-L1.raw	47524	N
CBF79241.1, AAA29352.1, CBU98946.1, XP_001660189.2, sp|P13080.1|MALT_AEDAE, EAT48589.1, EAT38606.1, ABM68601.1	R.M(+15.99)QVVVSSNR.V	Oxidation (M)	2	518.2661	-0.3	48.00	3	1.7975E6	9	19.91	PI20-24171-L1.raw	11322	N
ACU30949.1, CBF79241.1, AAA29352.1, CBU98946.1, XP_001660189.2, sp|P13080.1|MALT_AEDAE, EAT48589.1, EAT38606.1	T.GLDWWEHGNFYQVYPR.S		3	689.6550	0.0	43.90	1	6.0269E4	16	54.92	PI20-24171-L1.raw	48575	N
CBF79241.1, AAA29352.1, CBU98946.1, XP_001660189.2, sp|P13080.1|MALT_AEDAE, EAT48589.1, ACU30949.1, EAT38606.1	R.IM(+15.99)M(+15.99)TEGYTSLPK.I	Oxidation (M)	2	701.8334	0.2	42.81	1	2.3205E6	12	31.10	PI20-24171-L1.raw	23783	N
CBF79241.1, AAA29352.1, CBU98946.1, XP_001660189.2, sp|P13080.1|MALT_AEDAE, EAT48589.1, EAT38606.1	I.FSSPMADFGYDISNFR.E		2	927.4119	0.2	41.25	1	4.4898E4	16	61.59	PI20-24171-L1.raw	54291	N
CBF79241.1, AAA29352.1, CBU98946.1, XP_001660189.2, sp|P13080.1|MALT_AEDAE, EAT48589.1, EAT38606.1	S.GIVLQYLWGK.N		2	588.8427	0.4	41.24	1	5.9677E4	10	56.22	PI20-24171-L1.raw	49742	N
CBF79241.1, AAA29352.1, CBU98946.1, XP_001660189.2, sp|P13080.1|MALT_AEDAE, EAT48589.1, EAT38606.1	R.VSTPDNVWVDVDNY.V		2	811.8708	0.7	40.28	1	1.6496E5	14	59.37	PI20-24171-L1.raw	52440	N
CBF79241.1, AAA29352.1, CBU98946.1, XP_001660189.2, sp|P13080.1|MALT_AEDAE, EAT48589.1, EAT38606.1	L.SPIFSSPM(+15.99)ADFGYDISNFR.E	Oxidation (M)	3	722.9977	-0.7	40.13	0	0	19	60.17	PI20-24171-L1.raw	53281	N
CBF79241.1, AAA29352.1, CBU98946.1, XP_001660189.2, sp|P13080.1|MALT_AEDAE, EAT48589.1, EAT38606.1	V.LGNHDNNR.L		2	470.2239	1.5	37.61	0	0	8	24.96	PI20-24171-L1.raw	16585	N
CBF79241.1, AAA29352.1, CBU98946.1, XP_001660189.2, sp|P13080.1|MALT_AEDAE, EAT48589.1, EAT38606.1	R.AVLDEYSK.T		2	462.7373	0.2	37.19	1	1.3398E7	8	25.15	PI20-24171-L1.raw	17198	N
CBF79241.1, AAA29352.1, CBU98946.1, XP_001660189.2, sp|P13080.1|MALT_AEDAE, EAT48589.1, EAT38606.1	D.FGYDISNFR.E		2	559.7670	0.3	36.46	1	1.8019E5	9	44.91	PI20-24171-L1.raw	38245	N
CBF79241.1, AAA29352.1, CBU98946.1, XP_001660189.2, sp|P13080.1|MALT_AEDAE, EAT48589.1	R.TTDDPENPAYLVHTQ.T		2	850.8910	-0.9	36.45	0	0	15	38.43	PI20-24171-L1.raw	31442	Y
EAT48421.1	AAEL000556-PA [Aedes aegypti]	17314	44	7	7	222.07	10	2.0133E+07	55
Protein Accessions	Peptide	PTM	z	m/z	ppm	-10lgP	# Features	Area	Length	RT	Source File	Scan	Unique
EAT48421.1, XP_001647973.1, ABF18034.1	K.NINWGWNDVVC(+57.02)TSK.R	Carbamidomethylation	2	846.8940	0.6	105.80	1	2.955E6	14	51.43	PI20-24171-L1.raw	44948	Y
EAT48421.1, XP_001647973.1	K.VELWIGASDQTK.E		2	673.8513	0.2	86.55	1	5.8266E6	12	43.33	PI20-24171-L1.raw	36520	Y
EAT48421.1, XP_001647973.1	K.FC(+57.02)FPNEVATWTGAVEY.C	Carbamidomethylation	2	945.9226	0.7	82.23	1	8.5573E5	16	70.97	PI20-24171-L1.raw	61412	Y
EAT48421.1, XP_001647973.1	K.LAVVNSEAK.Q		2	465.7665	0.4	69.45	1	9.9301E6	9	19.85	PI20-24171-L1.raw	11053	Y
EAT48421.1, XP_001647973.1	K.PVEYANWMPGKPDNK.D		3	582.6155	0.2	50.60	1	2.5998E5	15	37.04	PI20-24171-L1.raw	30082	Y
EAT48421.1, XP_001647973.1	K.FC(+57.02)FPNEVATWTGA.V	Carbamidomethylation	2	750.3357	1.2	49.90	1	3.0187E4	13	64.88	PI20-24171-L1.raw	56991	Y
EAT48421.1, XP_001647973.1	K.FC(+57.02)FPNEVATW.T	Carbamidomethylation	2	635.7816	-0.1	37.98	1	1.1004E5	10	63.97	PI20-24171-L1.raw	56254	Y
EAT48421.1, XP_001647973.1	K.PVEYANWM(+15.99)PGKPDNK.D	Oxidation (M)	3	587.9480	1.7	36.07	1	1.6549E5	15	30.87	PI20-24171-L1.raw	23342	Y
XP_001647973.1	perlucin [Aedes aegypti]	17314	44	7	7	222.07	10	2.0133E+07	55
Protein Accessions	Peptide	PTM	z	m/z	ppm	-10lgP	# Features	Area	Length	RT	Source File	Scan	Unique
EAT48421.1, XP_001647973.1, ABF18034.1	K.NINWGWNDVVC(+57.02)TSK.R	Carbamidomethylation	2	846.8940	0.6	105.80	1	2.955E6	14	51.43	PI20-24171-L1.raw	44948	Y
EAT48421.1, XP_001647973.1	K.VELWIGASDQTK.E		2	673.8513	0.2	86.55	1	5.8266E6	12	43.33	PI20-24171-L1.raw	36520	Y
EAT48421.1, XP_001647973.1	K.FC(+57.02)FPNEVATWTGAVEY.C	Carbamidomethylation	2	945.9226	0.7	82.23	1	8.5573E5	16	70.97	PI20-24171-L1.raw	61412	Y
EAT48421.1, XP_001647973.1	K.LAVVNSEAK.Q		2	465.7665	0.4	69.45	1	9.9301E6	9	19.85	PI20-24171-L1.raw	11053	Y
EAT48421.1, XP_001647973.1	K.PVEYANWMPGKPDNK.D		3	582.6155	0.2	50.60	1	2.5998E5	15	37.04	PI20-24171-L1.raw	30082	Y
EAT48421.1, XP_001647973.1	K.FC(+57.02)FPNEVATWTGA.V	Carbamidomethylation	2	750.3357	1.2	49.90	1	3.0187E4	13	64.88	PI20-24171-L1.raw	56991	Y
EAT48421.1, XP_001647973.1	K.FC(+57.02)FPNEVATW.T	Carbamidomethylation	2	635.7816	-0.1	37.98	1	1.1004E5	10	63.97	PI20-24171-L1.raw	56254	Y
EAT48421.1, XP_001647973.1	K.PVEYANWM(+15.99)PGKPDNK.D	Oxidation (M)	3	587.9480	1.7	36.07	1	1.6549E5	15	30.87	PI20-24171-L1.raw	23342	Y
AAX20245.1	putative 7.8 kDa acidic protein [Aedes aegypti]	10741	41	4	4	152.71	7	1.7578E+07	63
Protein Accessions	Peptide	PTM	z	m/z	ppm	-10lgP	# Features	Area	Length	RT	Source File	Scan	Unique
AAX20245.1, EAT39919.1, AAL76011.1, XP_001659112.2	R.YLPC(+57.02)NFGDTFSLEQQK.C	Carbamidomethylation	2	973.9518	0.6	81.92	2	1.0005E7	16	51.81	PI20-24171-L1.raw	45272	Y
AAX20245.1, EAT39919.1, AAL76011.1, XP_001659112.2	K.MGESFAATK.F		2	471.2239	0.9	73.05	2	2.7383E6	9	22.96	PI20-24171-L1.raw	14062	Y
AAX20245.1, EAT39919.1, AAL76011.1, XP_001659112.2	K.FAFGYC(+57.02)TC(+57.02)GEENGK.K	Carbamidomethylation	2	820.3298	0.4	64.01	1	4.4565E6	14	38.12	PI20-24171-L1.raw	30847	Y
AAX20245.1, EAT39919.1, AAL76011.1, XP_001659112.2	K.M(+15.99)GESFAATK.F	Oxidation (M)	2	479.2216	1.3	54.03	1	2.2988E5	9	21.96	PI20-24171-L1.raw	13426	Y
AAX20245.1, EAT39919.1, AAL76011.1, XP_001659112.2	C.NFGDTFSLEQQK.C		2	707.3362	0.4	51.72	1	1.4858E5	12	41.91	PI20-24171-L1.raw	35143	Y
EAT39919.1	AAEL008305-PA [Aedes aegypti]	10781	41	4	4	152.71	7	1.7578E+07	63
Protein Accessions	Peptide	PTM	z	m/z	ppm	-10lgP	# Features	Area	Length	RT	Source File	Scan	Unique
AAX20245.1, EAT39919.1, AAL76011.1, XP_001659112.2	R.YLPC(+57.02)NFGDTFSLEQQK.C	Carbamidomethylation	2	973.9518	0.6	81.92	2	1.0005E7	16	51.81	PI20-24171-L1.raw	45272	Y
AAX20245.1, EAT39919.1, AAL76011.1, XP_001659112.2	K.MGESFAATK.F		2	471.2239	0.9	73.05	2	2.7383E6	9	22.96	PI20-24171-L1.raw	14062	Y
AAX20245.1, EAT39919.1, AAL76011.1, XP_001659112.2	K.FAFGYC(+57.02)TC(+57.02)GEENGK.K	Carbamidomethylation	2	820.3298	0.4	64.01	1	4.4565E6	14	38.12	PI20-24171-L1.raw	30847	Y
AAX20245.1, EAT39919.1, AAL76011.1, XP_001659112.2	K.M(+15.99)GESFAATK.F	Oxidation (M)	2	479.2216	1.3	54.03	1	2.2988E5	9	21.96	PI20-24171-L1.raw	13426	Y
AAX20245.1, EAT39919.1, AAL76011.1, XP_001659112.2	C.NFGDTFSLEQQK.C		2	707.3362	0.4	51.72	1	1.4858E5	12	41.91	PI20-24171-L1.raw	35143	Y
AAL76011.1	putative 7.8 kDa secreted protein [Aedes aegypti]	10741	41	4	4	152.71	7	1.7578E+07	63
Protein Accessions	Peptide	PTM	z	m/z	ppm	-10lgP	# Features	Area	Length	RT	Source File	Scan	Unique
AAX20245.1, EAT39919.1, AAL76011.1, XP_001659112.2	R.YLPC(+57.02)NFGDTFSLEQQK.C	Carbamidomethylation	2	973.9518	0.6	81.92	2	1.0005E7	16	51.81	PI20-24171-L1.raw	45272	Y
AAX20245.1, EAT39919.1, AAL76011.1, XP_001659112.2	K.MGESFAATK.F		2	471.2239	0.9	73.05	2	2.7383E6	9	22.96	PI20-24171-L1.raw	14062	Y
AAX20245.1, EAT39919.1, AAL76011.1, XP_001659112.2	K.FAFGYC(+57.02)TC(+57.02)GEENGK.K	Carbamidomethylation	2	820.3298	0.4	64.01	1	4.4565E6	14	38.12	PI20-24171-L1.raw	30847	Y
AAX20245.1, EAT39919.1, AAL76011.1, XP_001659112.2	K.M(+15.99)GESFAATK.F	Oxidation (M)	2	479.2216	1.3	54.03	1	2.2988E5	9	21.96	PI20-24171-L1.raw	13426	Y
AAX20245.1, EAT39919.1, AAL76011.1, XP_001659112.2	C.NFGDTFSLEQQK.C		2	707.3362	0.4	51.72	1	1.4858E5	12	41.91	PI20-24171-L1.raw	35143	Y
XP_001659112.2	uncharacterized protein LOC5570404 [Aedes aegypti]	10741	41	4	4	152.71	7	1.7578E+07	63
Protein Accessions	Peptide	PTM	z	m/z	ppm	-10lgP	# Features	Area	Length	RT	Source File	Scan	Unique
AAX20245.1, EAT39919.1, AAL76011.1, XP_001659112.2	R.YLPC(+57.02)NFGDTFSLEQQK.C	Carbamidomethylation	2	973.9518	0.6	81.92	2	1.0005E7	16	51.81	PI20-24171-L1.raw	45272	Y
AAX20245.1, EAT39919.1, AAL76011.1, XP_001659112.2	K.MGESFAATK.F		2	471.2239	0.9	73.05	2	2.7383E6	9	22.96	PI20-24171-L1.raw	14062	Y
AAX20245.1, EAT39919.1, AAL76011.1, XP_001659112.2	K.FAFGYC(+57.02)TC(+57.02)GEENGK.K	Carbamidomethylation	2	820.3298	0.4	64.01	1	4.4565E6	14	38.12	PI20-24171-L1.raw	30847	Y
AAX20245.1, EAT39919.1, AAL76011.1, XP_001659112.2	K.M(+15.99)GESFAATK.F	Oxidation (M)	2	479.2216	1.3	54.03	1	2.2988E5	9	21.96	PI20-24171-L1.raw	13426	Y
AAX20245.1, EAT39919.1, AAL76011.1, XP_001659112.2	C.NFGDTFSLEQQK.C		2	707.3362	0.4	51.72	1	1.4858E5	12	41.91	PI20-24171-L1.raw	35143	Y
XP_001650666.1	uncharacterized protein LOC5566274 [Aedes aegypti]	66239	46	23	23	317.74	32	1.5287E+07	26
Protein Accessions	Peptide	PTM	z	m/z	ppm	-10lgP	# Features	Area	Length	RT	Source File	Scan	Unique
XP_001650666.1, XP_021711721.1, EAT48212.1, XP_021712424.1, AAL76020.1	K.GDALTNINSIQPGLSWFNR.V		2	1052.0355	1.0	115.36	2	5.3375E5	19	62.22	PI20-24171-L1.raw	54754	Y
XP_001650666.1, XP_021711721.1, EAT48212.1, XP_021712424.1	R.MYDESITALPDSLK.N		2	791.8864	-0.9	88.62	1	1.6564E5	14	49.39	PI20-24171-L1.raw	43070	Y
XP_001650666.1, XP_021711721.1, EAT48212.1, XP_021712424.1	R.M(+15.99)YDESITALPDSLK.N	Oxidation (M)	2	799.8847	0.2	88.40	1	5.2027E5	14	47.06	PI20-24171-L1.raw	40440	Y
XP_001650666.1, XP_021711721.1, EAT48212.1, XP_021712424.1	K.DLEGITDELGK.V		2	595.3003	-1.2	86.66	1	5.0232E5	11	46.96	PI20-24171-L1.raw	40423	Y
XP_001650666.1, XP_021711721.1, EAT48212.1, XP_021712424.1	R.DGGEDSILLEAEVLK.M		2	794.4097	0.6	83.50	1	6.622E5	15	59.40	PI20-24171-L1.raw	52456	Y
XP_001650666.1, XP_021711721.1, EAT48212.1, XP_021712424.1	K.IEQTLTHINQPIYTGDDESEVSDSDQC(+57.02)AQMLR.G	Carbamidomethylation	3	1231.8923	-0.5	81.59	1	1.5642E5	32	47.09	PI20-24171-L1.raw	40674	Y
XP_001650666.1, XP_021711721.1, EAT48212.1, XP_021712424.1	K.DIATLEQNVNTLHK.D		2	798.4240	1.2	79.73	1	8.1476E4	14	39.73	PI20-24171-L1.raw	32825	Y
XP_001650666.1, XP_021711721.1, EAT48212.1, XP_021712424.1	K.IYNHVTNQC(+57.02)ILATNEVEDVNNSNPK.F	Carbamidomethylation	3	962.7949	0.6	75.85	1	7.7611E5	25	38.21	PI20-24171-L1.raw	31242	Y
XP_001650666.1, XP_021711721.1, EAT48212.1, XP_021712424.1, AAL76020.1	K.IFDQWTQDLAK.L		2	682.8464	0.8	75.71	1	1.1661E6	11	50.71	PI20-24171-L1.raw	44294	Y
XP_001650666.1, XP_021711721.1, EAT48212.1, XP_021712424.1	A.EENC(+57.02)EISANELGK.I	Carbamidomethylation	2	746.8331	0.4	72.94	1	8.9756E5	13	29.77	PI20-24171-L1.raw	21899	Y
XP_001650666.1, XP_021711721.1, EAT48212.1, XP_021712424.1	R.TELQYDPHVPDEVVR.M		3	599.6323	0.5	70.16	2	1.8588E6	15	38.76	PI20-24171-L1.raw	31687	Y
XP_001650666.1, XP_021711721.1, EAT48212.1, XP_021712424.1	R.DYEDQLSVLK.N		2	605.3040	0.9	69.60	1	9.2786E5	10	44.90	PI20-24171-L1.raw	38189	Y
XP_001650666.1, XP_021711721.1, EAT48212.1, XP_021712424.1	K.IESEFNAYQTM(+15.99)K.S	Oxidation (M)	2	738.8375	0.1	67.39	1	7.492E5	12	31.50	PI20-24171-L1.raw	23796	Y
XP_001650666.1, XP_021711721.1, EAT48212.1, XP_021712424.1, AAL76020.1	K.TASNDC(+57.02)TPFR.L	Carbamidomethylation	2	584.7570	1.3	63.30	1	1.0734E6	10	22.69	PI20-24171-L1.raw	13803	Y
XP_001650666.1, XP_021711721.1, EAT48212.1, XP_021712424.1	K.IESEFNAYQTMK.S		2	730.8397	-0.3	61.02	0	0	12	37.26	PI20-24171-L1.raw	30288	Y
XP_001650666.1, XP_021711721.1, EAT48212.1, XP_021712424.1, AAL76020.1	K.LLVVSTNYYK.I		2	600.3370	-0.3	60.49	1	5.4562E5	10	39.33	PI20-24171-L1.raw	32343	Y
XP_001650666.1, XP_021711721.1, EAT48212.1, XP_021712424.1, AAL76020.1	K.LLVVSTNYY.K		2	536.2897	0.1	54.82	0	0	9	52.25	PI20-24171-L1.raw	45971	Y
XP_001650666.1, XP_021711721.1, EAT48212.1, XP_021712424.1	K.NDLEQLK.I		2	430.2297	0.2	52.78	1	9.275E5	7	23.23	PI20-24171-L1.raw	14430	Y
XP_001650666.1, XP_021711721.1, EAT48212.1, XP_021712424.1, AAL76020.1	K.SVDHLMVTNVGK.V		3	433.8963	1.3	49.88	1	2.9118E5	12	28.93	PI20-24171-L1.raw	21018	Y
XP_001650666.1, XP_021711721.1, EAT48212.1, XP_021712424.1, AAL76020.1	K.VPHVVVAQYGLK.G		3	437.2569	-5.0	46.93	1	2.2392E6	12	33.37	PI20-24171-L1.raw	26052	Y
XP_001650666.1, XP_021711721.1, EAT48212.1, XP_021712424.1, AAL76020.1	K.VPHVVVAQY.G		2	506.2851	0.8	43.51	1	4.1004E5	9	33.45	PI20-24171-L1.raw	26006	Y
XP_001650666.1, XP_021711721.1, EAT48212.1, XP_021712424.1	K.IEQTLTHINQPIYTGDDESEVSDSDQC(+57.02)AQM(+15.99)LR.G	Carbamidomethylation; Oxidation (M)	3	1237.2275	2.4	41.87	1	2.6497E5	32	43.89	PI20-24171-L1.raw	37218	Y
XP_001650666.1, XP_021711721.1, EAT48212.1, XP_021712424.1	K.LENSAVYK.N		2	462.2451	-0.3	41.49	1	4.3169E5	8	17.94	PI20-24171-L1.raw	8432	Y
XP_001650666.1, XP_021711721.1, EAT48212.1, XP_021712424.1	K.GMEYAGAGM(+15.99)K.D	Oxidation (M)	2	515.7208	1.2	40.89	1	5.5049E4	10	18.07	PI20-24171-L1.raw	8593	Y
XP_001650666.1, XP_021711721.1, EAT48212.1, XP_021712424.1, AAL76020.1	K.DDYYSLR.N		2	466.2114	-0.1	37.64	1	3.202E4	7	32.81	PI20-24171-L1.raw	25478	Y
XP_001650666.1, XP_021711721.1, EAT48212.1, XP_021712424.1, AAL76020.1	K.GDALTNINSIQPGLSWF.N		2	916.9622	-0.3	37.10	1	1.8461E4	17	76.11	PI20-24171-L1.raw	65514	Y
XP_021711721.1	uncharacterized protein LOC110680215 [Aedes aegypti]	66239	46	23	23	317.74	32	1.5287E+07	26
Protein Accessions	Peptide	PTM	z	m/z	ppm	-10lgP	# Features	Area	Length	RT	Source File	Scan	Unique
XP_001650666.1, XP_021711721.1, EAT48212.1, XP_021712424.1, AAL76020.1	K.GDALTNINSIQPGLSWFNR.V		2	1052.0355	1.0	115.36	2	5.3375E5	19	62.22	PI20-24171-L1.raw	54754	Y
XP_001650666.1, XP_021711721.1, EAT48212.1, XP_021712424.1	R.MYDESITALPDSLK.N		2	791.8864	-0.9	88.62	1	1.6564E5	14	49.39	PI20-24171-L1.raw	43070	Y
XP_001650666.1, XP_021711721.1, EAT48212.1, XP_021712424.1	R.M(+15.99)YDESITALPDSLK.N	Oxidation (M)	2	799.8847	0.2	88.40	1	5.2027E5	14	47.06	PI20-24171-L1.raw	40440	Y
XP_001650666.1, XP_021711721.1, EAT48212.1, XP_021712424.1	K.DLEGITDELGK.V		2	595.3003	-1.2	86.66	1	5.0232E5	11	46.96	PI20-24171-L1.raw	40423	Y
XP_001650666.1, XP_021711721.1, EAT48212.1, XP_021712424.1	R.DGGEDSILLEAEVLK.M		2	794.4097	0.6	83.50	1	6.622E5	15	59.40	PI20-24171-L1.raw	52456	Y
XP_001650666.1, XP_021711721.1, EAT48212.1, XP_021712424.1	K.IEQTLTHINQPIYTGDDESEVSDSDQC(+57.02)AQMLR.G	Carbamidomethylation	3	1231.8923	-0.5	81.59	1	1.5642E5	32	47.09	PI20-24171-L1.raw	40674	Y
XP_001650666.1, XP_021711721.1, EAT48212.1, XP_021712424.1	K.DIATLEQNVNTLHK.D		2	798.4240	1.2	79.73	1	8.1476E4	14	39.73	PI20-24171-L1.raw	32825	Y
XP_001650666.1, XP_021711721.1, EAT48212.1, XP_021712424.1	K.IYNHVTNQC(+57.02)ILATNEVEDVNNSNPK.F	Carbamidomethylation	3	962.7949	0.6	75.85	1	7.7611E5	25	38.21	PI20-24171-L1.raw	31242	Y
XP_001650666.1, XP_021711721.1, EAT48212.1, XP_021712424.1, AAL76020.1	K.IFDQWTQDLAK.L		2	682.8464	0.8	75.71	1	1.1661E6	11	50.71	PI20-24171-L1.raw	44294	Y
XP_001650666.1, XP_021711721.1, EAT48212.1, XP_021712424.1	A.EENC(+57.02)EISANELGK.I	Carbamidomethylation	2	746.8331	0.4	72.94	1	8.9756E5	13	29.77	PI20-24171-L1.raw	21899	Y
XP_001650666.1, XP_021711721.1, EAT48212.1, XP_021712424.1	R.TELQYDPHVPDEVVR.M		3	599.6323	0.5	70.16	2	1.8588E6	15	38.76	PI20-24171-L1.raw	31687	Y
XP_001650666.1, XP_021711721.1, EAT48212.1, XP_021712424.1	R.DYEDQLSVLK.N		2	605.3040	0.9	69.60	1	9.2786E5	10	44.90	PI20-24171-L1.raw	38189	Y
XP_001650666.1, XP_021711721.1, EAT48212.1, XP_021712424.1	K.IESEFNAYQTM(+15.99)K.S	Oxidation (M)	2	738.8375	0.1	67.39	1	7.492E5	12	31.50	PI20-24171-L1.raw	23796	Y
XP_001650666.1, XP_021711721.1, EAT48212.1, XP_021712424.1, AAL76020.1	K.TASNDC(+57.02)TPFR.L	Carbamidomethylation	2	584.7570	1.3	63.30	1	1.0734E6	10	22.69	PI20-24171-L1.raw	13803	Y
XP_001650666.1, XP_021711721.1, EAT48212.1, XP_021712424.1	K.IESEFNAYQTMK.S		2	730.8397	-0.3	61.02	0	0	12	37.26	PI20-24171-L1.raw	30288	Y
XP_001650666.1, XP_021711721.1, EAT48212.1, XP_021712424.1, AAL76020.1	K.LLVVSTNYYK.I		2	600.3370	-0.3	60.49	1	5.4562E5	10	39.33	PI20-24171-L1.raw	32343	Y
XP_001650666.1, XP_021711721.1, EAT48212.1, XP_021712424.1, AAL76020.1	K.LLVVSTNYY.K		2	536.2897	0.1	54.82	0	0	9	52.25	PI20-24171-L1.raw	45971	Y
XP_001650666.1, XP_021711721.1, EAT48212.1, XP_021712424.1	K.NDLEQLK.I		2	430.2297	0.2	52.78	1	9.275E5	7	23.23	PI20-24171-L1.raw	14430	Y
XP_001650666.1, XP_021711721.1, EAT48212.1, XP_021712424.1, AAL76020.1	K.SVDHLMVTNVGK.V		3	433.8963	1.3	49.88	1	2.9118E5	12	28.93	PI20-24171-L1.raw	21018	Y
XP_001650666.1, XP_021711721.1, EAT48212.1, XP_021712424.1, AAL76020.1	K.VPHVVVAQYGLK.G		3	437.2569	-5.0	46.93	1	2.2392E6	12	33.37	PI20-24171-L1.raw	26052	Y
XP_001650666.1, XP_021711721.1, EAT48212.1, XP_021712424.1, AAL76020.1	K.VPHVVVAQY.G		2	506.2851	0.8	43.51	1	4.1004E5	9	33.45	PI20-24171-L1.raw	26006	Y
XP_001650666.1, XP_021711721.1, EAT48212.1, XP_021712424.1	K.IEQTLTHINQPIYTGDDESEVSDSDQC(+57.02)AQM(+15.99)LR.G	Carbamidomethylation; Oxidation (M)	3	1237.2275	2.4	41.87	1	2.6497E5	32	43.89	PI20-24171-L1.raw	37218	Y
XP_001650666.1, XP_021711721.1, EAT48212.1, XP_021712424.1	K.LENSAVYK.N		2	462.2451	-0.3	41.49	1	4.3169E5	8	17.94	PI20-24171-L1.raw	8432	Y
XP_001650666.1, XP_021711721.1, EAT48212.1, XP_021712424.1	K.GMEYAGAGM(+15.99)K.D	Oxidation (M)	2	515.7208	1.2	40.89	1	5.5049E4	10	18.07	PI20-24171-L1.raw	8593	Y
XP_001650666.1, XP_021711721.1, EAT48212.1, XP_021712424.1, AAL76020.1	K.DDYYSLR.N		2	466.2114	-0.1	37.64	1	3.202E4	7	32.81	PI20-24171-L1.raw	25478	Y
XP_001650666.1, XP_021711721.1, EAT48212.1, XP_021712424.1, AAL76020.1	K.GDALTNINSIQPGLSWF.N		2	916.9622	-0.3	37.10	1	1.8461E4	17	76.11	PI20-24171-L1.raw	65514	Y
EAT48212.1	AAEL000748-PA [Aedes aegypti]	66239	46	23	23	317.74	32	1.5287E+07	26
Protein Accessions	Peptide	PTM	z	m/z	ppm	-10lgP	# Features	Area	Length	RT	Source File	Scan	Unique
XP_001650666.1, XP_021711721.1, EAT48212.1, XP_021712424.1, AAL76020.1	K.GDALTNINSIQPGLSWFNR.V		2	1052.0355	1.0	115.36	2	5.3375E5	19	62.22	PI20-24171-L1.raw	54754	Y
XP_001650666.1, XP_021711721.1, EAT48212.1, XP_021712424.1	R.MYDESITALPDSLK.N		2	791.8864	-0.9	88.62	1	1.6564E5	14	49.39	PI20-24171-L1.raw	43070	Y
XP_001650666.1, XP_021711721.1, EAT48212.1, XP_021712424.1	R.M(+15.99)YDESITALPDSLK.N	Oxidation (M)	2	799.8847	0.2	88.40	1	5.2027E5	14	47.06	PI20-24171-L1.raw	40440	Y
XP_001650666.1, XP_021711721.1, EAT48212.1, XP_021712424.1	K.DLEGITDELGK.V		2	595.3003	-1.2	86.66	1	5.0232E5	11	46.96	PI20-24171-L1.raw	40423	Y
XP_001650666.1, XP_021711721.1, EAT48212.1, XP_021712424.1	R.DGGEDSILLEAEVLK.M		2	794.4097	0.6	83.50	1	6.622E5	15	59.40	PI20-24171-L1.raw	52456	Y
XP_001650666.1, XP_021711721.1, EAT48212.1, XP_021712424.1	K.IEQTLTHINQPIYTGDDESEVSDSDQC(+57.02)AQMLR.G	Carbamidomethylation	3	1231.8923	-0.5	81.59	1	1.5642E5	32	47.09	PI20-24171-L1.raw	40674	Y
XP_001650666.1, XP_021711721.1, EAT48212.1, XP_021712424.1	K.DIATLEQNVNTLHK.D		2	798.4240	1.2	79.73	1	8.1476E4	14	39.73	PI20-24171-L1.raw	32825	Y
XP_001650666.1, XP_021711721.1, EAT48212.1, XP_021712424.1	K.IYNHVTNQC(+57.02)ILATNEVEDVNNSNPK.F	Carbamidomethylation	3	962.7949	0.6	75.85	1	7.7611E5	25	38.21	PI20-24171-L1.raw	31242	Y
XP_001650666.1, XP_021711721.1, EAT48212.1, XP_021712424.1, AAL76020.1	K.IFDQWTQDLAK.L		2	682.8464	0.8	75.71	1	1.1661E6	11	50.71	PI20-24171-L1.raw	44294	Y
XP_001650666.1, XP_021711721.1, EAT48212.1, XP_021712424.1	A.EENC(+57.02)EISANELGK.I	Carbamidomethylation	2	746.8331	0.4	72.94	1	8.9756E5	13	29.77	PI20-24171-L1.raw	21899	Y
XP_001650666.1, XP_021711721.1, EAT48212.1, XP_021712424.1	R.TELQYDPHVPDEVVR.M		3	599.6323	0.5	70.16	2	1.8588E6	15	38.76	PI20-24171-L1.raw	31687	Y
XP_001650666.1, XP_021711721.1, EAT48212.1, XP_021712424.1	R.DYEDQLSVLK.N		2	605.3040	0.9	69.60	1	9.2786E5	10	44.90	PI20-24171-L1.raw	38189	Y
XP_001650666.1, XP_021711721.1, EAT48212.1, XP_021712424.1	K.IESEFNAYQTM(+15.99)K.S	Oxidation (M)	2	738.8375	0.1	67.39	1	7.492E5	12	31.50	PI20-24171-L1.raw	23796	Y
XP_001650666.1, XP_021711721.1, EAT48212.1, XP_021712424.1, AAL76020.1	K.TASNDC(+57.02)TPFR.L	Carbamidomethylation	2	584.7570	1.3	63.30	1	1.0734E6	10	22.69	PI20-24171-L1.raw	13803	Y
XP_001650666.1, XP_021711721.1, EAT48212.1, XP_021712424.1	K.IESEFNAYQTMK.S		2	730.8397	-0.3	61.02	0	0	12	37.26	PI20-24171-L1.raw	30288	Y
XP_001650666.1, XP_021711721.1, EAT48212.1, XP_021712424.1, AAL76020.1	K.LLVVSTNYYK.I		2	600.3370	-0.3	60.49	1	5.4562E5	10	39.33	PI20-24171-L1.raw	32343	Y
XP_001650666.1, XP_021711721.1, EAT48212.1, XP_021712424.1, AAL76020.1	K.LLVVSTNYY.K		2	536.2897	0.1	54.82	0	0	9	52.25	PI20-24171-L1.raw	45971	Y
XP_001650666.1, XP_021711721.1, EAT48212.1, XP_021712424.1	K.NDLEQLK.I		2	430.2297	0.2	52.78	1	9.275E5	7	23.23	PI20-24171-L1.raw	14430	Y
XP_001650666.1, XP_021711721.1, EAT48212.1, XP_021712424.1, AAL76020.1	K.SVDHLMVTNVGK.V		3	433.8963	1.3	49.88	1	2.9118E5	12	28.93	PI20-24171-L1.raw	21018	Y
XP_001650666.1, XP_021711721.1, EAT48212.1, XP_021712424.1, AAL76020.1	K.VPHVVVAQYGLK.G		3	437.2569	-5.0	46.93	1	2.2392E6	12	33.37	PI20-24171-L1.raw	26052	Y
XP_001650666.1, XP_021711721.1, EAT48212.1, XP_021712424.1, AAL76020.1	K.VPHVVVAQY.G		2	506.2851	0.8	43.51	1	4.1004E5	9	33.45	PI20-24171-L1.raw	26006	Y
XP_001650666.1, XP_021711721.1, EAT48212.1, XP_021712424.1	K.IEQTLTHINQPIYTGDDESEVSDSDQC(+57.02)AQM(+15.99)LR.G	Carbamidomethylation; Oxidation (M)	3	1237.2275	2.4	41.87	1	2.6497E5	32	43.89	PI20-24171-L1.raw	37218	Y
XP_001650666.1, XP_021711721.1, EAT48212.1, XP_021712424.1	K.LENSAVYK.N		2	462.2451	-0.3	41.49	1	4.3169E5	8	17.94	PI20-24171-L1.raw	8432	Y
XP_001650666.1, XP_021711721.1, EAT48212.1, XP_021712424.1	K.GMEYAGAGM(+15.99)K.D	Oxidation (M)	2	515.7208	1.2	40.89	1	5.5049E4	10	18.07	PI20-24171-L1.raw	8593	Y
XP_001650666.1, XP_021711721.1, EAT48212.1, XP_021712424.1, AAL76020.1	K.DDYYSLR.N		2	466.2114	-0.1	37.64	1	3.202E4	7	32.81	PI20-24171-L1.raw	25478	Y
XP_001650666.1, XP_021711721.1, EAT48212.1, XP_021712424.1, AAL76020.1	K.GDALTNINSIQPGLSWF.N		2	916.9622	-0.3	37.10	1	1.8461E4	17	76.11	PI20-24171-L1.raw	65514	Y
XP_021712424.1	uncharacterized protein LOC110680951 [Aedes aegypti]	66239	46	23	23	317.74	32	1.5287E+07	26
Protein Accessions	Peptide	PTM	z	m/z	ppm	-10lgP	# Features	Area	Length	RT	Source File	Scan	Unique
XP_001650666.1, XP_021711721.1, EAT48212.1, XP_021712424.1, AAL76020.1	K.GDALTNINSIQPGLSWFNR.V		2	1052.0355	1.0	115.36	2	5.3375E5	19	62.22	PI20-24171-L1.raw	54754	Y
XP_001650666.1, XP_021711721.1, EAT48212.1, XP_021712424.1	R.MYDESITALPDSLK.N		2	791.8864	-0.9	88.62	1	1.6564E5	14	49.39	PI20-24171-L1.raw	43070	Y
XP_001650666.1, XP_021711721.1, EAT48212.1, XP_021712424.1	R.M(+15.99)YDESITALPDSLK.N	Oxidation (M)	2	799.8847	0.2	88.40	1	5.2027E5	14	47.06	PI20-24171-L1.raw	40440	Y
XP_001650666.1, XP_021711721.1, EAT48212.1, XP_021712424.1	K.DLEGITDELGK.V		2	595.3003	-1.2	86.66	1	5.0232E5	11	46.96	PI20-24171-L1.raw	40423	Y
XP_001650666.1, XP_021711721.1, EAT48212.1, XP_021712424.1	R.DGGEDSILLEAEVLK.M		2	794.4097	0.6	83.50	1	6.622E5	15	59.40	PI20-24171-L1.raw	52456	Y
XP_001650666.1, XP_021711721.1, EAT48212.1, XP_021712424.1	K.IEQTLTHINQPIYTGDDESEVSDSDQC(+57.02)AQMLR.G	Carbamidomethylation	3	1231.8923	-0.5	81.59	1	1.5642E5	32	47.09	PI20-24171-L1.raw	40674	Y
XP_001650666.1, XP_021711721.1, EAT48212.1, XP_021712424.1	K.DIATLEQNVNTLHK.D		2	798.4240	1.2	79.73	1	8.1476E4	14	39.73	PI20-24171-L1.raw	32825	Y
XP_001650666.1, XP_021711721.1, EAT48212.1, XP_021712424.1	K.IYNHVTNQC(+57.02)ILATNEVEDVNNSNPK.F	Carbamidomethylation	3	962.7949	0.6	75.85	1	7.7611E5	25	38.21	PI20-24171-L1.raw	31242	Y
XP_001650666.1, XP_021711721.1, EAT48212.1, XP_021712424.1, AAL76020.1	K.IFDQWTQDLAK.L		2	682.8464	0.8	75.71	1	1.1661E6	11	50.71	PI20-24171-L1.raw	44294	Y
XP_001650666.1, XP_021711721.1, EAT48212.1, XP_021712424.1	A.EENC(+57.02)EISANELGK.I	Carbamidomethylation	2	746.8331	0.4	72.94	1	8.9756E5	13	29.77	PI20-24171-L1.raw	21899	Y
XP_001650666.1, XP_021711721.1, EAT48212.1, XP_021712424.1	R.TELQYDPHVPDEVVR.M		3	599.6323	0.5	70.16	2	1.8588E6	15	38.76	PI20-24171-L1.raw	31687	Y
XP_001650666.1, XP_021711721.1, EAT48212.1, XP_021712424.1	R.DYEDQLSVLK.N		2	605.3040	0.9	69.60	1	9.2786E5	10	44.90	PI20-24171-L1.raw	38189	Y
XP_001650666.1, XP_021711721.1, EAT48212.1, XP_021712424.1	K.IESEFNAYQTM(+15.99)K.S	Oxidation (M)	2	738.8375	0.1	67.39	1	7.492E5	12	31.50	PI20-24171-L1.raw	23796	Y
XP_001650666.1, XP_021711721.1, EAT48212.1, XP_021712424.1, AAL76020.1	K.TASNDC(+57.02)TPFR.L	Carbamidomethylation	2	584.7570	1.3	63.30	1	1.0734E6	10	22.69	PI20-24171-L1.raw	13803	Y
XP_001650666.1, XP_021711721.1, EAT48212.1, XP_021712424.1	K.IESEFNAYQTMK.S		2	730.8397	-0.3	61.02	0	0	12	37.26	PI20-24171-L1.raw	30288	Y
XP_001650666.1, XP_021711721.1, EAT48212.1, XP_021712424.1, AAL76020.1	K.LLVVSTNYYK.I		2	600.3370	-0.3	60.49	1	5.4562E5	10	39.33	PI20-24171-L1.raw	32343	Y
XP_001650666.1, XP_021711721.1, EAT48212.1, XP_021712424.1, AAL76020.1	K.LLVVSTNYY.K		2	536.2897	0.1	54.82	0	0	9	52.25	PI20-24171-L1.raw	45971	Y
XP_001650666.1, XP_021711721.1, EAT48212.1, XP_021712424.1	K.NDLEQLK.I		2	430.2297	0.2	52.78	1	9.275E5	7	23.23	PI20-24171-L1.raw	14430	Y
XP_001650666.1, XP_021711721.1, EAT48212.1, XP_021712424.1, AAL76020.1	K.SVDHLMVTNVGK.V		3	433.8963	1.3	49.88	1	2.9118E5	12	28.93	PI20-24171-L1.raw	21018	Y
XP_001650666.1, XP_021711721.1, EAT48212.1, XP_021712424.1, AAL76020.1	K.VPHVVVAQYGLK.G		3	437.2569	-5.0	46.93	1	2.2392E6	12	33.37	PI20-24171-L1.raw	26052	Y
XP_001650666.1, XP_021711721.1, EAT48212.1, XP_021712424.1, AAL76020.1	K.VPHVVVAQY.G		2	506.2851	0.8	43.51	1	4.1004E5	9	33.45	PI20-24171-L1.raw	26006	Y
XP_001650666.1, XP_021711721.1, EAT48212.1, XP_021712424.1	K.IEQTLTHINQPIYTGDDESEVSDSDQC(+57.02)AQM(+15.99)LR.G	Carbamidomethylation; Oxidation (M)	3	1237.2275	2.4	41.87	1	2.6497E5	32	43.89	PI20-24171-L1.raw	37218	Y
XP_001650666.1, XP_021711721.1, EAT48212.1, XP_021712424.1	K.LENSAVYK.N		2	462.2451	-0.3	41.49	1	4.3169E5	8	17.94	PI20-24171-L1.raw	8432	Y
XP_001650666.1, XP_021711721.1, EAT48212.1, XP_021712424.1	K.GMEYAGAGM(+15.99)K.D	Oxidation (M)	2	515.7208	1.2	40.89	1	5.5049E4	10	18.07	PI20-24171-L1.raw	8593	Y
XP_001650666.1, XP_021711721.1, EAT48212.1, XP_021712424.1, AAL76020.1	K.DDYYSLR.N		2	466.2114	-0.1	37.64	1	3.202E4	7	32.81	PI20-24171-L1.raw	25478	Y
XP_001650666.1, XP_021711721.1, EAT48212.1, XP_021712424.1, AAL76020.1	K.GDALTNINSIQPGLSWF.N		2	916.9622	-0.3	37.10	1	1.8461E4	17	76.11	PI20-24171-L1.raw	65514	Y
EAT41911.1	AAEL006485-PA [Aedes aegypti]	37936	33	10	10	208.27	19	1.4184E+07	36
Protein Accessions	Peptide	PTM	z	m/z	ppm	-10lgP	# Features	Area	Length	RT	Source File	Scan	Unique
EAT41911.1, XP_001651977.1, EAT41913.1, AAL76010.1, AAK71686.1, XP_001651979.1, EAT41912.1	K.SEIAGIYILGGNR.N		2	681.8726	0.3	81.25	1	4.5166E5	13	50.04	PI20-24171-L1.raw	43631	Y
EAT41911.1, XP_001651977.1, EAT41913.1, AAL76010.1, AAK71686.1, XP_001651979.1, EAT41912.1	K.DFNVNVIDGIEEDTLR.Q		2	924.9519	-0.5	79.31	1	3.8923E4	16	64.10	PI20-24171-L1.raw	56393	Y
EAT41911.1, XP_001651977.1, EAT41913.1, AAL76010.1, AAK71686.1, XP_001651979.1, EAT41912.1	K.YNVVVEAITC(+57.02)THGNTDLENSVTNAAR.I	Carbamidomethylation	2	1424.6797	-0.3	77.30	4	1.0201E7	26	49.57	PI20-24171-L1.raw	43289	Y
EAT41911.1, XP_001651977.1, EAT41913.1, AAL76010.1, AAK71686.1, XP_001651979.1, EAT41912.1	R.GMMAILYHDNDEK.D		2	768.8455	1.0	72.92	1	1.7106E5	13	37.84	PI20-24171-L1.raw	30674	Y
EAT41911.1, XP_001651977.1, EAT41913.1, AAL76010.1, AAK71686.1, XP_001651979.1, EAT41912.1	K.PDLGNVPDEHAVVK.M		3	497.2596	-0.2	53.61	1	2.5046E5	14	31.80	PI20-24171-L1.raw	24203	Y
EAT41911.1, XP_001651977.1, EAT41913.1, AAL76010.1, AAK71686.1, XP_001651979.1, EAT41912.1	R.QMVEDLNR		2	502.7454	0.5	51.14	1	5.3064E5	8	24.52	PI20-24171-L1.raw	15961	Y
EAT41911.1, XP_001651977.1, EAT41913.1, AAL76010.1, AAK71686.1, XP_001651979.1, EAT41912.1	L.C(+57.02)LGPLTNLAMLFK.M	Carbamidomethylation	2	739.3991	0.3	51.00	1	4.5446E5	13	68.46	PI20-24171-L1.raw	59542	Y
EAT41911.1, XP_001651977.1, EAT41913.1, AAL76010.1, AAK71686.1, XP_001651979.1, EAT41912.1	R.GM(+15.99)M(+15.99)AILYHDNDEK.D	Oxidation (M)	3	523.5625	0.6	45.66	1	4.8565E5	13	22.03	PI20-24171-L1.raw	13110	Y
EAT41911.1, XP_001651977.1, EAT41913.1, AAL76010.1, AAK71686.1, XP_001651979.1, EAT41912.1	R.QISILC(+57.02)LGPLTNL.A	Carbamidomethylation	2	721.4089	1.6	41.19	1	9.7581E4	13	77.14	PI20-24171-L1.raw	66288	Y
EAT41911.1, XP_001651977.1, EAT41913.1, AAL76010.1, AAK71686.1, XP_001651979.1, EAT41912.1	L.C(+57.02)LGPLTNLAM(+15.99)LFK.M	Carbamidomethylation; Oxidation (M)	2	747.3970	0.8	40.78	1	4.3882E5	13	66.11	PI20-24171-L1.raw	57996	Y
EAT41911.1, XP_001651977.1, EAT41913.1, AAL76010.1, AAK71686.1, XP_001651979.1, EAT41912.1	Q.SKPDLGNVPDEHAVVK.M		2	852.9498	0.6	40.26	0	0	16	27.22	PI20-24171-L1.raw	19174	Y
EAT41911.1, XP_001651977.1, EAT41913.1, AAL76010.1, AAK71686.1, XP_001651979.1, EAT41912.1	R.QM(+15.99)VEDLNR	Oxidation (M)	2	510.7428	0.5	40.10	1	1.0221E6	8	18.21	PI20-24171-L1.raw	8677	Y
EAT41911.1, XP_001651977.1, EAT41913.1, AAL76010.1, AAK71686.1, XP_001651979.1, EAT41912.1	R.QISILC(+57.02)LGPLTN.L	Carbamidomethylation	2	664.8658	0.1	39.35	1	4.1003E4	12	67.76	PI20-24171-L1.raw	59160	Y
XP_001651977.1	probable uridine nucleosidase 1 [Aedes aegypti]	37936	33	10	10	208.27	19	1.4184E+07	36
Protein Accessions	Peptide	PTM	z	m/z	ppm	-10lgP	# Features	Area	Length	RT	Source File	Scan	Unique
EAT41911.1, XP_001651977.1, EAT41913.1, AAL76010.1, AAK71686.1, XP_001651979.1, EAT41912.1	K.SEIAGIYILGGNR.N		2	681.8726	0.3	81.25	1	4.5166E5	13	50.04	PI20-24171-L1.raw	43631	Y
EAT41911.1, XP_001651977.1, EAT41913.1, AAL76010.1, AAK71686.1, XP_001651979.1, EAT41912.1	K.DFNVNVIDGIEEDTLR.Q		2	924.9519	-0.5	79.31	1	3.8923E4	16	64.10	PI20-24171-L1.raw	56393	Y
EAT41911.1, XP_001651977.1, EAT41913.1, AAL76010.1, AAK71686.1, XP_001651979.1, EAT41912.1	K.YNVVVEAITC(+57.02)THGNTDLENSVTNAAR.I	Carbamidomethylation	2	1424.6797	-0.3	77.30	4	1.0201E7	26	49.57	PI20-24171-L1.raw	43289	Y
EAT41911.1, XP_001651977.1, EAT41913.1, AAL76010.1, AAK71686.1, XP_001651979.1, EAT41912.1	R.GMMAILYHDNDEK.D		2	768.8455	1.0	72.92	1	1.7106E5	13	37.84	PI20-24171-L1.raw	30674	Y
EAT41911.1, XP_001651977.1, EAT41913.1, AAL76010.1, AAK71686.1, XP_001651979.1, EAT41912.1	K.PDLGNVPDEHAVVK.M		3	497.2596	-0.2	53.61	1	2.5046E5	14	31.80	PI20-24171-L1.raw	24203	Y
EAT41911.1, XP_001651977.1, EAT41913.1, AAL76010.1, AAK71686.1, XP_001651979.1, EAT41912.1	R.QMVEDLNR		2	502.7454	0.5	51.14	1	5.3064E5	8	24.52	PI20-24171-L1.raw	15961	Y
EAT41911.1, XP_001651977.1, EAT41913.1, AAL76010.1, AAK71686.1, XP_001651979.1, EAT41912.1	L.C(+57.02)LGPLTNLAMLFK.M	Carbamidomethylation	2	739.3991	0.3	51.00	1	4.5446E5	13	68.46	PI20-24171-L1.raw	59542	Y
EAT41911.1, XP_001651977.1, EAT41913.1, AAL76010.1, AAK71686.1, XP_001651979.1, EAT41912.1	R.GM(+15.99)M(+15.99)AILYHDNDEK.D	Oxidation (M)	3	523.5625	0.6	45.66	1	4.8565E5	13	22.03	PI20-24171-L1.raw	13110	Y
EAT41911.1, XP_001651977.1, EAT41913.1, AAL76010.1, AAK71686.1, XP_001651979.1, EAT41912.1	R.QISILC(+57.02)LGPLTNL.A	Carbamidomethylation	2	721.4089	1.6	41.19	1	9.7581E4	13	77.14	PI20-24171-L1.raw	66288	Y
EAT41911.1, XP_001651977.1, EAT41913.1, AAL76010.1, AAK71686.1, XP_001651979.1, EAT41912.1	L.C(+57.02)LGPLTNLAM(+15.99)LFK.M	Carbamidomethylation; Oxidation (M)	2	747.3970	0.8	40.78	1	4.3882E5	13	66.11	PI20-24171-L1.raw	57996	Y
EAT41911.1, XP_001651977.1, EAT41913.1, AAL76010.1, AAK71686.1, XP_001651979.1, EAT41912.1	Q.SKPDLGNVPDEHAVVK.M		2	852.9498	0.6	40.26	0	0	16	27.22	PI20-24171-L1.raw	19174	Y
EAT41911.1, XP_001651977.1, EAT41913.1, AAL76010.1, AAK71686.1, XP_001651979.1, EAT41912.1	R.QM(+15.99)VEDLNR	Oxidation (M)	2	510.7428	0.5	40.10	1	1.0221E6	8	18.21	PI20-24171-L1.raw	8677	Y
EAT41911.1, XP_001651977.1, EAT41913.1, AAL76010.1, AAK71686.1, XP_001651979.1, EAT41912.1	R.QISILC(+57.02)LGPLTN.L	Carbamidomethylation	2	664.8658	0.1	39.35	1	4.1003E4	12	67.76	PI20-24171-L1.raw	59160	Y
EAT41913.1	AAEL006485-PB [Aedes aegypti]	37936	33	10	10	208.27	19	1.4184E+07	36
Protein Accessions	Peptide	PTM	z	m/z	ppm	-10lgP	# Features	Area	Length	RT	Source File	Scan	Unique
EAT41911.1, XP_001651977.1, EAT41913.1, AAL76010.1, AAK71686.1, XP_001651979.1, EAT41912.1	K.SEIAGIYILGGNR.N		2	681.8726	0.3	81.25	1	4.5166E5	13	50.04	PI20-24171-L1.raw	43631	Y
EAT41911.1, XP_001651977.1, EAT41913.1, AAL76010.1, AAK71686.1, XP_001651979.1, EAT41912.1	K.DFNVNVIDGIEEDTLR.Q		2	924.9519	-0.5	79.31	1	3.8923E4	16	64.10	PI20-24171-L1.raw	56393	Y
EAT41911.1, XP_001651977.1, EAT41913.1, AAL76010.1, AAK71686.1, XP_001651979.1, EAT41912.1	K.YNVVVEAITC(+57.02)THGNTDLENSVTNAAR.I	Carbamidomethylation	2	1424.6797	-0.3	77.30	4	1.0201E7	26	49.57	PI20-24171-L1.raw	43289	Y
EAT41911.1, XP_001651977.1, EAT41913.1, AAL76010.1, AAK71686.1, XP_001651979.1, EAT41912.1	R.GMMAILYHDNDEK.D		2	768.8455	1.0	72.92	1	1.7106E5	13	37.84	PI20-24171-L1.raw	30674	Y
EAT41911.1, XP_001651977.1, EAT41913.1, AAL76010.1, AAK71686.1, XP_001651979.1, EAT41912.1	K.PDLGNVPDEHAVVK.M		3	497.2596	-0.2	53.61	1	2.5046E5	14	31.80	PI20-24171-L1.raw	24203	Y
EAT41911.1, XP_001651977.1, EAT41913.1, AAL76010.1, AAK71686.1, XP_001651979.1, EAT41912.1	R.QMVEDLNR		2	502.7454	0.5	51.14	1	5.3064E5	8	24.52	PI20-24171-L1.raw	15961	Y
EAT41911.1, XP_001651977.1, EAT41913.1, AAL76010.1, AAK71686.1, XP_001651979.1, EAT41912.1	L.C(+57.02)LGPLTNLAMLFK.M	Carbamidomethylation	2	739.3991	0.3	51.00	1	4.5446E5	13	68.46	PI20-24171-L1.raw	59542	Y
EAT41911.1, XP_001651977.1, EAT41913.1, AAL76010.1, AAK71686.1, XP_001651979.1, EAT41912.1	R.GM(+15.99)M(+15.99)AILYHDNDEK.D	Oxidation (M)	3	523.5625	0.6	45.66	1	4.8565E5	13	22.03	PI20-24171-L1.raw	13110	Y
EAT41911.1, XP_001651977.1, EAT41913.1, AAL76010.1, AAK71686.1, XP_001651979.1, EAT41912.1	R.QISILC(+57.02)LGPLTNL.A	Carbamidomethylation	2	721.4089	1.6	41.19	1	9.7581E4	13	77.14	PI20-24171-L1.raw	66288	Y
EAT41911.1, XP_001651977.1, EAT41913.1, AAL76010.1, AAK71686.1, XP_001651979.1, EAT41912.1	L.C(+57.02)LGPLTNLAM(+15.99)LFK.M	Carbamidomethylation; Oxidation (M)	2	747.3970	0.8	40.78	1	4.3882E5	13	66.11	PI20-24171-L1.raw	57996	Y
EAT41911.1, XP_001651977.1, EAT41913.1, AAL76010.1, AAK71686.1, XP_001651979.1, EAT41912.1	Q.SKPDLGNVPDEHAVVK.M		2	852.9498	0.6	40.26	0	0	16	27.22	PI20-24171-L1.raw	19174	Y
EAT41911.1, XP_001651977.1, EAT41913.1, AAL76010.1, AAK71686.1, XP_001651979.1, EAT41912.1	R.QM(+15.99)VEDLNR	Oxidation (M)	2	510.7428	0.5	40.10	1	1.0221E6	8	18.21	PI20-24171-L1.raw	8677	Y
EAT41911.1, XP_001651977.1, EAT41913.1, AAL76010.1, AAK71686.1, XP_001651979.1, EAT41912.1	R.QISILC(+57.02)LGPLTN.L	Carbamidomethylation	2	664.8658	0.1	39.35	1	4.1003E4	12	67.76	PI20-24171-L1.raw	59160	Y
AAL76010.1	putative purine hydrolase [Aedes aegypti]	37906	33	10	10	208.27	19	1.4184E+07	36
Protein Accessions	Peptide	PTM	z	m/z	ppm	-10lgP	# Features	Area	Length	RT	Source File	Scan	Unique
EAT41911.1, XP_001651977.1, EAT41913.1, AAL76010.1, AAK71686.1, XP_001651979.1, EAT41912.1	K.SEIAGIYILGGNR.N		2	681.8726	0.3	81.25	1	4.5166E5	13	50.04	PI20-24171-L1.raw	43631	Y
EAT41911.1, XP_001651977.1, EAT41913.1, AAL76010.1, AAK71686.1, XP_001651979.1, EAT41912.1	K.DFNVNVIDGIEEDTLR.Q		2	924.9519	-0.5	79.31	1	3.8923E4	16	64.10	PI20-24171-L1.raw	56393	Y
EAT41911.1, XP_001651977.1, EAT41913.1, AAL76010.1, AAK71686.1, XP_001651979.1, EAT41912.1	K.YNVVVEAITC(+57.02)THGNTDLENSVTNAAR.I	Carbamidomethylation	2	1424.6797	-0.3	77.30	4	1.0201E7	26	49.57	PI20-24171-L1.raw	43289	Y
EAT41911.1, XP_001651977.1, EAT41913.1, AAL76010.1, AAK71686.1, XP_001651979.1, EAT41912.1	R.GMMAILYHDNDEK.D		2	768.8455	1.0	72.92	1	1.7106E5	13	37.84	PI20-24171-L1.raw	30674	Y
EAT41911.1, XP_001651977.1, EAT41913.1, AAL76010.1, AAK71686.1, XP_001651979.1, EAT41912.1	K.PDLGNVPDEHAVVK.M		3	497.2596	-0.2	53.61	1	2.5046E5	14	31.80	PI20-24171-L1.raw	24203	Y
EAT41911.1, XP_001651977.1, EAT41913.1, AAL76010.1, AAK71686.1, XP_001651979.1, EAT41912.1	R.QMVEDLNR		2	502.7454	0.5	51.14	1	5.3064E5	8	24.52	PI20-24171-L1.raw	15961	Y
EAT41911.1, XP_001651977.1, EAT41913.1, AAL76010.1, AAK71686.1, XP_001651979.1, EAT41912.1	L.C(+57.02)LGPLTNLAMLFK.M	Carbamidomethylation	2	739.3991	0.3	51.00	1	4.5446E5	13	68.46	PI20-24171-L1.raw	59542	Y
EAT41911.1, XP_001651977.1, EAT41913.1, AAL76010.1, AAK71686.1, XP_001651979.1, EAT41912.1	R.GM(+15.99)M(+15.99)AILYHDNDEK.D	Oxidation (M)	3	523.5625	0.6	45.66	1	4.8565E5	13	22.03	PI20-24171-L1.raw	13110	Y
EAT41911.1, XP_001651977.1, EAT41913.1, AAL76010.1, AAK71686.1, XP_001651979.1, EAT41912.1	R.QISILC(+57.02)LGPLTNL.A	Carbamidomethylation	2	721.4089	1.6	41.19	1	9.7581E4	13	77.14	PI20-24171-L1.raw	66288	Y
EAT41911.1, XP_001651977.1, EAT41913.1, AAL76010.1, AAK71686.1, XP_001651979.1, EAT41912.1	L.C(+57.02)LGPLTNLAM(+15.99)LFK.M	Carbamidomethylation; Oxidation (M)	2	747.3970	0.8	40.78	1	4.3882E5	13	66.11	PI20-24171-L1.raw	57996	Y
EAT41911.1, XP_001651977.1, EAT41913.1, AAL76010.1, AAK71686.1, XP_001651979.1, EAT41912.1	Q.SKPDLGNVPDEHAVVK.M		2	852.9498	0.6	40.26	0	0	16	27.22	PI20-24171-L1.raw	19174	Y
EAT41911.1, XP_001651977.1, EAT41913.1, AAL76010.1, AAK71686.1, XP_001651979.1, EAT41912.1	R.QM(+15.99)VEDLNR	Oxidation (M)	2	510.7428	0.5	40.10	1	1.0221E6	8	18.21	PI20-24171-L1.raw	8677	Y
EAT41911.1, XP_001651977.1, EAT41913.1, AAL76010.1, AAK71686.1, XP_001651979.1, EAT41912.1	R.QISILC(+57.02)LGPLTN.L	Carbamidomethylation	2	664.8658	0.1	39.35	1	4.1003E4	12	67.76	PI20-24171-L1.raw	59160	Y
AAK71686.1	salivary purine nucleosidase [Aedes aegypti]	37906	33	10	10	208.27	19	1.4184E+07	36
Protein Accessions	Peptide	PTM	z	m/z	ppm	-10lgP	# Features	Area	Length	RT	Source File	Scan	Unique
EAT41911.1, XP_001651977.1, EAT41913.1, AAL76010.1, AAK71686.1, XP_001651979.1, EAT41912.1	K.SEIAGIYILGGNR.N		2	681.8726	0.3	81.25	1	4.5166E5	13	50.04	PI20-24171-L1.raw	43631	Y
EAT41911.1, XP_001651977.1, EAT41913.1, AAL76010.1, AAK71686.1, XP_001651979.1, EAT41912.1	K.DFNVNVIDGIEEDTLR.Q		2	924.9519	-0.5	79.31	1	3.8923E4	16	64.10	PI20-24171-L1.raw	56393	Y
EAT41911.1, XP_001651977.1, EAT41913.1, AAL76010.1, AAK71686.1, XP_001651979.1, EAT41912.1	K.YNVVVEAITC(+57.02)THGNTDLENSVTNAAR.I	Carbamidomethylation	2	1424.6797	-0.3	77.30	4	1.0201E7	26	49.57	PI20-24171-L1.raw	43289	Y
EAT41911.1, XP_001651977.1, EAT41913.1, AAL76010.1, AAK71686.1, XP_001651979.1, EAT41912.1	R.GMMAILYHDNDEK.D		2	768.8455	1.0	72.92	1	1.7106E5	13	37.84	PI20-24171-L1.raw	30674	Y
EAT41911.1, XP_001651977.1, EAT41913.1, AAL76010.1, AAK71686.1, XP_001651979.1, EAT41912.1	K.PDLGNVPDEHAVVK.M		3	497.2596	-0.2	53.61	1	2.5046E5	14	31.80	PI20-24171-L1.raw	24203	Y
EAT41911.1, XP_001651977.1, EAT41913.1, AAL76010.1, AAK71686.1, XP_001651979.1, EAT41912.1	R.QMVEDLNR		2	502.7454	0.5	51.14	1	5.3064E5	8	24.52	PI20-24171-L1.raw	15961	Y
EAT41911.1, XP_001651977.1, EAT41913.1, AAL76010.1, AAK71686.1, XP_001651979.1, EAT41912.1	L.C(+57.02)LGPLTNLAMLFK.M	Carbamidomethylation	2	739.3991	0.3	51.00	1	4.5446E5	13	68.46	PI20-24171-L1.raw	59542	Y
EAT41911.1, XP_001651977.1, EAT41913.1, AAL76010.1, AAK71686.1, XP_001651979.1, EAT41912.1	R.GM(+15.99)M(+15.99)AILYHDNDEK.D	Oxidation (M)	3	523.5625	0.6	45.66	1	4.8565E5	13	22.03	PI20-24171-L1.raw	13110	Y
EAT41911.1, XP_001651977.1, EAT41913.1, AAL76010.1, AAK71686.1, XP_001651979.1, EAT41912.1	R.QISILC(+57.02)LGPLTNL.A	Carbamidomethylation	2	721.4089	1.6	41.19	1	9.7581E4	13	77.14	PI20-24171-L1.raw	66288	Y
EAT41911.1, XP_001651977.1, EAT41913.1, AAL76010.1, AAK71686.1, XP_001651979.1, EAT41912.1	L.C(+57.02)LGPLTNLAM(+15.99)LFK.M	Carbamidomethylation; Oxidation (M)	2	747.3970	0.8	40.78	1	4.3882E5	13	66.11	PI20-24171-L1.raw	57996	Y
EAT41911.1, XP_001651977.1, EAT41913.1, AAL76010.1, AAK71686.1, XP_001651979.1, EAT41912.1	Q.SKPDLGNVPDEHAVVK.M		2	852.9498	0.6	40.26	0	0	16	27.22	PI20-24171-L1.raw	19174	Y
EAT41911.1, XP_001651977.1, EAT41913.1, AAL76010.1, AAK71686.1, XP_001651979.1, EAT41912.1	R.QM(+15.99)VEDLNR	Oxidation (M)	2	510.7428	0.5	40.10	1	1.0221E6	8	18.21	PI20-24171-L1.raw	8677	Y
EAT41911.1, XP_001651977.1, EAT41913.1, AAL76010.1, AAK71686.1, XP_001651979.1, EAT41912.1	R.QISILC(+57.02)LGPLTN.L	Carbamidomethylation	2	664.8658	0.1	39.35	1	4.1003E4	12	67.76	PI20-24171-L1.raw	59160	Y
XP_001651979.1	probable uridine nucleosidase 1 [Aedes aegypti]	37936	33	10	10	208.27	19	1.4184E+07	36
Protein Accessions	Peptide	PTM	z	m/z	ppm	-10lgP	# Features	Area	Length	RT	Source File	Scan	Unique
EAT41911.1, XP_001651977.1, EAT41913.1, AAL76010.1, AAK71686.1, XP_001651979.1, EAT41912.1	K.SEIAGIYILGGNR.N		2	681.8726	0.3	81.25	1	4.5166E5	13	50.04	PI20-24171-L1.raw	43631	Y
EAT41911.1, XP_001651977.1, EAT41913.1, AAL76010.1, AAK71686.1, XP_001651979.1, EAT41912.1	K.DFNVNVIDGIEEDTLR.Q		2	924.9519	-0.5	79.31	1	3.8923E4	16	64.10	PI20-24171-L1.raw	56393	Y
EAT41911.1, XP_001651977.1, EAT41913.1, AAL76010.1, AAK71686.1, XP_001651979.1, EAT41912.1	K.YNVVVEAITC(+57.02)THGNTDLENSVTNAAR.I	Carbamidomethylation	2	1424.6797	-0.3	77.30	4	1.0201E7	26	49.57	PI20-24171-L1.raw	43289	Y
EAT41911.1, XP_001651977.1, EAT41913.1, AAL76010.1, AAK71686.1, XP_001651979.1, EAT41912.1	R.GMMAILYHDNDEK.D		2	768.8455	1.0	72.92	1	1.7106E5	13	37.84	PI20-24171-L1.raw	30674	Y
EAT41911.1, XP_001651977.1, EAT41913.1, AAL76010.1, AAK71686.1, XP_001651979.1, EAT41912.1	K.PDLGNVPDEHAVVK.M		3	497.2596	-0.2	53.61	1	2.5046E5	14	31.80	PI20-24171-L1.raw	24203	Y
EAT41911.1, XP_001651977.1, EAT41913.1, AAL76010.1, AAK71686.1, XP_001651979.1, EAT41912.1	R.QMVEDLNR		2	502.7454	0.5	51.14	1	5.3064E5	8	24.52	PI20-24171-L1.raw	15961	Y
EAT41911.1, XP_001651977.1, EAT41913.1, AAL76010.1, AAK71686.1, XP_001651979.1, EAT41912.1	L.C(+57.02)LGPLTNLAMLFK.M	Carbamidomethylation	2	739.3991	0.3	51.00	1	4.5446E5	13	68.46	PI20-24171-L1.raw	59542	Y
EAT41911.1, XP_001651977.1, EAT41913.1, AAL76010.1, AAK71686.1, XP_001651979.1, EAT41912.1	R.GM(+15.99)M(+15.99)AILYHDNDEK.D	Oxidation (M)	3	523.5625	0.6	45.66	1	4.8565E5	13	22.03	PI20-24171-L1.raw	13110	Y
EAT41911.1, XP_001651977.1, EAT41913.1, AAL76010.1, AAK71686.1, XP_001651979.1, EAT41912.1	R.QISILC(+57.02)LGPLTNL.A	Carbamidomethylation	2	721.4089	1.6	41.19	1	9.7581E4	13	77.14	PI20-24171-L1.raw	66288	Y
EAT41911.1, XP_001651977.1, EAT41913.1, AAL76010.1, AAK71686.1, XP_001651979.1, EAT41912.1	L.C(+57.02)LGPLTNLAM(+15.99)LFK.M	Carbamidomethylation; Oxidation (M)	2	747.3970	0.8	40.78	1	4.3882E5	13	66.11	PI20-24171-L1.raw	57996	Y
EAT41911.1, XP_001651977.1, EAT41913.1, AAL76010.1, AAK71686.1, XP_001651979.1, EAT41912.1	Q.SKPDLGNVPDEHAVVK.M		2	852.9498	0.6	40.26	0	0	16	27.22	PI20-24171-L1.raw	19174	Y
EAT41911.1, XP_001651977.1, EAT41913.1, AAL76010.1, AAK71686.1, XP_001651979.1, EAT41912.1	R.QM(+15.99)VEDLNR	Oxidation (M)	2	510.7428	0.5	40.10	1	1.0221E6	8	18.21	PI20-24171-L1.raw	8677	Y
EAT41911.1, XP_001651977.1, EAT41913.1, AAL76010.1, AAK71686.1, XP_001651979.1, EAT41912.1	R.QISILC(+57.02)LGPLTN.L	Carbamidomethylation	2	664.8658	0.1	39.35	1	4.1003E4	12	67.76	PI20-24171-L1.raw	59160	Y
EAT41912.1	AAEL006485-PC [Aedes aegypti]	37936	33	10	10	208.27	19	1.4184E+07	36
Protein Accessions	Peptide	PTM	z	m/z	ppm	-10lgP	# Features	Area	Length	RT	Source File	Scan	Unique
EAT41911.1, XP_001651977.1, EAT41913.1, AAL76010.1, AAK71686.1, XP_001651979.1, EAT41912.1	K.SEIAGIYILGGNR.N		2	681.8726	0.3	81.25	1	4.5166E5	13	50.04	PI20-24171-L1.raw	43631	Y
EAT41911.1, XP_001651977.1, EAT41913.1, AAL76010.1, AAK71686.1, XP_001651979.1, EAT41912.1	K.DFNVNVIDGIEEDTLR.Q		2	924.9519	-0.5	79.31	1	3.8923E4	16	64.10	PI20-24171-L1.raw	56393	Y
EAT41911.1, XP_001651977.1, EAT41913.1, AAL76010.1, AAK71686.1, XP_001651979.1, EAT41912.1	K.YNVVVEAITC(+57.02)THGNTDLENSVTNAAR.I	Carbamidomethylation	2	1424.6797	-0.3	77.30	4	1.0201E7	26	49.57	PI20-24171-L1.raw	43289	Y
EAT41911.1, XP_001651977.1, EAT41913.1, AAL76010.1, AAK71686.1, XP_001651979.1, EAT41912.1	R.GMMAILYHDNDEK.D		2	768.8455	1.0	72.92	1	1.7106E5	13	37.84	PI20-24171-L1.raw	30674	Y
EAT41911.1, XP_001651977.1, EAT41913.1, AAL76010.1, AAK71686.1, XP_001651979.1, EAT41912.1	K.PDLGNVPDEHAVVK.M		3	497.2596	-0.2	53.61	1	2.5046E5	14	31.80	PI20-24171-L1.raw	24203	Y
EAT41911.1, XP_001651977.1, EAT41913.1, AAL76010.1, AAK71686.1, XP_001651979.1, EAT41912.1	R.QMVEDLNR		2	502.7454	0.5	51.14	1	5.3064E5	8	24.52	PI20-24171-L1.raw	15961	Y
EAT41911.1, XP_001651977.1, EAT41913.1, AAL76010.1, AAK71686.1, XP_001651979.1, EAT41912.1	L.C(+57.02)LGPLTNLAMLFK.M	Carbamidomethylation	2	739.3991	0.3	51.00	1	4.5446E5	13	68.46	PI20-24171-L1.raw	59542	Y
EAT41911.1, XP_001651977.1, EAT41913.1, AAL76010.1, AAK71686.1, XP_001651979.1, EAT41912.1	R.GM(+15.99)M(+15.99)AILYHDNDEK.D	Oxidation (M)	3	523.5625	0.6	45.66	1	4.8565E5	13	22.03	PI20-24171-L1.raw	13110	Y
EAT41911.1, XP_001651977.1, EAT41913.1, AAL76010.1, AAK71686.1, XP_001651979.1, EAT41912.1	R.QISILC(+57.02)LGPLTNL.A	Carbamidomethylation	2	721.4089	1.6	41.19	1	9.7581E4	13	77.14	PI20-24171-L1.raw	66288	Y
EAT41911.1, XP_001651977.1, EAT41913.1, AAL76010.1, AAK71686.1, XP_001651979.1, EAT41912.1	L.C(+57.02)LGPLTNLAM(+15.99)LFK.M	Carbamidomethylation; Oxidation (M)	2	747.3970	0.8	40.78	1	4.3882E5	13	66.11	PI20-24171-L1.raw	57996	Y
EAT41911.1, XP_001651977.1, EAT41913.1, AAL76010.1, AAK71686.1, XP_001651979.1, EAT41912.1	Q.SKPDLGNVPDEHAVVK.M		2	852.9498	0.6	40.26	0	0	16	27.22	PI20-24171-L1.raw	19174	Y
EAT41911.1, XP_001651977.1, EAT41913.1, AAL76010.1, AAK71686.1, XP_001651979.1, EAT41912.1	R.QM(+15.99)VEDLNR	Oxidation (M)	2	510.7428	0.5	40.10	1	1.0221E6	8	18.21	PI20-24171-L1.raw	8677	Y
EAT41911.1, XP_001651977.1, EAT41913.1, AAL76010.1, AAK71686.1, XP_001651979.1, EAT41912.1	R.QISILC(+57.02)LGPLTN.L	Carbamidomethylation	2	664.8658	0.1	39.35	1	4.1003E4	12	67.76	PI20-24171-L1.raw	59160	Y
AAL76029.1	putative C-type lectin [Aedes aegypti]	17676	67	2	16	283.83	33	1.3989E+07	20
Protein Accessions	Peptide	PTM	z	m/z	ppm	-10lgP	# Features	Area	Length	RT	Source File	Scan	Unique
XP_001647974.1, EAT48422.1, AAL76029.1, ACU30959.1	K.VELWIGASDLAR.E		2	665.3622	0.8	98.44	1	1.6399E7	12	52.64	PI20-24171-L1.raw	46134	N
XP_001647974.1, EAT48422.1, AAL76029.1	R.FC(+57.02)FPNVVANWIGAAEYC(+57.02)SR.N	Carbamidomethylation	2	1131.0201	2.9	96.89	1	2.9377E4	19	72.65	PI20-24171-L1.raw	62854	N
XP_001647974.1, EAT48422.1, AAL76029.1	V.ANWIGAAEYC(+57.02)SR.N	Carbamidomethylation	2	699.3173	0.4	87.63	1	1.1032E6	12	38.42	PI20-24171-L1.raw	31283	N
XP_001647974.1, EAT48422.1, AAL76029.1	K.FM(+15.99)WHPTGLDVSYSK.W	Oxidation (M)	2	842.3960	0.7	85.88	2	1.0181E7	14	42.56	PI20-24171-L1.raw	35697	N
XP_001647974.1, EAT48422.1, AAL76029.1	K.DGYEHC(+57.02)VHLWYEPSR.L	Carbamidomethylation	3	649.9531	0.3	79.75	2	6.6502E6	15	38.92	PI20-24171-L1.raw	31691	N
XP_001647974.1, EAT48422.1, AAL76029.1	N.VVANWIGAAEYC(+57.02)SR.N	Carbamidomethylation	2	798.3854	0.1	75.15	2	6.8766E5	14	44.65	PI20-24171-L1.raw	38034	N
XP_001647974.1, EAT48422.1, AAL76029.1	K.FMWHPTGLDVSYSK.W		2	834.3986	0.7	74.92	2	4.5309E6	14	45.06	PI20-24171-L1.raw	38402	N
XP_001647974.1, EAT48422.1, AAL76029.1	K.WIAGMPDNK.D		2	516.2531	0.9	74.59	1	1.343E6	9	33.72	PI20-24171-L1.raw	26311	N
XP_001647974.1, EAT48422.1, AAL76029.1	N.WIGAAEYC(+57.02)SR.N	Carbamidomethylation	2	606.7777	1.3	69.95	1	1.2305E6	10	33.39	PI20-24171-L1.raw	25872	N
XP_001647974.1, EAT48422.1, AAL76029.1	H.WNDVVC(+57.02)ASM(+15.99)R.R	Carbamidomethylation; Oxidation (M)	2	627.2737	0.1	64.23	1	7.7816E5	10	29.79	PI20-24171-L1.raw	21898	N
XP_001647974.1, EAT48422.1, AAL76029.1	K.WIAGM(+15.99)PDNK.D	Oxidation (M)	2	524.2500	0.0	63.27	2	8.9501E6	9	23.80	PI20-24171-L1.raw	15137	N
XP_001647974.1, EAT48422.1, AAL76029.1	R.FC(+57.02)FPNVVANWIGAAEY.C	Carbamidomethylation	2	929.4365	1.6	60.76	1	3.5191E5	16	82.59	PI20-24171-L1.raw	69783	N
AAL76029.1, XP_001647974.1, EAT48422.1	R.FC(+57.02)FPNVVAN.W	Carbamidomethylation	2	534.2531	0.9	56.55	1	1.4124E6	9	55.58	PI20-24171-L1.raw	49153	N
XP_001647974.1, EAT48422.1, AAL76029.1	K.QQQVEELAQR.V		3	410.2142	0.0	54.07	2	2.0552E7	10	24.24	PI20-24171-L1.raw	15768	N
AAL76029.1	R.LFNWHWNDVVC(+57.02)ASM(+15.99)R.R	Carbamidomethylation; Oxidation (M)	3	650.9627	-0.1	52.17	1	1.6146E6	15	51.65	PI20-24171-L1.raw	45197	Y
AAL76029.1	R.LAVLDSEEK.Q		2	502.2693	0.7	49.04	2	1.2375E7	9	28.69	PI20-24171-L1.raw	20795	Y
XP_001647974.1, EAT48422.1, AAL76029.1	T.GLDVSYSK.W		2	434.7246	1.1	47.48	1	2.6602E5	8	25.05	PI20-24171-L1.raw	16572	N
AAL76029.1, XP_001647974.1, EAT48422.1, ACU30959.1	L.WIGASDLAR.E		2	494.7641	-0.1	44.51	1	4.1566E5	9	36.46	PI20-24171-L1.raw	29379	N
AAL76029.1, XP_001647974.1, EAT48422.1	H.WNDVVC(+57.02)ASMR.R	Carbamidomethylation	2	619.2760	-0.4	43.45	1	1.5526E5	10	36.23	PI20-24171-L1.raw	29136	N
XP_021711720.1	uncharacterized protein LOC110680214 [Aedes aegypti]	64636	41	20	20	319.24	21	1.0909E+07	35
Protein Accessions	Peptide	PTM	z	m/z	ppm	-10lgP	# Features	Area	Length	RT	Source File	Scan	Unique
XP_021711720.1, XP_001650667.1, EAT48213.1, AAL76021.1	R.VVVADYGC(+57.02)TSFR.L	Carbamidomethylation	2	687.3300	0.6	113.35	1	9.2395E5	12	37.21	PI20-24171-L1.raw	30160	Y
XP_021711720.1, XP_001650667.1, EAT48213.1, AAL76021.1	K.VFGALVGDTSDFGSIR.N		2	820.9178	0.4	107.13	1	8.9064E5	16	54.22	PI20-24171-L1.raw	47856	Y
XP_021711720.1, XP_001650667.1, EAT48213.1, AAL76021.1	R.LEGEDSVLLEATVLK.M		2	808.4434	0.4	101.91	1	2.6047E5	15	55.20	PI20-24171-L1.raw	48871	Y
XP_021711720.1, XP_001650667.1, EAT48213.1, AAL76021.1	R.DLC(+57.02)VTYLNSNQM(+15.99)SK.A	Carbamidomethylation; Oxidation (M)	2	844.8847	0.2	95.75	1	9.3967E4	14	39.60	PI20-24171-L1.raw	32677	Y
XP_021711720.1, XP_001650667.1, EAT48213.1, AAL76021.1	K.STIVFSTWTK.E		2	585.3135	-0.3	83.69	1	2.5253E5	10	43.73	PI20-24171-L1.raw	37056	Y
XP_021711720.1, XP_001650667.1, EAT48213.1, AAL76021.1	K.LDEEVGTLHEK.L		3	423.8825	0.8	70.37	2	1.4743E6	11	23.47	PI20-24171-L1.raw	14725	Y
XP_021711720.1, XP_001650667.1, EAT48213.1, AAL76021.1	K.TEVDHLLVR.D		2	541.3043	1.1	69.46	1	1.0271E5	9	30.17	PI20-24171-L1.raw	22406	Y
XP_021711720.1, XP_001650667.1, EAT48213.1	K.LTVVC(+57.02)NNYYK.V	Carbamidomethylation	2	637.3162	0.4	64.40	1	3.3914E5	10	32.45	PI20-24171-L1.raw	24868	Y
XP_021711720.1, XP_001650667.1, EAT48213.1, AAL76021.1	K.INDAVVIK.N		2	436.2664	0.8	63.81	1	7.7917E5	8	26.97	PI20-24171-L1.raw	18746	Y
XP_021711720.1, XP_001650667.1, EAT48213.1, AAL76021.1	K.IESQFSDYK.T		2	558.7640	0.0	61.32	1	7.0153E5	9	28.20	PI20-24171-L1.raw	20249	Y
XP_021711720.1, XP_001650667.1, EAT48213.1, AAL76021.1	K.LFEATLSSLPNSLTELR.T		2	946.0129	0.8	61.01	1	4.4778E5	17	62.66	PI20-24171-L1.raw	55107	Y
XP_021711720.1, XP_001650667.1, EAT48213.1, AAL76021.1	K.FDPHVPDEIPK.L		3	431.8876	0.8	59.25	1	9.3395E5	11	36.43	PI20-24171-L1.raw	29151	Y
XP_021711720.1, XP_001650667.1, EAT48213.1, AAL76021.1	R.DINHLPHVLVAR.Y		3	461.9337	0.7	54.88	1	4.5723E5	12	34.20	PI20-24171-L1.raw	26802	Y
XP_021711720.1, XP_001650667.1, EAT48213.1, AAL76021.1	K.C(+57.02)VVATGNDFDVHK.D	Carbamidomethylation	3	487.8981	0.6	52.60	1	7.1505E5	13	28.27	PI20-24171-L1.raw	20290	Y
XP_021711720.1, XP_001650667.1, EAT48213.1, AAL76021.1	R.YGFM(+15.99)GLK.N	Oxidation (M)	2	416.2068	-0.8	51.56	1	4.4358E5	7	31.97	PI20-24171-L1.raw	24162	Y
XP_021711720.1, XP_001650667.1, EAT48213.1, AAL76021.1	K.DTIEWNLK.C		2	509.7638	0.0	48.18	1	5.3951E5	8	42.18	PI20-24171-L1.raw	35342	Y
XP_021711720.1, XP_001650667.1, EAT48213.1, AAL76021.1	C.EENC(+57.02)NIPESELSK.I	Carbamidomethylation	2	774.8467	0.9	46.13	1	6.6263E5	13	29.79	PI20-24171-L1.raw	21901	Y
XP_021711720.1, XP_001650667.1, EAT48213.1, AAL76021.1	R.TQIEGLLK.D		2	451.2714	0.2	46.12	1	5.6242E5	8	34.57	PI20-24171-L1.raw	27213	Y
XP_021711720.1, XP_001650667.1, EAT48213.1, AAL76021.1	K.TLNDELVELQQHTSEK.A		2	942.4717	0.8	45.60	0	0	16	41.45	PI20-24171-L1.raw	34735	Y
XP_021711720.1, XP_001650667.1, EAT48213.1, AAL76021.1	K.NALDHM(+15.99)FVSQM(+15.99)K.V	Oxidation (M)	3	484.8924	1.2	43.15	1	3.2852E5	12	25.26	PI20-24171-L1.raw	16813	Y
XP_001650667.1	uncharacterized protein LOC5566275 [Aedes aegypti]	64636	41	20	20	319.24	21	1.0909E+07	35
Protein Accessions	Peptide	PTM	z	m/z	ppm	-10lgP	# Features	Area	Length	RT	Source File	Scan	Unique
XP_021711720.1, XP_001650667.1, EAT48213.1, AAL76021.1	R.VVVADYGC(+57.02)TSFR.L	Carbamidomethylation	2	687.3300	0.6	113.35	1	9.2395E5	12	37.21	PI20-24171-L1.raw	30160	Y
XP_021711720.1, XP_001650667.1, EAT48213.1, AAL76021.1	K.VFGALVGDTSDFGSIR.N		2	820.9178	0.4	107.13	1	8.9064E5	16	54.22	PI20-24171-L1.raw	47856	Y
XP_021711720.1, XP_001650667.1, EAT48213.1, AAL76021.1	R.LEGEDSVLLEATVLK.M		2	808.4434	0.4	101.91	1	2.6047E5	15	55.20	PI20-24171-L1.raw	48871	Y
XP_021711720.1, XP_001650667.1, EAT48213.1, AAL76021.1	R.DLC(+57.02)VTYLNSNQM(+15.99)SK.A	Carbamidomethylation; Oxidation (M)	2	844.8847	0.2	95.75	1	9.3967E4	14	39.60	PI20-24171-L1.raw	32677	Y
XP_021711720.1, XP_001650667.1, EAT48213.1, AAL76021.1	K.STIVFSTWTK.E		2	585.3135	-0.3	83.69	1	2.5253E5	10	43.73	PI20-24171-L1.raw	37056	Y
XP_021711720.1, XP_001650667.1, EAT48213.1, AAL76021.1	K.LDEEVGTLHEK.L		3	423.8825	0.8	70.37	2	1.4743E6	11	23.47	PI20-24171-L1.raw	14725	Y
XP_021711720.1, XP_001650667.1, EAT48213.1, AAL76021.1	K.TEVDHLLVR.D		2	541.3043	1.1	69.46	1	1.0271E5	9	30.17	PI20-24171-L1.raw	22406	Y
XP_021711720.1, XP_001650667.1, EAT48213.1	K.LTVVC(+57.02)NNYYK.V	Carbamidomethylation	2	637.3162	0.4	64.40	1	3.3914E5	10	32.45	PI20-24171-L1.raw	24868	Y
XP_021711720.1, XP_001650667.1, EAT48213.1, AAL76021.1	K.INDAVVIK.N		2	436.2664	0.8	63.81	1	7.7917E5	8	26.97	PI20-24171-L1.raw	18746	Y
XP_021711720.1, XP_001650667.1, EAT48213.1, AAL76021.1	K.IESQFSDYK.T		2	558.7640	0.0	61.32	1	7.0153E5	9	28.20	PI20-24171-L1.raw	20249	Y
XP_021711720.1, XP_001650667.1, EAT48213.1, AAL76021.1	K.LFEATLSSLPNSLTELR.T		2	946.0129	0.8	61.01	1	4.4778E5	17	62.66	PI20-24171-L1.raw	55107	Y
XP_021711720.1, XP_001650667.1, EAT48213.1, AAL76021.1	K.FDPHVPDEIPK.L		3	431.8876	0.8	59.25	1	9.3395E5	11	36.43	PI20-24171-L1.raw	29151	Y
XP_021711720.1, XP_001650667.1, EAT48213.1, AAL76021.1	R.DINHLPHVLVAR.Y		3	461.9337	0.7	54.88	1	4.5723E5	12	34.20	PI20-24171-L1.raw	26802	Y
XP_021711720.1, XP_001650667.1, EAT48213.1, AAL76021.1	K.C(+57.02)VVATGNDFDVHK.D	Carbamidomethylation	3	487.8981	0.6	52.60	1	7.1505E5	13	28.27	PI20-24171-L1.raw	20290	Y
XP_021711720.1, XP_001650667.1, EAT48213.1, AAL76021.1	R.YGFM(+15.99)GLK.N	Oxidation (M)	2	416.2068	-0.8	51.56	1	4.4358E5	7	31.97	PI20-24171-L1.raw	24162	Y
XP_021711720.1, XP_001650667.1, EAT48213.1, AAL76021.1	K.DTIEWNLK.C		2	509.7638	0.0	48.18	1	5.3951E5	8	42.18	PI20-24171-L1.raw	35342	Y
XP_021711720.1, XP_001650667.1, EAT48213.1, AAL76021.1	C.EENC(+57.02)NIPESELSK.I	Carbamidomethylation	2	774.8467	0.9	46.13	1	6.6263E5	13	29.79	PI20-24171-L1.raw	21901	Y
XP_021711720.1, XP_001650667.1, EAT48213.1, AAL76021.1	R.TQIEGLLK.D		2	451.2714	0.2	46.12	1	5.6242E5	8	34.57	PI20-24171-L1.raw	27213	Y
XP_021711720.1, XP_001650667.1, EAT48213.1, AAL76021.1	K.TLNDELVELQQHTSEK.A		2	942.4717	0.8	45.60	0	0	16	41.45	PI20-24171-L1.raw	34735	Y
XP_021711720.1, XP_001650667.1, EAT48213.1, AAL76021.1	K.NALDHM(+15.99)FVSQM(+15.99)K.V	Oxidation (M)	3	484.8924	1.2	43.15	1	3.2852E5	12	25.26	PI20-24171-L1.raw	16813	Y
EAT48213.1	AAEL000732-PA [Aedes aegypti]	64636	41	20	20	319.24	21	1.0909E+07	35
Protein Accessions	Peptide	PTM	z	m/z	ppm	-10lgP	# Features	Area	Length	RT	Source File	Scan	Unique
XP_021711720.1, XP_001650667.1, EAT48213.1, AAL76021.1	R.VVVADYGC(+57.02)TSFR.L	Carbamidomethylation	2	687.3300	0.6	113.35	1	9.2395E5	12	37.21	PI20-24171-L1.raw	30160	Y
XP_021711720.1, XP_001650667.1, EAT48213.1, AAL76021.1	K.VFGALVGDTSDFGSIR.N		2	820.9178	0.4	107.13	1	8.9064E5	16	54.22	PI20-24171-L1.raw	47856	Y
XP_021711720.1, XP_001650667.1, EAT48213.1, AAL76021.1	R.LEGEDSVLLEATVLK.M		2	808.4434	0.4	101.91	1	2.6047E5	15	55.20	PI20-24171-L1.raw	48871	Y
XP_021711720.1, XP_001650667.1, EAT48213.1, AAL76021.1	R.DLC(+57.02)VTYLNSNQM(+15.99)SK.A	Carbamidomethylation; Oxidation (M)	2	844.8847	0.2	95.75	1	9.3967E4	14	39.60	PI20-24171-L1.raw	32677	Y
XP_021711720.1, XP_001650667.1, EAT48213.1, AAL76021.1	K.STIVFSTWTK.E		2	585.3135	-0.3	83.69	1	2.5253E5	10	43.73	PI20-24171-L1.raw	37056	Y
XP_021711720.1, XP_001650667.1, EAT48213.1, AAL76021.1	K.LDEEVGTLHEK.L		3	423.8825	0.8	70.37	2	1.4743E6	11	23.47	PI20-24171-L1.raw	14725	Y
XP_021711720.1, XP_001650667.1, EAT48213.1, AAL76021.1	K.TEVDHLLVR.D		2	541.3043	1.1	69.46	1	1.0271E5	9	30.17	PI20-24171-L1.raw	22406	Y
XP_021711720.1, XP_001650667.1, EAT48213.1	K.LTVVC(+57.02)NNYYK.V	Carbamidomethylation	2	637.3162	0.4	64.40	1	3.3914E5	10	32.45	PI20-24171-L1.raw	24868	Y
XP_021711720.1, XP_001650667.1, EAT48213.1, AAL76021.1	K.INDAVVIK.N		2	436.2664	0.8	63.81	1	7.7917E5	8	26.97	PI20-24171-L1.raw	18746	Y
XP_021711720.1, XP_001650667.1, EAT48213.1, AAL76021.1	K.IESQFSDYK.T		2	558.7640	0.0	61.32	1	7.0153E5	9	28.20	PI20-24171-L1.raw	20249	Y
XP_021711720.1, XP_001650667.1, EAT48213.1, AAL76021.1	K.LFEATLSSLPNSLTELR.T		2	946.0129	0.8	61.01	1	4.4778E5	17	62.66	PI20-24171-L1.raw	55107	Y
XP_021711720.1, XP_001650667.1, EAT48213.1, AAL76021.1	K.FDPHVPDEIPK.L		3	431.8876	0.8	59.25	1	9.3395E5	11	36.43	PI20-24171-L1.raw	29151	Y
XP_021711720.1, XP_001650667.1, EAT48213.1, AAL76021.1	R.DINHLPHVLVAR.Y		3	461.9337	0.7	54.88	1	4.5723E5	12	34.20	PI20-24171-L1.raw	26802	Y
XP_021711720.1, XP_001650667.1, EAT48213.1, AAL76021.1	K.C(+57.02)VVATGNDFDVHK.D	Carbamidomethylation	3	487.8981	0.6	52.60	1	7.1505E5	13	28.27	PI20-24171-L1.raw	20290	Y
XP_021711720.1, XP_001650667.1, EAT48213.1, AAL76021.1	R.YGFM(+15.99)GLK.N	Oxidation (M)	2	416.2068	-0.8	51.56	1	4.4358E5	7	31.97	PI20-24171-L1.raw	24162	Y
XP_021711720.1, XP_001650667.1, EAT48213.1, AAL76021.1	K.DTIEWNLK.C		2	509.7638	0.0	48.18	1	5.3951E5	8	42.18	PI20-24171-L1.raw	35342	Y
XP_021711720.1, XP_001650667.1, EAT48213.1, AAL76021.1	C.EENC(+57.02)NIPESELSK.I	Carbamidomethylation	2	774.8467	0.9	46.13	1	6.6263E5	13	29.79	PI20-24171-L1.raw	21901	Y
XP_021711720.1, XP_001650667.1, EAT48213.1, AAL76021.1	R.TQIEGLLK.D		2	451.2714	0.2	46.12	1	5.6242E5	8	34.57	PI20-24171-L1.raw	27213	Y
XP_021711720.1, XP_001650667.1, EAT48213.1, AAL76021.1	K.TLNDELVELQQHTSEK.A		2	942.4717	0.8	45.60	0	0	16	41.45	PI20-24171-L1.raw	34735	Y
XP_021711720.1, XP_001650667.1, EAT48213.1, AAL76021.1	K.NALDHM(+15.99)FVSQM(+15.99)K.V	Oxidation (M)	3	484.8924	1.2	43.15	1	3.2852E5	12	25.26	PI20-24171-L1.raw	16813	Y
XP_001651000.1	venom allergen 3 [Aedes aegypti]	28897	39	14	14	220.08	17	9.9561E+06	39
Protein Accessions	Peptide	PTM	z	m/z	ppm	-10lgP	# Features	Area	Length	RT	Source File	Scan	Unique
XP_001651000.1, EAT48176.1, AAL76012.1	C.NAPTQFGSAC(+57.02)GQEPK.F	Carbamidomethylation	2	796.3622	0.1	81.38	1	1.3403E6	15	25.32	PI20-24171-L1.raw	16889	Y
XP_001651000.1, EAT48176.1, AAL76012.1	R.GPHVAC(+57.02)NAPTQFGSAC(+57.02)GQEPK.F	Carbamidomethylation	3	738.3337	0.2	71.57	1	4.2465E5	21	27.74	PI20-24171-L1.raw	19652	Y
XP_001651000.1, EAT48176.1, AAL76012.1	K.YYLVC(+57.02)NYSM(+15.99)TNM(+15.99)IEEPIYTR.G	Carbamidomethylation; Oxidation (M)	3	864.7216	1.8	65.51	1	2.5891E5	20	50.77	PI20-24171-L1.raw	44456	Y
XP_001651000.1, EAT48176.1, AAL76012.1	K.FAGQNLAITAFAGY.N		2	722.3679	1.3	60.76	1	2.4007E5	14	65.16	PI20-24171-L1.raw	57141	Y
XP_001651000.1, EAT48176.1, AAL76012.1	R.M(+15.99)PTLVWDDELAHIASF.N	Oxidation (M)	2	930.9456	0.1	57.92	1	1.3194E5	16	67.99	PI20-24171-L1.raw	59289	Y
XP_001651000.1, EAT48176.1, AAL76012.1	H.VAC(+57.02)NAPTQFGSAC(+57.02)GQEPK.F	Carbamidomethylation	3	641.2907	2.3	57.70	2	8.6733E4	18	29.46	PI20-24171-L1.raw	21648	Y
XP_001651000.1, EAT48176.1, AAL76012.1	Y.SM(+15.99)TNMIEEPIYTR.G	Oxidation (M)	2	800.8710	0.1	56.96	1	2.4173E4	13	38.79	PI20-24171-L1.raw	31842	Y
XP_001651000.1, EAT48176.1, AAL76012.1	L.AITAFAGYNFQAADR.A		2	808.3972	0.5	56.38	0	0	15	47.72	PI20-24171-L1.raw	41336	Y
XP_001651000.1, EAT48176.1, AAL76012.1	R.M(+15.99)PTLVWDDELAHIASFNAR.K	Oxidation (M)	2	1101.5374	1.2	56.31	0	0	19	58.64	PI20-24171-L1.raw	51831	Y
XP_001651000.1, EAT48176.1, AAL76012.1	R.MPTLVWDDELAHIASFNAR.K		3	729.3618	0.5	55.53	1	1.4488E6	19	61.90	PI20-24171-L1.raw	54463	Y
XP_001651000.1, EAT48176.1, AAL76012.1	K.FAGQNLAITAF.A		2	576.8061	0.2	54.37	1	8.7775E5	11	59.49	PI20-24171-L1.raw	52526	Y
XP_001651000.1, EAT48176.1, AAL76012.1	R.MPTLVWDDELAH.I		2	713.8374	0.3	53.43	1	6.1474E4	12	55.30	PI20-24171-L1.raw	48978	Y
XP_001651000.1, EAT48176.1, AAL76012.1	K.SYVDSYPM(+15.99)SH.S	Oxidation (M)	2	601.2451	-0.1	49.58	1	2.4184E5	10	27.34	PI20-24171-L1.raw	19183	Y
XP_001651000.1, EAT48176.1, AAL76012.1	A.FAGYNFQAADR.A		2	630.2939	0.3	47.38	1	1.9131E5	11	37.01	PI20-24171-L1.raw	29836	Y
XP_001651000.1, EAT48176.1, AAL76012.1	R.MPTLVWDDELAHIASF.N		2	922.9481	0.1	41.51	1	7.6214E4	16	71.62	PI20-24171-L1.raw	61989	Y
XP_001651000.1, EAT48176.1, AAL76012.1	A.NYC(+57.02)DQSLC(+57.02)R.R	Carbamidomethylation	2	608.2477	0.1	39.51	1	4.5519E6	9	23.16	PI20-24171-L1.raw	14317	Y
EAT48176.1	AAEL000793-PA [Aedes aegypti]	28897	39	14	14	220.08	17	9.9561E+06	39
Protein Accessions	Peptide	PTM	z	m/z	ppm	-10lgP	# Features	Area	Length	RT	Source File	Scan	Unique
XP_001651000.1, EAT48176.1, AAL76012.1	C.NAPTQFGSAC(+57.02)GQEPK.F	Carbamidomethylation	2	796.3622	0.1	81.38	1	1.3403E6	15	25.32	PI20-24171-L1.raw	16889	Y
XP_001651000.1, EAT48176.1, AAL76012.1	R.GPHVAC(+57.02)NAPTQFGSAC(+57.02)GQEPK.F	Carbamidomethylation	3	738.3337	0.2	71.57	1	4.2465E5	21	27.74	PI20-24171-L1.raw	19652	Y
XP_001651000.1, EAT48176.1, AAL76012.1	K.YYLVC(+57.02)NYSM(+15.99)TNM(+15.99)IEEPIYTR.G	Carbamidomethylation; Oxidation (M)	3	864.7216	1.8	65.51	1	2.5891E5	20	50.77	PI20-24171-L1.raw	44456	Y
XP_001651000.1, EAT48176.1, AAL76012.1	K.FAGQNLAITAFAGY.N		2	722.3679	1.3	60.76	1	2.4007E5	14	65.16	PI20-24171-L1.raw	57141	Y
XP_001651000.1, EAT48176.1, AAL76012.1	R.M(+15.99)PTLVWDDELAHIASF.N	Oxidation (M)	2	930.9456	0.1	57.92	1	1.3194E5	16	67.99	PI20-24171-L1.raw	59289	Y
XP_001651000.1, EAT48176.1, AAL76012.1	H.VAC(+57.02)NAPTQFGSAC(+57.02)GQEPK.F	Carbamidomethylation	3	641.2907	2.3	57.70	2	8.6733E4	18	29.46	PI20-24171-L1.raw	21648	Y
XP_001651000.1, EAT48176.1, AAL76012.1	Y.SM(+15.99)TNMIEEPIYTR.G	Oxidation (M)	2	800.8710	0.1	56.96	1	2.4173E4	13	38.79	PI20-24171-L1.raw	31842	Y
XP_001651000.1, EAT48176.1, AAL76012.1	L.AITAFAGYNFQAADR.A		2	808.3972	0.5	56.38	0	0	15	47.72	PI20-24171-L1.raw	41336	Y
XP_001651000.1, EAT48176.1, AAL76012.1	R.M(+15.99)PTLVWDDELAHIASFNAR.K	Oxidation (M)	2	1101.5374	1.2	56.31	0	0	19	58.64	PI20-24171-L1.raw	51831	Y
XP_001651000.1, EAT48176.1, AAL76012.1	R.MPTLVWDDELAHIASFNAR.K		3	729.3618	0.5	55.53	1	1.4488E6	19	61.90	PI20-24171-L1.raw	54463	Y
XP_001651000.1, EAT48176.1, AAL76012.1	K.FAGQNLAITAF.A		2	576.8061	0.2	54.37	1	8.7775E5	11	59.49	PI20-24171-L1.raw	52526	Y
XP_001651000.1, EAT48176.1, AAL76012.1	R.MPTLVWDDELAH.I		2	713.8374	0.3	53.43	1	6.1474E4	12	55.30	PI20-24171-L1.raw	48978	Y
XP_001651000.1, EAT48176.1, AAL76012.1	K.SYVDSYPM(+15.99)SH.S	Oxidation (M)	2	601.2451	-0.1	49.58	1	2.4184E5	10	27.34	PI20-24171-L1.raw	19183	Y
XP_001651000.1, EAT48176.1, AAL76012.1	A.FAGYNFQAADR.A		2	630.2939	0.3	47.38	1	1.9131E5	11	37.01	PI20-24171-L1.raw	29836	Y
XP_001651000.1, EAT48176.1, AAL76012.1	R.MPTLVWDDELAHIASF.N		2	922.9481	0.1	41.51	1	7.6214E4	16	71.62	PI20-24171-L1.raw	61989	Y
XP_001651000.1, EAT48176.1, AAL76012.1	A.NYC(+57.02)DQSLC(+57.02)R.R	Carbamidomethylation	2	608.2477	0.1	39.51	1	4.5519E6	9	23.16	PI20-24171-L1.raw	14317	Y
AAL76012.1	putative secreted protein [Aedes aegypti]	28869	39	14	14	220.08	17	9.9561E+06	39
Protein Accessions	Peptide	PTM	z	m/z	ppm	-10lgP	# Features	Area	Length	RT	Source File	Scan	Unique
XP_001651000.1, EAT48176.1, AAL76012.1	C.NAPTQFGSAC(+57.02)GQEPK.F	Carbamidomethylation	2	796.3622	0.1	81.38	1	1.3403E6	15	25.32	PI20-24171-L1.raw	16889	Y
XP_001651000.1, EAT48176.1, AAL76012.1	R.GPHVAC(+57.02)NAPTQFGSAC(+57.02)GQEPK.F	Carbamidomethylation	3	738.3337	0.2	71.57	1	4.2465E5	21	27.74	PI20-24171-L1.raw	19652	Y
XP_001651000.1, EAT48176.1, AAL76012.1	K.YYLVC(+57.02)NYSM(+15.99)TNM(+15.99)IEEPIYTR.G	Carbamidomethylation; Oxidation (M)	3	864.7216	1.8	65.51	1	2.5891E5	20	50.77	PI20-24171-L1.raw	44456	Y
XP_001651000.1, EAT48176.1, AAL76012.1	K.FAGQNLAITAFAGY.N		2	722.3679	1.3	60.76	1	2.4007E5	14	65.16	PI20-24171-L1.raw	57141	Y
XP_001651000.1, EAT48176.1, AAL76012.1	R.M(+15.99)PTLVWDDELAHIASF.N	Oxidation (M)	2	930.9456	0.1	57.92	1	1.3194E5	16	67.99	PI20-24171-L1.raw	59289	Y
XP_001651000.1, EAT48176.1, AAL76012.1	H.VAC(+57.02)NAPTQFGSAC(+57.02)GQEPK.F	Carbamidomethylation	3	641.2907	2.3	57.70	2	8.6733E4	18	29.46	PI20-24171-L1.raw	21648	Y
XP_001651000.1, EAT48176.1, AAL76012.1	Y.SM(+15.99)TNMIEEPIYTR.G	Oxidation (M)	2	800.8710	0.1	56.96	1	2.4173E4	13	38.79	PI20-24171-L1.raw	31842	Y
XP_001651000.1, EAT48176.1, AAL76012.1	L.AITAFAGYNFQAADR.A		2	808.3972	0.5	56.38	0	0	15	47.72	PI20-24171-L1.raw	41336	Y
XP_001651000.1, EAT48176.1, AAL76012.1	R.M(+15.99)PTLVWDDELAHIASFNAR.K	Oxidation (M)	2	1101.5374	1.2	56.31	0	0	19	58.64	PI20-24171-L1.raw	51831	Y
XP_001651000.1, EAT48176.1, AAL76012.1	R.MPTLVWDDELAHIASFNAR.K		3	729.3618	0.5	55.53	1	1.4488E6	19	61.90	PI20-24171-L1.raw	54463	Y
XP_001651000.1, EAT48176.1, AAL76012.1	K.FAGQNLAITAF.A		2	576.8061	0.2	54.37	1	8.7775E5	11	59.49	PI20-24171-L1.raw	52526	Y
XP_001651000.1, EAT48176.1, AAL76012.1	R.MPTLVWDDELAH.I		2	713.8374	0.3	53.43	1	6.1474E4	12	55.30	PI20-24171-L1.raw	48978	Y
XP_001651000.1, EAT48176.1, AAL76012.1	K.SYVDSYPM(+15.99)SH.S	Oxidation (M)	2	601.2451	-0.1	49.58	1	2.4184E5	10	27.34	PI20-24171-L1.raw	19183	Y
XP_001651000.1, EAT48176.1, AAL76012.1	A.FAGYNFQAADR.A		2	630.2939	0.3	47.38	1	1.9131E5	11	37.01	PI20-24171-L1.raw	29836	Y
XP_001651000.1, EAT48176.1, AAL76012.1	R.MPTLVWDDELAHIASF.N		2	922.9481	0.1	41.51	1	7.6214E4	16	71.62	PI20-24171-L1.raw	61989	Y
XP_001651000.1, EAT48176.1, AAL76012.1	A.NYC(+57.02)DQSLC(+57.02)R.R	Carbamidomethylation	2	608.2477	0.1	39.51	1	4.5519E6	9	23.16	PI20-24171-L1.raw	14317	Y
EAT38250.1	AAEL009852-PA [Aedes aegypti]	13713	56	8	8	256.58	13	9.5676E+06	52
Protein Accessions	Peptide	PTM	z	m/z	ppm	-10lgP	# Features	Area	Length	RT	Source File	Scan	Unique
EAT38250.1, ABF18053.1, XP_001660462.1, AAY41839.1, EJY57838.1	K.LTYTSALTGSSVLVEEK.G		2	899.4782	0.7	125.37	2	3.2162E6	17	47.92	PI20-24171-L1.raw	41416	Y
EAT38250.1, ABF18053.1, XP_001660462.1, AAY41839.1, EJY57838.1	K.GC(+57.02)TYAGTDLC(+57.02)NGWNTDITQVTR.C	Carbamidomethylation	2	1252.0537	1.0	106.86	2	1.5378E6	22	51.01	PI20-24171-L1.raw	44690	Y
EAT38250.1, ABF18053.1, XP_001660462.1, AAY41839.1, EJY57838.1	R.LLGYPNPSLTASSSDPAGYK.C		2	1019.5111	1.1	85.50	2	3.7463E6	20	47.18	PI20-24171-L1.raw	40503	Y
EAT38250.1, ABF18053.1, XP_001660462.1, AAY41839.1, EJY57838.1	Y.TSALTGSSVLVEEK.G		2	710.8803	0.3	65.86	1	1.5449E5	14	35.52	PI20-24171-L1.raw	28319	Y
EAT38250.1, ABF18053.1, XP_001660462.1, AAY41839.1, EJY57838.1	C.TYAGTDLC(+57.02)NGWNTDITQVTR.C	Carbamidomethylation	2	1143.5286	1.9	55.34	2	6.469E4	20	50.55	PI20-24171-L1.raw	44359	Y
EAT38250.1, ABF18053.1, XP_001660462.1, AAY41839.1, EJY57838.1	T.SALTGSSVLVEEK.G		2	660.3559	-0.6	53.05	1	7.7446E4	13	34.64	PI20-24171-L1.raw	27417	Y
EAT38250.1, ABF18053.1, XP_001660462.1, AAY41839.1, EJY57838.1	A.LNC(+57.02)SNC(+57.02)LDPYSC(+57.02)R.S	Carbamidomethylation	2	829.8401	0.6	49.03	1	1.1734E5	13	33.12	PI20-24171-L1.raw	25653	Y
EAT38250.1, ABF18053.1, XP_001660462.1, AAY41839.1, EJY57838.1, AAR18439.1, AAR18413.1, ACU30979.1	N.C(+57.02)SNC(+57.02)LDPYSC(+57.02)R.S	Carbamidomethylation	2	716.2770	1.3	47.11	1	6.5339E5	11	28.86	PI20-24171-L1.raw	20901	Y
ABF18053.1	putative 11.6 kDa secreted salivary peptide [Aedes aegypti]	13713	56	8	8	256.58	13	9.5676E+06	52
Protein Accessions	Peptide	PTM	z	m/z	ppm	-10lgP	# Features	Area	Length	RT	Source File	Scan	Unique
EAT38250.1, ABF18053.1, XP_001660462.1, AAY41839.1, EJY57838.1	K.LTYTSALTGSSVLVEEK.G		2	899.4782	0.7	125.37	2	3.2162E6	17	47.92	PI20-24171-L1.raw	41416	Y
EAT38250.1, ABF18053.1, XP_001660462.1, AAY41839.1, EJY57838.1	K.GC(+57.02)TYAGTDLC(+57.02)NGWNTDITQVTR.C	Carbamidomethylation	2	1252.0537	1.0	106.86	2	1.5378E6	22	51.01	PI20-24171-L1.raw	44690	Y
EAT38250.1, ABF18053.1, XP_001660462.1, AAY41839.1, EJY57838.1	R.LLGYPNPSLTASSSDPAGYK.C		2	1019.5111	1.1	85.50	2	3.7463E6	20	47.18	PI20-24171-L1.raw	40503	Y
EAT38250.1, ABF18053.1, XP_001660462.1, AAY41839.1, EJY57838.1	Y.TSALTGSSVLVEEK.G		2	710.8803	0.3	65.86	1	1.5449E5	14	35.52	PI20-24171-L1.raw	28319	Y
EAT38250.1, ABF18053.1, XP_001660462.1, AAY41839.1, EJY57838.1	C.TYAGTDLC(+57.02)NGWNTDITQVTR.C	Carbamidomethylation	2	1143.5286	1.9	55.34	2	6.469E4	20	50.55	PI20-24171-L1.raw	44359	Y
EAT38250.1, ABF18053.1, XP_001660462.1, AAY41839.1, EJY57838.1	T.SALTGSSVLVEEK.G		2	660.3559	-0.6	53.05	1	7.7446E4	13	34.64	PI20-24171-L1.raw	27417	Y
EAT38250.1, ABF18053.1, XP_001660462.1, AAY41839.1, EJY57838.1	A.LNC(+57.02)SNC(+57.02)LDPYSC(+57.02)R.S	Carbamidomethylation	2	829.8401	0.6	49.03	1	1.1734E5	13	33.12	PI20-24171-L1.raw	25653	Y
EAT38250.1, ABF18053.1, XP_001660462.1, AAY41839.1, EJY57838.1, AAR18439.1, AAR18413.1, ACU30979.1	N.C(+57.02)SNC(+57.02)LDPYSC(+57.02)R.S	Carbamidomethylation	2	716.2770	1.3	47.11	1	6.5339E5	11	28.86	PI20-24171-L1.raw	20901	Y
XP_001660462.1	uncharacterized protein LOC5572523 [Aedes aegypti]	13713	56	8	8	256.58	13	9.5676E+06	52
Protein Accessions	Peptide	PTM	z	m/z	ppm	-10lgP	# Features	Area	Length	RT	Source File	Scan	Unique
EAT38250.1, ABF18053.1, XP_001660462.1, AAY41839.1, EJY57838.1	K.LTYTSALTGSSVLVEEK.G		2	899.4782	0.7	125.37	2	3.2162E6	17	47.92	PI20-24171-L1.raw	41416	Y
EAT38250.1, ABF18053.1, XP_001660462.1, AAY41839.1, EJY57838.1	K.GC(+57.02)TYAGTDLC(+57.02)NGWNTDITQVTR.C	Carbamidomethylation	2	1252.0537	1.0	106.86	2	1.5378E6	22	51.01	PI20-24171-L1.raw	44690	Y
EAT38250.1, ABF18053.1, XP_001660462.1, AAY41839.1, EJY57838.1	R.LLGYPNPSLTASSSDPAGYK.C		2	1019.5111	1.1	85.50	2	3.7463E6	20	47.18	PI20-24171-L1.raw	40503	Y
EAT38250.1, ABF18053.1, XP_001660462.1, AAY41839.1, EJY57838.1	Y.TSALTGSSVLVEEK.G		2	710.8803	0.3	65.86	1	1.5449E5	14	35.52	PI20-24171-L1.raw	28319	Y
EAT38250.1, ABF18053.1, XP_001660462.1, AAY41839.1, EJY57838.1	C.TYAGTDLC(+57.02)NGWNTDITQVTR.C	Carbamidomethylation	2	1143.5286	1.9	55.34	2	6.469E4	20	50.55	PI20-24171-L1.raw	44359	Y
EAT38250.1, ABF18053.1, XP_001660462.1, AAY41839.1, EJY57838.1	T.SALTGSSVLVEEK.G		2	660.3559	-0.6	53.05	1	7.7446E4	13	34.64	PI20-24171-L1.raw	27417	Y
EAT38250.1, ABF18053.1, XP_001660462.1, AAY41839.1, EJY57838.1	A.LNC(+57.02)SNC(+57.02)LDPYSC(+57.02)R.S	Carbamidomethylation	2	829.8401	0.6	49.03	1	1.1734E5	13	33.12	PI20-24171-L1.raw	25653	Y
EAT38250.1, ABF18053.1, XP_001660462.1, AAY41839.1, EJY57838.1, AAR18439.1, AAR18413.1, ACU30979.1	N.C(+57.02)SNC(+57.02)LDPYSC(+57.02)R.S	Carbamidomethylation	2	716.2770	1.3	47.11	1	6.5339E5	11	28.86	PI20-24171-L1.raw	20901	Y
AAY41839.1	putative secreted protein precursor [Aedes aegypti]	13713	56	8	8	256.58	13	9.5676E+06	52
Protein Accessions	Peptide	PTM	z	m/z	ppm	-10lgP	# Features	Area	Length	RT	Source File	Scan	Unique
EAT38250.1, ABF18053.1, XP_001660462.1, AAY41839.1, EJY57838.1	K.LTYTSALTGSSVLVEEK.G		2	899.4782	0.7	125.37	2	3.2162E6	17	47.92	PI20-24171-L1.raw	41416	Y
EAT38250.1, ABF18053.1, XP_001660462.1, AAY41839.1, EJY57838.1	K.GC(+57.02)TYAGTDLC(+57.02)NGWNTDITQVTR.C	Carbamidomethylation	2	1252.0537	1.0	106.86	2	1.5378E6	22	51.01	PI20-24171-L1.raw	44690	Y
EAT38250.1, ABF18053.1, XP_001660462.1, AAY41839.1, EJY57838.1	R.LLGYPNPSLTASSSDPAGYK.C		2	1019.5111	1.1	85.50	2	3.7463E6	20	47.18	PI20-24171-L1.raw	40503	Y
EAT38250.1, ABF18053.1, XP_001660462.1, AAY41839.1, EJY57838.1	Y.TSALTGSSVLVEEK.G		2	710.8803	0.3	65.86	1	1.5449E5	14	35.52	PI20-24171-L1.raw	28319	Y
EAT38250.1, ABF18053.1, XP_001660462.1, AAY41839.1, EJY57838.1	C.TYAGTDLC(+57.02)NGWNTDITQVTR.C	Carbamidomethylation	2	1143.5286	1.9	55.34	2	6.469E4	20	50.55	PI20-24171-L1.raw	44359	Y
EAT38250.1, ABF18053.1, XP_001660462.1, AAY41839.1, EJY57838.1	T.SALTGSSVLVEEK.G		2	660.3559	-0.6	53.05	1	7.7446E4	13	34.64	PI20-24171-L1.raw	27417	Y
EAT38250.1, ABF18053.1, XP_001660462.1, AAY41839.1, EJY57838.1	A.LNC(+57.02)SNC(+57.02)LDPYSC(+57.02)R.S	Carbamidomethylation	2	829.8401	0.6	49.03	1	1.1734E5	13	33.12	PI20-24171-L1.raw	25653	Y
EAT38250.1, ABF18053.1, XP_001660462.1, AAY41839.1, EJY57838.1, AAR18439.1, AAR18413.1, ACU30979.1	N.C(+57.02)SNC(+57.02)LDPYSC(+57.02)R.S	Carbamidomethylation	2	716.2770	1.3	47.11	1	6.5339E5	11	28.86	PI20-24171-L1.raw	20901	Y
EJY57838.1	AAEL009852-PB [Aedes aegypti]	13770	56	8	8	256.58	13	9.5676E+06	52
Protein Accessions	Peptide	PTM	z	m/z	ppm	-10lgP	# Features	Area	Length	RT	Source File	Scan	Unique
EAT38250.1, ABF18053.1, XP_001660462.1, AAY41839.1, EJY57838.1	K.LTYTSALTGSSVLVEEK.G		2	899.4782	0.7	125.37	2	3.2162E6	17	47.92	PI20-24171-L1.raw	41416	Y
EAT38250.1, ABF18053.1, XP_001660462.1, AAY41839.1, EJY57838.1	K.GC(+57.02)TYAGTDLC(+57.02)NGWNTDITQVTR.C	Carbamidomethylation	2	1252.0537	1.0	106.86	2	1.5378E6	22	51.01	PI20-24171-L1.raw	44690	Y
EAT38250.1, ABF18053.1, XP_001660462.1, AAY41839.1, EJY57838.1	R.LLGYPNPSLTASSSDPAGYK.C		2	1019.5111	1.1	85.50	2	3.7463E6	20	47.18	PI20-24171-L1.raw	40503	Y
EAT38250.1, ABF18053.1, XP_001660462.1, AAY41839.1, EJY57838.1	Y.TSALTGSSVLVEEK.G		2	710.8803	0.3	65.86	1	1.5449E5	14	35.52	PI20-24171-L1.raw	28319	Y
EAT38250.1, ABF18053.1, XP_001660462.1, AAY41839.1, EJY57838.1	C.TYAGTDLC(+57.02)NGWNTDITQVTR.C	Carbamidomethylation	2	1143.5286	1.9	55.34	2	6.469E4	20	50.55	PI20-24171-L1.raw	44359	Y
EAT38250.1, ABF18053.1, XP_001660462.1, AAY41839.1, EJY57838.1	T.SALTGSSVLVEEK.G		2	660.3559	-0.6	53.05	1	7.7446E4	13	34.64	PI20-24171-L1.raw	27417	Y
EAT38250.1, ABF18053.1, XP_001660462.1, AAY41839.1, EJY57838.1	A.LNC(+57.02)SNC(+57.02)LDPYSC(+57.02)R.S	Carbamidomethylation	2	829.8401	0.6	49.03	1	1.1734E5	13	33.12	PI20-24171-L1.raw	25653	Y
EAT38250.1, ABF18053.1, XP_001660462.1, AAY41839.1, EJY57838.1, AAR18439.1, AAR18413.1, ACU30979.1	N.C(+57.02)SNC(+57.02)LDPYSC(+57.02)R.S	Carbamidomethylation	2	716.2770	1.3	47.11	1	6.5339E5	11	28.86	PI20-24171-L1.raw	20901	Y
sp|P50635.2|APY_AEDAE	RecName: Full=Apyrase; AltName: Full=ATP-diphosphatase; Short=ADPase; AltName: Full=ATP-diphosphohydrolase; AltName: Full=Adenosine diphosphatase; AltName: Allergen=Aed a 1; Flags: Precursor	62754	45	3	25	330.7	41	7.7434E+06	10
Protein Accessions	Peptide	PTM	z	m/z	ppm	-10lgP	# Features	Area	Length	RT	Source File	Scan	Unique
sp|P50635.2|APY_AEDAE, EAT42070.1	K.VEAIGSTVVGETM(+15.99)IELDR.D	Oxidation (M)	2	967.9902	-0.4	114.40	2	1.3857E6	18	49.69	PI20-24171-L1.raw	43316	Y
XP_001651910.2, sp|P50635.2|APY_AEDAE, EAT42070.1, AAA99189.1, AAC37218.1, prf||2105426A	K.IEVM(+15.99)DYTNPK.S	Oxidation (M)	2	613.2918	-0.4	89.83	1	3.2425E6	10	29.89	PI20-24171-L1.raw	22198	N
sp|P50635.2|APY_AEDAE, EAT42070.1	K.VEAIGSTVVGETMIELDR.D		2	959.9933	0.2	89.32	2	9.4307E5	18	57.44	PI20-24171-L1.raw	50627	Y
sp|P50635.2|APY_AEDAE, EAT42070.1	K.EAEYYIVVPSYLADGK.D		2	908.9548	1.1	88.83	2	3.8082E6	16	57.07	PI20-24171-L1.raw	50253	Y
XP_001651910.2, sp|P50635.2|APY_AEDAE, EAT42070.1, AAA99189.1, AAC37218.1, prf||2105426A	K.EGIPTIVANLVM(+15.99)NNDPDLK.S	Oxidation (M)	2	1035.0334	0.6	85.93	2	3.2512E6	19	64.82	PI20-24171-L1.raw	56729	N
XP_001651910.2, sp|P50635.2|APY_AEDAE, EAT42070.1, AAA99189.1, AAC37218.1, prf||2105426A	R.TGPLDSDVFK.N		2	539.7742	-0.4	85.12	1	3.6762E6	10	40.30	PI20-24171-L1.raw	33297	N
XP_001651910.2, sp|P50635.2|APY_AEDAE, EAT42070.1, AAA99189.1, AAC37218.1, prf||2105426A	K.GADIWDVAEHSFALDDEGR.T		2	1051.9755	1.1	80.62	1	1.7088E6	19	58.85	PI20-24171-L1.raw	52044	N
XP_001651910.2, sp|P50635.2|APY_AEDAE, EAT42070.1, AAA99189.1, AAC37218.1, prf||2105426A	K.EGIPTIVANLVMNNDPDLK.S		2	1027.0356	0.3	80.34	2	1.1116E6	19	69.35	PI20-24171-L1.raw	60251	N
sp|P50635.2|APY_AEDAE, EAT42070.1	K.VEGPYPTLVESK.N		2	659.8483	0.4	77.99	2	8.5865E6	12	36.16	PI20-24171-L1.raw	28942	N
XP_001651910.2, sp|P50635.2|APY_AEDAE, EAT42070.1, AAA99189.1, AAC37218.1, prf||2105426A	K.GLAPYLAELNK.E		2	594.8345	-0.5	75.65	1	2.5404E6	11	45.73	PI20-24171-L1.raw	39103	N
sp|P50635.2|APY_AEDAE, EAT42070.1	R.LTLYFDEEGEVK.N		2	721.8564	0.5	74.58	1	1.6065E6	12	47.83	PI20-24171-L1.raw	41702	Y
XP_001651910.2, sp|P50635.2|APY_AEDAE, EAT42070.1, AAA99189.1, AAC37218.1, prf||2105426A	K.ITNGDIIEAAPFGSTADLIR.L		2	1037.5449	0.5	74.44	2	6.4897E6	20	59.00	PI20-24171-L1.raw	51980	N
XP_001651910.2, sp|P50635.2|APY_AEDAE, EAT42070.1, AAA99189.1, AAC37218.1, prf||2105426A	K.IEVMDYTNPK.S		2	605.2950	0.6	72.41	1	1.5258E6	10	35.49	PI20-24171-L1.raw	28232	N
XP_001651910.2, sp|P50635.2|APY_AEDAE, EAT42070.1, AAA99189.1, AAC37218.1, prf||2105426A	R.TNC(+57.02)LQVSGLR.I	Carbamidomethylation	2	574.2976	-0.8	69.67	1	6.6177E6	10	30.73	PI20-24171-L1.raw	22847	N
XP_001651910.2, sp|P50635.2|APY_AEDAE, EAT42070.1, AAA99189.1, AAC37218.1, prf||2105426A	K.IGIIGVLYDK.T		2	545.8293	0.8	64.33	1	6.3058E6	10	51.12	PI20-24171-L1.raw	44620	N
XP_001651910.2, sp|P50635.2|APY_AEDAE, EAT42070.1, AAA99189.1, AAC37218.1, prf||2105426A	M.TLGNHEFDHTPK.G		3	465.8932	-0.1	62.51	1	6.8348E5	12	19.21	PI20-24171-L1.raw	10056	N
XP_001651910.2, sp|P50635.2|APY_AEDAE, EAT42070.1, AAA99189.1, AAC37218.1, prf||2105426A	K.NPIYLNAGDNFQGTLWY.N		2	993.4739	0.7	60.37	1	3.334E4	17	70.53	PI20-24171-L1.raw	61178	N
XP_001651910.2, sp|P50635.2|APY_AEDAE, EAT42070.1, AAA99189.1, AAC37218.1, prf||2105426A	K.VTLSNAVEAVR.R		2	579.8273	-0.2	60.35	1	7.6308E6	11	36.13	PI20-24171-L1.raw	29380	N
XP_001651910.2, sp|P50635.2|APY_AEDAE, EAT42070.1, AAA99189.1, AAC37218.1, prf||2105426A	K.IAAEAGDDIDVIVGAH.S		2	783.3938	-0.1	58.11	1	1.2472E5	16	48.31	PI20-24171-L1.raw	41887	N
XP_001651910.2, sp|P50635.2|APY_AEDAE, EAT42070.1, AAA99189.1, AAC37218.1, prf||2105426A	K.DQC(+57.02)IAGIAR.V	Carbamidomethylation	2	502.2533	0.5	56.86	1	4.1128E6	9	28.66	PI20-24171-L1.raw	20939	N
XP_001651910.2, sp|P50635.2|APY_AEDAE, EAT42070.1, AAA99189.1, AAC37218.1, prf||2105426A	K.NPIYLNAGDNFQGTLW.Y		2	911.9435	2.2	53.98	1	7.1909E4	16	68.47	PI20-24171-L1.raw	59611	N
XP_001651910.2, sp|P50635.2|APY_AEDAE, EAT42070.1, AAA99189.1, AAC37218.1, prf||2105426A	K.VQQDPQILK.D		2	534.8059	-0.3	52.54	1	6.0849E5	9	25.53	PI20-24171-L1.raw	17130	N
XP_001651910.2, sp|P50635.2|APY_AEDAE, EAT42070.1, AAA99189.1, AAC37218.1, prf||2105426A	K.IAAEAGDDIDVIVGAHSHSFLYSPDSK.Q		4	704.3448	-0.3	44.56	1	3.3584E6	27	49.81	PI20-24171-L1.raw	43392	N
sp|P50635.2|APY_AEDAE, EAT42070.1, XP_001651910.2, AAC37218.1, prf||2105426A, AAA99189.1	H.SFLYSPDSK.Q		2	522.2563	1.0	40.58	1	1.0747E6	9	33.86	PI20-24171-L1.raw	26498	N
XP_001651910.2, sp|P50635.2|APY_AEDAE, EAT42070.1, AAA99189.1, AAC37218.1, prf||2105426A	N.LVM(+15.99)NNDPDLK.S	Oxidation (M)	2	587.7925	0.4	39.46	1	2.4332E5	10	22.59	PI20-24171-L1.raw	13728	N
XP_001651910.2, sp|P50635.2|APY_AEDAE, EAT42070.1, AAA99189.1, AAC37218.1, prf||2105426A	H.SHSFLYSPDSK.Q		3	423.2034	0.3	39.24	1	2.0266E5	11	26.78	PI20-24171-L1.raw	18559	N
sp|P50635.2|APY_AEDAE, EAT42070.1, XP_001651910.2, AAC37218.1, prf||2105426A, AAA99189.1	V.ANLVM(+15.99)NNDPDLK.S	Oxidation (M)	2	680.3332	1.3	38.56	1	1.7188E4	12	28.14	PI20-24171-L1.raw	20166	N
XP_001651910.2, sp|P50635.2|APY_AEDAE, EAT42070.1, AAA99189.1, AAC37218.1, prf||2105426A	D.IIEAAPFGSTADLIR.L		2	787.4338	1.2	38.37	0	0	15	52.25	PI20-24171-L1.raw	45967	N
EAT42070.1	AAEL006347-PA [Aedes aegypti]	62754	45	3	25	330.7	41	7.7434E+06	10
Protein Accessions	Peptide	PTM	z	m/z	ppm	-10lgP	# Features	Area	Length	RT	Source File	Scan	Unique
sp|P50635.2|APY_AEDAE, EAT42070.1	K.VEAIGSTVVGETM(+15.99)IELDR.D	Oxidation (M)	2	967.9902	-0.4	114.40	2	1.3857E6	18	49.69	PI20-24171-L1.raw	43316	Y
XP_001651910.2, sp|P50635.2|APY_AEDAE, EAT42070.1, AAA99189.1, AAC37218.1, prf||2105426A	K.IEVM(+15.99)DYTNPK.S	Oxidation (M)	2	613.2918	-0.4	89.83	1	3.2425E6	10	29.89	PI20-24171-L1.raw	22198	N
sp|P50635.2|APY_AEDAE, EAT42070.1	K.VEAIGSTVVGETMIELDR.D		2	959.9933	0.2	89.32	2	9.4307E5	18	57.44	PI20-24171-L1.raw	50627	Y
sp|P50635.2|APY_AEDAE, EAT42070.1	K.EAEYYIVVPSYLADGK.D		2	908.9548	1.1	88.83	2	3.8082E6	16	57.07	PI20-24171-L1.raw	50253	Y
XP_001651910.2, sp|P50635.2|APY_AEDAE, EAT42070.1, AAA99189.1, AAC37218.1, prf||2105426A	K.EGIPTIVANLVM(+15.99)NNDPDLK.S	Oxidation (M)	2	1035.0334	0.6	85.93	2	3.2512E6	19	64.82	PI20-24171-L1.raw	56729	N
XP_001651910.2, sp|P50635.2|APY_AEDAE, EAT42070.1, AAA99189.1, AAC37218.1, prf||2105426A	R.TGPLDSDVFK.N		2	539.7742	-0.4	85.12	1	3.6762E6	10	40.30	PI20-24171-L1.raw	33297	N
XP_001651910.2, sp|P50635.2|APY_AEDAE, EAT42070.1, AAA99189.1, AAC37218.1, prf||2105426A	K.GADIWDVAEHSFALDDEGR.T		2	1051.9755	1.1	80.62	1	1.7088E6	19	58.85	PI20-24171-L1.raw	52044	N
XP_001651910.2, sp|P50635.2|APY_AEDAE, EAT42070.1, AAA99189.1, AAC37218.1, prf||2105426A	K.EGIPTIVANLVMNNDPDLK.S		2	1027.0356	0.3	80.34	2	1.1116E6	19	69.35	PI20-24171-L1.raw	60251	N
sp|P50635.2|APY_AEDAE, EAT42070.1	K.VEGPYPTLVESK.N		2	659.8483	0.4	77.99	2	8.5865E6	12	36.16	PI20-24171-L1.raw	28942	N
XP_001651910.2, sp|P50635.2|APY_AEDAE, EAT42070.1, AAA99189.1, AAC37218.1, prf||2105426A	K.GLAPYLAELNK.E		2	594.8345	-0.5	75.65	1	2.5404E6	11	45.73	PI20-24171-L1.raw	39103	N
sp|P50635.2|APY_AEDAE, EAT42070.1	R.LTLYFDEEGEVK.N		2	721.8564	0.5	74.58	1	1.6065E6	12	47.83	PI20-24171-L1.raw	41702	Y
XP_001651910.2, sp|P50635.2|APY_AEDAE, EAT42070.1, AAA99189.1, AAC37218.1, prf||2105426A	K.ITNGDIIEAAPFGSTADLIR.L		2	1037.5449	0.5	74.44	2	6.4897E6	20	59.00	PI20-24171-L1.raw	51980	N
XP_001651910.2, sp|P50635.2|APY_AEDAE, EAT42070.1, AAA99189.1, AAC37218.1, prf||2105426A	K.IEVMDYTNPK.S		2	605.2950	0.6	72.41	1	1.5258E6	10	35.49	PI20-24171-L1.raw	28232	N
XP_001651910.2, sp|P50635.2|APY_AEDAE, EAT42070.1, AAA99189.1, AAC37218.1, prf||2105426A	R.TNC(+57.02)LQVSGLR.I	Carbamidomethylation	2	574.2976	-0.8	69.67	1	6.6177E6	10	30.73	PI20-24171-L1.raw	22847	N
XP_001651910.2, sp|P50635.2|APY_AEDAE, EAT42070.1, AAA99189.1, AAC37218.1, prf||2105426A	K.IGIIGVLYDK.T		2	545.8293	0.8	64.33	1	6.3058E6	10	51.12	PI20-24171-L1.raw	44620	N
XP_001651910.2, sp|P50635.2|APY_AEDAE, EAT42070.1, AAA99189.1, AAC37218.1, prf||2105426A	M.TLGNHEFDHTPK.G		3	465.8932	-0.1	62.51	1	6.8348E5	12	19.21	PI20-24171-L1.raw	10056	N
XP_001651910.2, sp|P50635.2|APY_AEDAE, EAT42070.1, AAA99189.1, AAC37218.1, prf||2105426A	K.NPIYLNAGDNFQGTLWY.N		2	993.4739	0.7	60.37	1	3.334E4	17	70.53	PI20-24171-L1.raw	61178	N
XP_001651910.2, sp|P50635.2|APY_AEDAE, EAT42070.1, AAA99189.1, AAC37218.1, prf||2105426A	K.VTLSNAVEAVR.R		2	579.8273	-0.2	60.35	1	7.6308E6	11	36.13	PI20-24171-L1.raw	29380	N
XP_001651910.2, sp|P50635.2|APY_AEDAE, EAT42070.1, AAA99189.1, AAC37218.1, prf||2105426A	K.IAAEAGDDIDVIVGAH.S		2	783.3938	-0.1	58.11	1	1.2472E5	16	48.31	PI20-24171-L1.raw	41887	N
XP_001651910.2, sp|P50635.2|APY_AEDAE, EAT42070.1, AAA99189.1, AAC37218.1, prf||2105426A	K.DQC(+57.02)IAGIAR.V	Carbamidomethylation	2	502.2533	0.5	56.86	1	4.1128E6	9	28.66	PI20-24171-L1.raw	20939	N
XP_001651910.2, sp|P50635.2|APY_AEDAE, EAT42070.1, AAA99189.1, AAC37218.1, prf||2105426A	K.NPIYLNAGDNFQGTLW.Y		2	911.9435	2.2	53.98	1	7.1909E4	16	68.47	PI20-24171-L1.raw	59611	N
XP_001651910.2, sp|P50635.2|APY_AEDAE, EAT42070.1, AAA99189.1, AAC37218.1, prf||2105426A	K.VQQDPQILK.D		2	534.8059	-0.3	52.54	1	6.0849E5	9	25.53	PI20-24171-L1.raw	17130	N
XP_001651910.2, sp|P50635.2|APY_AEDAE, EAT42070.1, AAA99189.1, AAC37218.1, prf||2105426A	K.IAAEAGDDIDVIVGAHSHSFLYSPDSK.Q		4	704.3448	-0.3	44.56	1	3.3584E6	27	49.81	PI20-24171-L1.raw	43392	N
sp|P50635.2|APY_AEDAE, EAT42070.1, XP_001651910.2, AAC37218.1, prf||2105426A, AAA99189.1	H.SFLYSPDSK.Q		2	522.2563	1.0	40.58	1	1.0747E6	9	33.86	PI20-24171-L1.raw	26498	N
XP_001651910.2, sp|P50635.2|APY_AEDAE, EAT42070.1, AAA99189.1, AAC37218.1, prf||2105426A	N.LVM(+15.99)NNDPDLK.S	Oxidation (M)	2	587.7925	0.4	39.46	1	2.4332E5	10	22.59	PI20-24171-L1.raw	13728	N
XP_001651910.2, sp|P50635.2|APY_AEDAE, EAT42070.1, AAA99189.1, AAC37218.1, prf||2105426A	H.SHSFLYSPDSK.Q		3	423.2034	0.3	39.24	1	2.0266E5	11	26.78	PI20-24171-L1.raw	18559	N
sp|P50635.2|APY_AEDAE, EAT42070.1, XP_001651910.2, AAC37218.1, prf||2105426A, AAA99189.1	V.ANLVM(+15.99)NNDPDLK.S	Oxidation (M)	2	680.3332	1.3	38.56	1	1.7188E4	12	28.14	PI20-24171-L1.raw	20166	N
XP_001651910.2, sp|P50635.2|APY_AEDAE, EAT42070.1, AAA99189.1, AAC37218.1, prf||2105426A	D.IIEAAPFGSTADLIR.L		2	787.4338	1.2	38.37	0	0	15	52.25	PI20-24171-L1.raw	45967	N
XP_001647974.1	C-type lectin 37Db [Aedes aegypti]	17668	64	1	15	281.09	32	7.7004E+06	22
Protein Accessions	Peptide	PTM	z	m/z	ppm	-10lgP	# Features	Area	Length	RT	Source File	Scan	Unique
XP_001647974.1, EAT48422.1, AAL76029.1, ACU30959.1	K.VELWIGASDLAR.E		2	665.3622	0.8	98.44	1	1.6399E7	12	52.64	PI20-24171-L1.raw	46134	N
XP_001647974.1, EAT48422.1, AAL76029.1	R.FC(+57.02)FPNVVANWIGAAEYC(+57.02)SR.N	Carbamidomethylation	2	1131.0201	2.9	96.89	1	2.9377E4	19	72.65	PI20-24171-L1.raw	62854	N
XP_001647974.1, EAT48422.1, AAL76029.1	V.ANWIGAAEYC(+57.02)SR.N	Carbamidomethylation	2	699.3173	0.4	87.63	1	1.1032E6	12	38.42	PI20-24171-L1.raw	31283	N
XP_001647974.1, EAT48422.1, AAL76029.1	K.FM(+15.99)WHPTGLDVSYSK.W	Oxidation (M)	2	842.3960	0.7	85.88	2	1.0181E7	14	42.56	PI20-24171-L1.raw	35697	N
XP_001647974.1, EAT48422.1, AAL76029.1	K.DGYEHC(+57.02)VHLWYEPSR.L	Carbamidomethylation	3	649.9531	0.3	79.75	2	6.6502E6	15	38.92	PI20-24171-L1.raw	31691	N
XP_001647974.1, EAT48422.1, AAL76029.1	N.VVANWIGAAEYC(+57.02)SR.N	Carbamidomethylation	2	798.3854	0.1	75.15	2	6.8766E5	14	44.65	PI20-24171-L1.raw	38034	N
XP_001647974.1, EAT48422.1, AAL76029.1	K.FMWHPTGLDVSYSK.W		2	834.3986	0.7	74.92	2	4.5309E6	14	45.06	PI20-24171-L1.raw	38402	N
XP_001647974.1, EAT48422.1, AAL76029.1	K.WIAGMPDNK.D		2	516.2531	0.9	74.59	1	1.343E6	9	33.72	PI20-24171-L1.raw	26311	N
XP_001647974.1, EAT48422.1, AAL76029.1	N.WIGAAEYC(+57.02)SR.N	Carbamidomethylation	2	606.7777	1.3	69.95	1	1.2305E6	10	33.39	PI20-24171-L1.raw	25872	N
XP_001647974.1, EAT48422.1, AAL76029.1	H.WNDVVC(+57.02)ASM(+15.99)R.R	Carbamidomethylation; Oxidation (M)	2	627.2737	0.1	64.23	1	7.7816E5	10	29.79	PI20-24171-L1.raw	21898	N
XP_001647974.1, EAT48422.1, AAL76029.1	K.WIAGM(+15.99)PDNK.D	Oxidation (M)	2	524.2500	0.0	63.27	2	8.9501E6	9	23.80	PI20-24171-L1.raw	15137	N
XP_001647974.1, EAT48422.1, AAL76029.1	R.FC(+57.02)FPNVVANWIGAAEY.C	Carbamidomethylation	2	929.4365	1.6	60.76	1	3.5191E5	16	82.59	PI20-24171-L1.raw	69783	N
AAL76029.1, XP_001647974.1, EAT48422.1	R.FC(+57.02)FPNVVAN.W	Carbamidomethylation	2	534.2531	0.9	56.55	1	1.4124E6	9	55.58	PI20-24171-L1.raw	49153	N
XP_001647974.1, EAT48422.1	R.LAVLDSEQK.Q		2	501.7774	1.0	55.01	2	7.7004E6	9	27.28	PI20-24171-L1.raw	19054	Y
XP_001647974.1, EAT48422.1, AAL76029.1	K.QQQVEELAQR.V		3	410.2142	0.0	54.07	2	2.0552E7	10	24.24	PI20-24171-L1.raw	15768	N
XP_001647974.1, EAT48422.1, AAL76029.1	T.GLDVSYSK.W		2	434.7246	1.1	47.48	1	2.6602E5	8	25.05	PI20-24171-L1.raw	16572	N
AAL76029.1, XP_001647974.1, EAT48422.1, ACU30959.1	L.WIGASDLAR.E		2	494.7641	-0.1	44.51	1	4.1566E5	9	36.46	PI20-24171-L1.raw	29379	N
AAL76029.1, XP_001647974.1, EAT48422.1	H.WNDVVC(+57.02)ASMR.R	Carbamidomethylation	2	619.2760	-0.4	43.45	1	1.5526E5	10	36.23	PI20-24171-L1.raw	29136	N
EAT48422.1	AAEL000533-PA [Aedes aegypti]	17668	64	1	15	281.09	32	7.7004E+06	22
Protein Accessions	Peptide	PTM	z	m/z	ppm	-10lgP	# Features	Area	Length	RT	Source File	Scan	Unique
XP_001647974.1, EAT48422.1, AAL76029.1, ACU30959.1	K.VELWIGASDLAR.E		2	665.3622	0.8	98.44	1	1.6399E7	12	52.64	PI20-24171-L1.raw	46134	N
XP_001647974.1, EAT48422.1, AAL76029.1	R.FC(+57.02)FPNVVANWIGAAEYC(+57.02)SR.N	Carbamidomethylation	2	1131.0201	2.9	96.89	1	2.9377E4	19	72.65	PI20-24171-L1.raw	62854	N
XP_001647974.1, EAT48422.1, AAL76029.1	V.ANWIGAAEYC(+57.02)SR.N	Carbamidomethylation	2	699.3173	0.4	87.63	1	1.1032E6	12	38.42	PI20-24171-L1.raw	31283	N
XP_001647974.1, EAT48422.1, AAL76029.1	K.FM(+15.99)WHPTGLDVSYSK.W	Oxidation (M)	2	842.3960	0.7	85.88	2	1.0181E7	14	42.56	PI20-24171-L1.raw	35697	N
XP_001647974.1, EAT48422.1, AAL76029.1	K.DGYEHC(+57.02)VHLWYEPSR.L	Carbamidomethylation	3	649.9531	0.3	79.75	2	6.6502E6	15	38.92	PI20-24171-L1.raw	31691	N
XP_001647974.1, EAT48422.1, AAL76029.1	N.VVANWIGAAEYC(+57.02)SR.N	Carbamidomethylation	2	798.3854	0.1	75.15	2	6.8766E5	14	44.65	PI20-24171-L1.raw	38034	N
XP_001647974.1, EAT48422.1, AAL76029.1	K.FMWHPTGLDVSYSK.W		2	834.3986	0.7	74.92	2	4.5309E6	14	45.06	PI20-24171-L1.raw	38402	N
XP_001647974.1, EAT48422.1, AAL76029.1	K.WIAGMPDNK.D		2	516.2531	0.9	74.59	1	1.343E6	9	33.72	PI20-24171-L1.raw	26311	N
XP_001647974.1, EAT48422.1, AAL76029.1	N.WIGAAEYC(+57.02)SR.N	Carbamidomethylation	2	606.7777	1.3	69.95	1	1.2305E6	10	33.39	PI20-24171-L1.raw	25872	N
XP_001647974.1, EAT48422.1, AAL76029.1	H.WNDVVC(+57.02)ASM(+15.99)R.R	Carbamidomethylation; Oxidation (M)	2	627.2737	0.1	64.23	1	7.7816E5	10	29.79	PI20-24171-L1.raw	21898	N
XP_001647974.1, EAT48422.1, AAL76029.1	K.WIAGM(+15.99)PDNK.D	Oxidation (M)	2	524.2500	0.0	63.27	2	8.9501E6	9	23.80	PI20-24171-L1.raw	15137	N
XP_001647974.1, EAT48422.1, AAL76029.1	R.FC(+57.02)FPNVVANWIGAAEY.C	Carbamidomethylation	2	929.4365	1.6	60.76	1	3.5191E5	16	82.59	PI20-24171-L1.raw	69783	N
AAL76029.1, XP_001647974.1, EAT48422.1	R.FC(+57.02)FPNVVAN.W	Carbamidomethylation	2	534.2531	0.9	56.55	1	1.4124E6	9	55.58	PI20-24171-L1.raw	49153	N
XP_001647974.1, EAT48422.1	R.LAVLDSEQK.Q		2	501.7774	1.0	55.01	2	7.7004E6	9	27.28	PI20-24171-L1.raw	19054	Y
XP_001647974.1, EAT48422.1, AAL76029.1	K.QQQVEELAQR.V		3	410.2142	0.0	54.07	2	2.0552E7	10	24.24	PI20-24171-L1.raw	15768	N
XP_001647974.1, EAT48422.1, AAL76029.1	T.GLDVSYSK.W		2	434.7246	1.1	47.48	1	2.6602E5	8	25.05	PI20-24171-L1.raw	16572	N
AAL76029.1, XP_001647974.1, EAT48422.1, ACU30959.1	L.WIGASDLAR.E		2	494.7641	-0.1	44.51	1	4.1566E5	9	36.46	PI20-24171-L1.raw	29379	N
AAL76029.1, XP_001647974.1, EAT48422.1	H.WNDVVC(+57.02)ASMR.R	Carbamidomethylation	2	619.2760	-0.4	43.45	1	1.5526E5	10	36.23	PI20-24171-L1.raw	29136	N
AAX54868.1	putative 14.5 kDa secreted protein [Aedes aegypti]	16940	47	4	6	177.86	9	6.9894E+06	60
Protein Accessions	Peptide	PTM	z	m/z	ppm	-10lgP	# Features	Area	Length	RT	Source File	Scan	Unique
EAT41992.1, EAT41988.1, EAT41991.1, EAT41987.1, EAT41990.1, AAX54868.1, XP_021703092.1, AAL76035.1, ABF18031.1	R.NLQVDGNMPK.V		2	558.2798	1.0	76.97	1	8.3205E5	10	28.24	PI20-24171-L1.raw	20178	N
AAX54868.1, XP_021703092.1, AAL76035.1	K.EYM(+15.99)NC(+57.02)AFESSGWAK.D	Oxidation (M); Carbamidomethylation	2	848.3430	0.6	75.11	1	7.3259E5	14	38.31	PI20-24171-L1.raw	31207	Y
AAX54868.1, XP_021703092.1, AAL76035.1, ABF18031.1	K.VAQDM(+15.99)VPYGFNIK.T	Oxidation (M)	2	749.3743	0.5	71.06	1	1.8598E6	13	43.09	PI20-24171-L1.raw	36747	Y
AAX54868.1, XP_021703092.1, AAL76035.1	K.EYMNC(+57.02)AFESSGWAK.D	Carbamidomethylation	2	840.3452	0.1	66.06	1	5.9135E5	14	44.00	PI20-24171-L1.raw	37254	Y
AAX54868.1, XP_021703092.1, AAL76035.1, ABF18031.1	K.VAQDMVPYGFNIK.T		2	741.3768	0.5	65.44	1	4.9626E5	13	48.25	PI20-24171-L1.raw	41777	Y
AAX54868.1, XP_021703092.1, AAL76035.1	K.TELDEVTK.E		2	467.7403	0.6	60.99	1	3.3095E6	8	23.90	PI20-24171-L1.raw	15372	Y
EAT41992.1, EAT41988.1, EAT41991.1, EAT41987.1, EAT41990.1, AAX54868.1, XP_021703092.1, AAL76035.1, ABF18031.1	R.NLQVDGNM(+15.99)PK.V	Oxidation (M)	2	566.2773	0.9	60.30	1	4.5211E6	10	19.55	PI20-24171-L1.raw	10330	N
EAT41992.1, EAT41988.1, EAT41991.1, EAT41987.1, EAT41990.1, AAX54868.1, XP_021703092.1, AAL76035.1	L.AC(+57.02)LLIDEK.T	Carbamidomethylation	2	481.2550	0.5	53.54	1	5.8044E5	8	32.04	PI20-24171-L1.raw	24422	N
AAX54868.1, XP_021703092.1, AAL76035.1	K.EC(+57.02)ETEFGAEISSIDYL.A	Carbamidomethylation	2	931.9049	1.4	51.82	0	0	16	69.25	PI20-24171-L1.raw	60249	Y
XP_021703092.1	uncharacterized protein LOC110677017 [Aedes aegypti]	16940	47	4	6	177.86	9	6.9894E+06	60
Protein Accessions	Peptide	PTM	z	m/z	ppm	-10lgP	# Features	Area	Length	RT	Source File	Scan	Unique
EAT41992.1, EAT41988.1, EAT41991.1, EAT41987.1, EAT41990.1, AAX54868.1, XP_021703092.1, AAL76035.1, ABF18031.1	R.NLQVDGNMPK.V		2	558.2798	1.0	76.97	1	8.3205E5	10	28.24	PI20-24171-L1.raw	20178	N
AAX54868.1, XP_021703092.1, AAL76035.1	K.EYM(+15.99)NC(+57.02)AFESSGWAK.D	Oxidation (M); Carbamidomethylation	2	848.3430	0.6	75.11	1	7.3259E5	14	38.31	PI20-24171-L1.raw	31207	Y
AAX54868.1, XP_021703092.1, AAL76035.1, ABF18031.1	K.VAQDM(+15.99)VPYGFNIK.T	Oxidation (M)	2	749.3743	0.5	71.06	1	1.8598E6	13	43.09	PI20-24171-L1.raw	36747	Y
AAX54868.1, XP_021703092.1, AAL76035.1	K.EYMNC(+57.02)AFESSGWAK.D	Carbamidomethylation	2	840.3452	0.1	66.06	1	5.9135E5	14	44.00	PI20-24171-L1.raw	37254	Y
AAX54868.1, XP_021703092.1, AAL76035.1, ABF18031.1	K.VAQDMVPYGFNIK.T		2	741.3768	0.5	65.44	1	4.9626E5	13	48.25	PI20-24171-L1.raw	41777	Y
AAX54868.1, XP_021703092.1, AAL76035.1	K.TELDEVTK.E		2	467.7403	0.6	60.99	1	3.3095E6	8	23.90	PI20-24171-L1.raw	15372	Y
EAT41992.1, EAT41988.1, EAT41991.1, EAT41987.1, EAT41990.1, AAX54868.1, XP_021703092.1, AAL76035.1, ABF18031.1	R.NLQVDGNM(+15.99)PK.V	Oxidation (M)	2	566.2773	0.9	60.30	1	4.5211E6	10	19.55	PI20-24171-L1.raw	10330	N
EAT41992.1, EAT41988.1, EAT41991.1, EAT41987.1, EAT41990.1, AAX54868.1, XP_021703092.1, AAL76035.1	L.AC(+57.02)LLIDEK.T	Carbamidomethylation	2	481.2550	0.5	53.54	1	5.8044E5	8	32.04	PI20-24171-L1.raw	24422	N
AAX54868.1, XP_021703092.1, AAL76035.1	K.EC(+57.02)ETEFGAEISSIDYL.A	Carbamidomethylation	2	931.9049	1.4	51.82	0	0	16	69.25	PI20-24171-L1.raw	60249	Y
AAL76035.1	putative 16.9 kDa secreted protein [Aedes aegypti]	16940	47	4	6	177.86	9	6.9894E+06	60
Protein Accessions	Peptide	PTM	z	m/z	ppm	-10lgP	# Features	Area	Length	RT	Source File	Scan	Unique
EAT41992.1, EAT41988.1, EAT41991.1, EAT41987.1, EAT41990.1, AAX54868.1, XP_021703092.1, AAL76035.1, ABF18031.1	R.NLQVDGNMPK.V		2	558.2798	1.0	76.97	1	8.3205E5	10	28.24	PI20-24171-L1.raw	20178	N
AAX54868.1, XP_021703092.1, AAL76035.1	K.EYM(+15.99)NC(+57.02)AFESSGWAK.D	Oxidation (M); Carbamidomethylation	2	848.3430	0.6	75.11	1	7.3259E5	14	38.31	PI20-24171-L1.raw	31207	Y
AAX54868.1, XP_021703092.1, AAL76035.1, ABF18031.1	K.VAQDM(+15.99)VPYGFNIK.T	Oxidation (M)	2	749.3743	0.5	71.06	1	1.8598E6	13	43.09	PI20-24171-L1.raw	36747	Y
AAX54868.1, XP_021703092.1, AAL76035.1	K.EYMNC(+57.02)AFESSGWAK.D	Carbamidomethylation	2	840.3452	0.1	66.06	1	5.9135E5	14	44.00	PI20-24171-L1.raw	37254	Y
AAX54868.1, XP_021703092.1, AAL76035.1, ABF18031.1	K.VAQDMVPYGFNIK.T		2	741.3768	0.5	65.44	1	4.9626E5	13	48.25	PI20-24171-L1.raw	41777	Y
AAX54868.1, XP_021703092.1, AAL76035.1	K.TELDEVTK.E		2	467.7403	0.6	60.99	1	3.3095E6	8	23.90	PI20-24171-L1.raw	15372	Y
EAT41992.1, EAT41988.1, EAT41991.1, EAT41987.1, EAT41990.1, AAX54868.1, XP_021703092.1, AAL76035.1, ABF18031.1	R.NLQVDGNM(+15.99)PK.V	Oxidation (M)	2	566.2773	0.9	60.30	1	4.5211E6	10	19.55	PI20-24171-L1.raw	10330	N
EAT41992.1, EAT41988.1, EAT41991.1, EAT41987.1, EAT41990.1, AAX54868.1, XP_021703092.1, AAL76035.1	L.AC(+57.02)LLIDEK.T	Carbamidomethylation	2	481.2550	0.5	53.54	1	5.8044E5	8	32.04	PI20-24171-L1.raw	24422	N
AAX54868.1, XP_021703092.1, AAL76035.1	K.EC(+57.02)ETEFGAEISSIDYL.A	Carbamidomethylation	2	931.9049	1.4	51.82	0	0	16	69.25	PI20-24171-L1.raw	60249	Y
XP_001649343.2	uncharacterized protein LOC5564993 [Aedes aegypti]	9150	38	3	3	162.13	3	6.921E+06	81
Protein Accessions	Peptide	PTM	z	m/z	ppm	-10lgP	# Features	Area	Length	RT	Source File	Scan	Unique
XP_001649343.2, AAL76025.1, EAT44088.2	K.GYVSC(+57.02)DGATSIR.S	Carbamidomethylation	2	643.2960	0.6	104.16	1	3.258E6	12	27.61	PI20-24171-L1.raw	19466	Y
XP_001649343.2, AAL76025.1, EAT44088.2	R.EGAITEC(+57.02)YIG	Carbamidomethylation	2	556.7505	0.7	75.70	1	8.613E5	10	42.24	PI20-24171-L1.raw	35400	Y
XP_001649343.2, AAL76025.1, EAT44088.2	R.YC(+57.02)GYGSLNSK.G	Carbamidomethylation	2	574.7564	1.3	60.33	1	2.8017E6	10	24.35	PI20-24171-L1.raw	15661	Y
AAL76025.1	putative secreted protein [Aedes aegypti]	9150	38	3	3	162.13	3	6.921E+06	81
Protein Accessions	Peptide	PTM	z	m/z	ppm	-10lgP	# Features	Area	Length	RT	Source File	Scan	Unique
XP_001649343.2, AAL76025.1, EAT44088.2	K.GYVSC(+57.02)DGATSIR.S	Carbamidomethylation	2	643.2960	0.6	104.16	1	3.258E6	12	27.61	PI20-24171-L1.raw	19466	Y
XP_001649343.2, AAL76025.1, EAT44088.2	R.EGAITEC(+57.02)YIG	Carbamidomethylation	2	556.7505	0.7	75.70	1	8.613E5	10	42.24	PI20-24171-L1.raw	35400	Y
XP_001649343.2, AAL76025.1, EAT44088.2	R.YC(+57.02)GYGSLNSK.G	Carbamidomethylation	2	574.7564	1.3	60.33	1	2.8017E6	10	24.35	PI20-24171-L1.raw	15661	Y
EAT44088.2	AAEL004522-PA [Aedes aegypti]	9150	38	3	3	162.13	3	6.921E+06	81
Protein Accessions	Peptide	PTM	z	m/z	ppm	-10lgP	# Features	Area	Length	RT	Source File	Scan	Unique
XP_001649343.2, AAL76025.1, EAT44088.2	K.GYVSC(+57.02)DGATSIR.S	Carbamidomethylation	2	643.2960	0.6	104.16	1	3.258E6	12	27.61	PI20-24171-L1.raw	19466	Y
XP_001649343.2, AAL76025.1, EAT44088.2	R.EGAITEC(+57.02)YIG	Carbamidomethylation	2	556.7505	0.7	75.70	1	8.613E5	10	42.24	PI20-24171-L1.raw	35400	Y
XP_001649343.2, AAL76025.1, EAT44088.2	R.YC(+57.02)GYGSLNSK.G	Carbamidomethylation	2	574.7564	1.3	60.33	1	2.8017E6	10	24.35	PI20-24171-L1.raw	15661	Y
EAT45670.1	AAEL003053-PC [Aedes aegypti]	29549	32	7	7	174.02	9	6.7927E+06	57
Protein Accessions	Peptide	PTM	z	m/z	ppm	-10lgP	# Features	Area	Length	RT	Source File	Scan	Unique
AAL76009.1, XP_001663076.2, XP_021711824.1, EAT45670.1	K.DFYIHEVANYR.G		2	713.8411	-0.1	79.03	2	2.3816E6	11	39.73	PI20-24171-L1.raw	32785	Y
AAL76009.1, XP_001663076.2, XP_021711824.1, EAT45670.1	K.DFSDYPSC(+57.02)SNQHPK.L	Carbamidomethylation	2	841.3495	0.4	68.72	1	4.136E5	14	24.78	PI20-24171-L1.raw	16281	Y
AAL76009.1, XP_001663076.2, XP_021711824.1, EAT45670.1	K.DYC(+57.02)SSVFR.K	Carbamidomethylation	2	517.2242	0.3	65.45	1	1.547E6	8	34.57	PI20-24171-L1.raw	27177	Y
AAL76009.1, XP_001663076.2, XP_021711824.1, EAT45670.1	F.TAMALDYQTR.V		2	585.2849	0.5	55.31	1	1.3696E4	10	31.32	PI20-24171-L1.raw	23792	Y
AAL76009.1, XP_001663076.2, XP_021711824.1, EAT45670.1	R.VGC(+57.02)AISEYDYAGTGDTF.L	Carbamidomethylation	2	913.3823	-0.7	53.24	1	2.8639E4	17	53.83	PI20-24171-L1.raw	47618	Y
AAL76009.1, XP_001663076.2, XP_021711824.1, EAT45670.1	R.GVLHFTAM(+15.99)ALDYQTR.V	Oxidation (M)	3	580.2914	0.9	47.33	1	4.3754E5	15	42.46	PI20-24171-L1.raw	35667	Y
AAL76009.1, XP_001663076.2, XP_021711824.1, EAT45670.1	K.FHDAGQNIYYSSWSQK.R		3	644.2958	0.5	45.03	1	1.9706E6	16	36.36	PI20-24171-L1.raw	29085	Y
XP_001663076.2	venom allergen 5 [Aedes aegypti]	29461	32	7	7	174.02	9	6.7927E+06	57
Protein Accessions	Peptide	PTM	z	m/z	ppm	-10lgP	# Features	Area	Length	RT	Source File	Scan	Unique
AAL76009.1, XP_001663076.2, XP_021711824.1, EAT45670.1	K.DFYIHEVANYR.G		2	713.8411	-0.1	79.03	2	2.3816E6	11	39.73	PI20-24171-L1.raw	32785	Y
AAL76009.1, XP_001663076.2, XP_021711824.1, EAT45670.1	K.DFSDYPSC(+57.02)SNQHPK.L	Carbamidomethylation	2	841.3495	0.4	68.72	1	4.136E5	14	24.78	PI20-24171-L1.raw	16281	Y
AAL76009.1, XP_001663076.2, XP_021711824.1, EAT45670.1	K.DYC(+57.02)SSVFR.K	Carbamidomethylation	2	517.2242	0.3	65.45	1	1.547E6	8	34.57	PI20-24171-L1.raw	27177	Y
AAL76009.1, XP_001663076.2, XP_021711824.1, EAT45670.1	F.TAMALDYQTR.V		2	585.2849	0.5	55.31	1	1.3696E4	10	31.32	PI20-24171-L1.raw	23792	Y
AAL76009.1, XP_001663076.2, XP_021711824.1, EAT45670.1	R.VGC(+57.02)AISEYDYAGTGDTF.L	Carbamidomethylation	2	913.3823	-0.7	53.24	1	2.8639E4	17	53.83	PI20-24171-L1.raw	47618	Y
AAL76009.1, XP_001663076.2, XP_021711824.1, EAT45670.1	R.GVLHFTAM(+15.99)ALDYQTR.V	Oxidation (M)	3	580.2914	0.9	47.33	1	4.3754E5	15	42.46	PI20-24171-L1.raw	35667	Y
AAL76009.1, XP_001663076.2, XP_021711824.1, EAT45670.1	K.FHDAGQNIYYSSWSQK.R		3	644.2958	0.5	45.03	1	1.9706E6	16	36.36	PI20-24171-L1.raw	29085	Y
XP_021711824.1	venom allergen 5-like [Aedes aegypti]	29461	32	7	7	174.02	9	6.7927E+06	57
Protein Accessions	Peptide	PTM	z	m/z	ppm	-10lgP	# Features	Area	Length	RT	Source File	Scan	Unique
AAL76009.1, XP_001663076.2, XP_021711824.1, EAT45670.1	K.DFYIHEVANYR.G		2	713.8411	-0.1	79.03	2	2.3816E6	11	39.73	PI20-24171-L1.raw	32785	Y
AAL76009.1, XP_001663076.2, XP_021711824.1, EAT45670.1	K.DFSDYPSC(+57.02)SNQHPK.L	Carbamidomethylation	2	841.3495	0.4	68.72	1	4.136E5	14	24.78	PI20-24171-L1.raw	16281	Y
AAL76009.1, XP_001663076.2, XP_021711824.1, EAT45670.1	K.DYC(+57.02)SSVFR.K	Carbamidomethylation	2	517.2242	0.3	65.45	1	1.547E6	8	34.57	PI20-24171-L1.raw	27177	Y
AAL76009.1, XP_001663076.2, XP_021711824.1, EAT45670.1	F.TAMALDYQTR.V		2	585.2849	0.5	55.31	1	1.3696E4	10	31.32	PI20-24171-L1.raw	23792	Y
AAL76009.1, XP_001663076.2, XP_021711824.1, EAT45670.1	R.VGC(+57.02)AISEYDYAGTGDTF.L	Carbamidomethylation	2	913.3823	-0.7	53.24	1	2.8639E4	17	53.83	PI20-24171-L1.raw	47618	Y
AAL76009.1, XP_001663076.2, XP_021711824.1, EAT45670.1	R.GVLHFTAM(+15.99)ALDYQTR.V	Oxidation (M)	3	580.2914	0.9	47.33	1	4.3754E5	15	42.46	PI20-24171-L1.raw	35667	Y
AAL76009.1, XP_001663076.2, XP_021711824.1, EAT45670.1	K.FHDAGQNIYYSSWSQK.R		3	644.2958	0.5	45.03	1	1.9706E6	16	36.36	PI20-24171-L1.raw	29085	Y
AAL76009.1	putative secreted protein [Aedes aegypti]	29489	32	7	7	174.02	9	6.7927E+06	57
Protein Accessions	Peptide	PTM	z	m/z	ppm	-10lgP	# Features	Area	Length	RT	Source File	Scan	Unique
AAL76009.1, XP_001663076.2, XP_021711824.1, EAT45670.1	K.DFYIHEVANYR.G		2	713.8411	-0.1	79.03	2	2.3816E6	11	39.73	PI20-24171-L1.raw	32785	Y
AAL76009.1, XP_001663076.2, XP_021711824.1, EAT45670.1	K.DFSDYPSC(+57.02)SNQHPK.L	Carbamidomethylation	2	841.3495	0.4	68.72	1	4.136E5	14	24.78	PI20-24171-L1.raw	16281	Y
AAL76009.1, XP_001663076.2, XP_021711824.1, EAT45670.1	K.DYC(+57.02)SSVFR.K	Carbamidomethylation	2	517.2242	0.3	65.45	1	1.547E6	8	34.57	PI20-24171-L1.raw	27177	Y
AAL76009.1, XP_001663076.2, XP_021711824.1, EAT45670.1	F.TAMALDYQTR.V		2	585.2849	0.5	55.31	1	1.3696E4	10	31.32	PI20-24171-L1.raw	23792	Y
AAL76009.1, XP_001663076.2, XP_021711824.1, EAT45670.1	R.VGC(+57.02)AISEYDYAGTGDTF.L	Carbamidomethylation	2	913.3823	-0.7	53.24	1	2.8639E4	17	53.83	PI20-24171-L1.raw	47618	Y
AAL76009.1, XP_001663076.2, XP_021711824.1, EAT45670.1	R.GVLHFTAM(+15.99)ALDYQTR.V	Oxidation (M)	3	580.2914	0.9	47.33	1	4.3754E5	15	42.46	PI20-24171-L1.raw	35667	Y
AAL76009.1, XP_001663076.2, XP_021711824.1, EAT45670.1	K.FHDAGQNIYYSSWSQK.R		3	644.2958	0.5	45.03	1	1.9706E6	16	36.36	PI20-24171-L1.raw	29085	Y
XP_001657055.1	uncharacterized protein LOC5578631 [Aedes aegypti]	36193	34	9	9	210.79	10	6.7065E+06	56
Protein Accessions	Peptide	PTM	z	m/z	ppm	-10lgP	# Features	Area	Length	RT	Source File	Scan	Unique
XP_001657055.1, AAL76018.1, EAT45121.1	K.QTASM(+15.99)YEDMAELIFQR.L	Oxidation (M)	2	974.9432	0.7	93.94	1	6.105E4	16	60.84	PI20-24171-L1.raw	53805	Y
XP_001657055.1, AAL76018.1, EAT45121.1	R.DSAISTDQVDQLK.Q		2	710.3519	0.3	72.95	1	9.7209E5	13	35.92	PI20-24171-L1.raw	28958	Y
XP_001657055.1, AAL76018.1, EAT45121.1	K.SVATEIVQMR.D		2	567.3030	0.4	69.47	1	1.3889E5	10	38.49	PI20-24171-L1.raw	31381	Y
XP_001657055.1, AAL76018.1, EAT45121.1	K.AAVNDIVLDPTLIDK.C		2	798.9459	0.2	69.14	1	1.2614E6	15	54.40	PI20-24171-L1.raw	47991	Y
XP_001657055.1, AAL76018.1, EAT45121.1	K.VTELEQQIAK.Q		2	579.8221	0.4	63.70	1	1.3914E6	10	28.56	PI20-24171-L1.raw	20555	Y
XP_001657055.1, AAL76018.1, EAT45121.1	K.QNFEDQVNQIVK.S		2	731.3708	0.7	63.02	1	8.4833E5	12	42.14	PI20-24171-L1.raw	35313	Y
XP_001657055.1, AAL76018.1, EAT45121.1	R.FLNHM(+15.99)NDQELIGK.V	Oxidation (M)	3	525.5925	-0.2	46.24	1	1.0686E6	13	29.79	PI20-24171-L1.raw	21973	Y
XP_001657055.1, AAL76018.1, EAT45121.1	R.IYLGALR.F		2	403.2500	-0.3	42.81	1	7.9549E5	7	36.26	PI20-24171-L1.raw	29056	Y
XP_001657055.1, AAL76018.1, EAT45121.1	L.C(+57.02)WTVNNDFLGK.K	Carbamidomethylation	2	677.3165	0.2	42.56	1	1.6917E5	11	45.55	PI20-24171-L1.raw	39073	Y
AAL76018.1	putative 34 kDa secreted protein [Aedes aegypti]	36177	34	9	9	210.79	10	6.7065E+06	56
Protein Accessions	Peptide	PTM	z	m/z	ppm	-10lgP	# Features	Area	Length	RT	Source File	Scan	Unique
XP_001657055.1, AAL76018.1, EAT45121.1	K.QTASM(+15.99)YEDMAELIFQR.L	Oxidation (M)	2	974.9432	0.7	93.94	1	6.105E4	16	60.84	PI20-24171-L1.raw	53805	Y
XP_001657055.1, AAL76018.1, EAT45121.1	R.DSAISTDQVDQLK.Q		2	710.3519	0.3	72.95	1	9.7209E5	13	35.92	PI20-24171-L1.raw	28958	Y
XP_001657055.1, AAL76018.1, EAT45121.1	K.SVATEIVQMR.D		2	567.3030	0.4	69.47	1	1.3889E5	10	38.49	PI20-24171-L1.raw	31381	Y
XP_001657055.1, AAL76018.1, EAT45121.1	K.AAVNDIVLDPTLIDK.C		2	798.9459	0.2	69.14	1	1.2614E6	15	54.40	PI20-24171-L1.raw	47991	Y
XP_001657055.1, AAL76018.1, EAT45121.1	K.VTELEQQIAK.Q		2	579.8221	0.4	63.70	1	1.3914E6	10	28.56	PI20-24171-L1.raw	20555	Y
XP_001657055.1, AAL76018.1, EAT45121.1	K.QNFEDQVNQIVK.S		2	731.3708	0.7	63.02	1	8.4833E5	12	42.14	PI20-24171-L1.raw	35313	Y
XP_001657055.1, AAL76018.1, EAT45121.1	R.FLNHM(+15.99)NDQELIGK.V	Oxidation (M)	3	525.5925	-0.2	46.24	1	1.0686E6	13	29.79	PI20-24171-L1.raw	21973	Y
XP_001657055.1, AAL76018.1, EAT45121.1	R.IYLGALR.F		2	403.2500	-0.3	42.81	1	7.9549E5	7	36.26	PI20-24171-L1.raw	29056	Y
XP_001657055.1, AAL76018.1, EAT45121.1	L.C(+57.02)WTVNNDFLGK.K	Carbamidomethylation	2	677.3165	0.2	42.56	1	1.6917E5	11	45.55	PI20-24171-L1.raw	39073	Y
EAT45121.1	AAEL003601-PA [Aedes aegypti]	36193	34	9	9	210.79	10	6.7065E+06	56
Protein Accessions	Peptide	PTM	z	m/z	ppm	-10lgP	# Features	Area	Length	RT	Source File	Scan	Unique
XP_001657055.1, AAL76018.1, EAT45121.1	K.QTASM(+15.99)YEDMAELIFQR.L	Oxidation (M)	2	974.9432	0.7	93.94	1	6.105E4	16	60.84	PI20-24171-L1.raw	53805	Y
XP_001657055.1, AAL76018.1, EAT45121.1	R.DSAISTDQVDQLK.Q		2	710.3519	0.3	72.95	1	9.7209E5	13	35.92	PI20-24171-L1.raw	28958	Y
XP_001657055.1, AAL76018.1, EAT45121.1	K.SVATEIVQMR.D		2	567.3030	0.4	69.47	1	1.3889E5	10	38.49	PI20-24171-L1.raw	31381	Y
XP_001657055.1, AAL76018.1, EAT45121.1	K.AAVNDIVLDPTLIDK.C		2	798.9459	0.2	69.14	1	1.2614E6	15	54.40	PI20-24171-L1.raw	47991	Y
XP_001657055.1, AAL76018.1, EAT45121.1	K.VTELEQQIAK.Q		2	579.8221	0.4	63.70	1	1.3914E6	10	28.56	PI20-24171-L1.raw	20555	Y
XP_001657055.1, AAL76018.1, EAT45121.1	K.QNFEDQVNQIVK.S		2	731.3708	0.7	63.02	1	8.4833E5	12	42.14	PI20-24171-L1.raw	35313	Y
XP_001657055.1, AAL76018.1, EAT45121.1	R.FLNHM(+15.99)NDQELIGK.V	Oxidation (M)	3	525.5925	-0.2	46.24	1	1.0686E6	13	29.79	PI20-24171-L1.raw	21973	Y
XP_001657055.1, AAL76018.1, EAT45121.1	R.IYLGALR.F		2	403.2500	-0.3	42.81	1	7.9549E5	7	36.26	PI20-24171-L1.raw	29056	Y
XP_001657055.1, AAL76018.1, EAT45121.1	L.C(+57.02)WTVNNDFLGK.K	Carbamidomethylation	2	677.3165	0.2	42.56	1	1.6917E5	11	45.55	PI20-24171-L1.raw	39073	Y
AAL76030.1	putative 30.5 kDa secreted protein [Aedes aegypti]	30525	40	12	12	216.57	15	6.0246E+06	49
Protein Accessions	Peptide	PTM	z	m/z	ppm	-10lgP	# Features	Area	Length	RT	Source File	Scan	Unique
AAL76030.1, EAT40497.1, XP_001658661.1	K.LC(+57.02)ITAAIPYFK.A	Carbamidomethylation	2	648.8549	0.4	78.81	1	9.4482E5	11	55.94	PI20-24171-L1.raw	49511	Y
AAL76030.1, EAT40497.1, XP_001658661.1	R.VQSAMDELDDYVR.Q		2	770.8517	0.9	77.59	1	2.0659E5	13	47.95	PI20-24171-L1.raw	41483	Y
AAL76030.1, EAT40497.1, XP_001658661.1	R.VQSAM(+15.99)DELDDYVR.Q	Oxidation (M)	2	778.8489	0.5	77.11	2	1.2239E6	13	40.26	PI20-24171-L1.raw	33262	Y
AAL76030.1, EAT40497.1, XP_001658661.1	K.ALADTTLSLFSYGK.T		2	743.8932	0.2	72.82	1	6.4718E5	14	56.80	PI20-24171-L1.raw	50083	Y
AAL76030.1, EAT40497.1, XP_001658661.1	K.ALADTTLSLF.S		2	526.2875	0.8	66.70	1	4.4756E5	10	66.62	PI20-24171-L1.raw	58201	Y
AAL76030.1, EAT40497.1, XP_001658661.1	K.TGLTTLLGFLDQC(+57.02)SPSSSSC(+57.02)VQK.F	Carbamidomethylation	3	829.4022	0.7	62.82	2	1.8116E6	23	67.27	PI20-24171-L1.raw	58622	Y
AAL76030.1, EAT40497.1, XP_001658661.1	K.WYVSM(+15.99)LADDYK.K	Oxidation (M)	2	703.8191	0.9	61.43	1	1.1279E5	11	46.59	PI20-24171-L1.raw	40166	Y
AAL76030.1, EAT40497.1, XP_001658661.1	Y.APQLVQPQLSVGR.L		2	696.9016	0.2	60.98	1	3.2265E5	13	39.56	PI20-24171-L1.raw	32671	Y
AAL76030.1, EAT40497.1, XP_001658661.1	K.EC(+57.02)TDLIM(+15.99)ADIQQTLQSLVNK.T	Carbamidomethylation; Oxidation (M)	3	779.3873	0.1	59.45	1	1.7577E5	20	73.02	PI20-24171-L1.raw	63081	Y
AAL76030.1, EAT40497.1, XP_001658661.1	S.C(+57.02)SQQYAPQLVQPQLSVGR.L	Carbamidomethylation	2	1030.0237	0.5	55.69	1	9.418E3	18	44.73	PI20-24171-L1.raw	38239	Y
AAL76030.1, EAT40497.1, XP_001658661.1	L.LGFLDQC(+57.02)SPSSSSC(+57.02)VQK.F	Carbamidomethylation	2	950.4324	0.0	52.20	0	0	17	39.34	PI20-24171-L1.raw	32422	Y
AAL76030.1, EAT40497.1, XP_001658661.1	C.SQQYAPQLVQPQLSVGR.L		3	633.6736	-1.1	50.52	1	6.3967E4	17	44.58	PI20-24171-L1.raw	38013	Y
AAL76030.1, EAT40497.1, XP_001658661.1	C.ITAAIPYFK.A		2	512.2978	1.0	36.73	1	5.835E4	9	44.29	PI20-24171-L1.raw	37687	Y
EAT40497.1	AAEL007776-PA [Aedes aegypti]	30525	40	12	12	216.57	15	6.0246E+06	49
Protein Accessions	Peptide	PTM	z	m/z	ppm	-10lgP	# Features	Area	Length	RT	Source File	Scan	Unique
AAL76030.1, EAT40497.1, XP_001658661.1	K.LC(+57.02)ITAAIPYFK.A	Carbamidomethylation	2	648.8549	0.4	78.81	1	9.4482E5	11	55.94	PI20-24171-L1.raw	49511	Y
AAL76030.1, EAT40497.1, XP_001658661.1	R.VQSAMDELDDYVR.Q		2	770.8517	0.9	77.59	1	2.0659E5	13	47.95	PI20-24171-L1.raw	41483	Y
AAL76030.1, EAT40497.1, XP_001658661.1	R.VQSAM(+15.99)DELDDYVR.Q	Oxidation (M)	2	778.8489	0.5	77.11	2	1.2239E6	13	40.26	PI20-24171-L1.raw	33262	Y
AAL76030.1, EAT40497.1, XP_001658661.1	K.ALADTTLSLFSYGK.T		2	743.8932	0.2	72.82	1	6.4718E5	14	56.80	PI20-24171-L1.raw	50083	Y
AAL76030.1, EAT40497.1, XP_001658661.1	K.ALADTTLSLF.S		2	526.2875	0.8	66.70	1	4.4756E5	10	66.62	PI20-24171-L1.raw	58201	Y
AAL76030.1, EAT40497.1, XP_001658661.1	K.TGLTTLLGFLDQC(+57.02)SPSSSSC(+57.02)VQK.F	Carbamidomethylation	3	829.4022	0.7	62.82	2	1.8116E6	23	67.27	PI20-24171-L1.raw	58622	Y
AAL76030.1, EAT40497.1, XP_001658661.1	K.WYVSM(+15.99)LADDYK.K	Oxidation (M)	2	703.8191	0.9	61.43	1	1.1279E5	11	46.59	PI20-24171-L1.raw	40166	Y
AAL76030.1, EAT40497.1, XP_001658661.1	Y.APQLVQPQLSVGR.L		2	696.9016	0.2	60.98	1	3.2265E5	13	39.56	PI20-24171-L1.raw	32671	Y
AAL76030.1, EAT40497.1, XP_001658661.1	K.EC(+57.02)TDLIM(+15.99)ADIQQTLQSLVNK.T	Carbamidomethylation; Oxidation (M)	3	779.3873	0.1	59.45	1	1.7577E5	20	73.02	PI20-24171-L1.raw	63081	Y
AAL76030.1, EAT40497.1, XP_001658661.1	S.C(+57.02)SQQYAPQLVQPQLSVGR.L	Carbamidomethylation	2	1030.0237	0.5	55.69	1	9.418E3	18	44.73	PI20-24171-L1.raw	38239	Y
AAL76030.1, EAT40497.1, XP_001658661.1	L.LGFLDQC(+57.02)SPSSSSC(+57.02)VQK.F	Carbamidomethylation	2	950.4324	0.0	52.20	0	0	17	39.34	PI20-24171-L1.raw	32422	Y
AAL76030.1, EAT40497.1, XP_001658661.1	C.SQQYAPQLVQPQLSVGR.L		3	633.6736	-1.1	50.52	1	6.3967E4	17	44.58	PI20-24171-L1.raw	38013	Y
AAL76030.1, EAT40497.1, XP_001658661.1	C.ITAAIPYFK.A		2	512.2978	1.0	36.73	1	5.835E4	9	44.29	PI20-24171-L1.raw	37687	Y
XP_001658661.1	uncharacterized protein LOC5569635 [Aedes aegypti]	30525	40	12	12	216.57	15	6.0246E+06	49
Protein Accessions	Peptide	PTM	z	m/z	ppm	-10lgP	# Features	Area	Length	RT	Source File	Scan	Unique
AAL76030.1, EAT40497.1, XP_001658661.1	K.LC(+57.02)ITAAIPYFK.A	Carbamidomethylation	2	648.8549	0.4	78.81	1	9.4482E5	11	55.94	PI20-24171-L1.raw	49511	Y
AAL76030.1, EAT40497.1, XP_001658661.1	R.VQSAMDELDDYVR.Q		2	770.8517	0.9	77.59	1	2.0659E5	13	47.95	PI20-24171-L1.raw	41483	Y
AAL76030.1, EAT40497.1, XP_001658661.1	R.VQSAM(+15.99)DELDDYVR.Q	Oxidation (M)	2	778.8489	0.5	77.11	2	1.2239E6	13	40.26	PI20-24171-L1.raw	33262	Y
AAL76030.1, EAT40497.1, XP_001658661.1	K.ALADTTLSLFSYGK.T		2	743.8932	0.2	72.82	1	6.4718E5	14	56.80	PI20-24171-L1.raw	50083	Y
AAL76030.1, EAT40497.1, XP_001658661.1	K.ALADTTLSLF.S		2	526.2875	0.8	66.70	1	4.4756E5	10	66.62	PI20-24171-L1.raw	58201	Y
AAL76030.1, EAT40497.1, XP_001658661.1	K.TGLTTLLGFLDQC(+57.02)SPSSSSC(+57.02)VQK.F	Carbamidomethylation	3	829.4022	0.7	62.82	2	1.8116E6	23	67.27	PI20-24171-L1.raw	58622	Y
AAL76030.1, EAT40497.1, XP_001658661.1	K.WYVSM(+15.99)LADDYK.K	Oxidation (M)	2	703.8191	0.9	61.43	1	1.1279E5	11	46.59	PI20-24171-L1.raw	40166	Y
AAL76030.1, EAT40497.1, XP_001658661.1	Y.APQLVQPQLSVGR.L		2	696.9016	0.2	60.98	1	3.2265E5	13	39.56	PI20-24171-L1.raw	32671	Y
AAL76030.1, EAT40497.1, XP_001658661.1	K.EC(+57.02)TDLIM(+15.99)ADIQQTLQSLVNK.T	Carbamidomethylation; Oxidation (M)	3	779.3873	0.1	59.45	1	1.7577E5	20	73.02	PI20-24171-L1.raw	63081	Y
AAL76030.1, EAT40497.1, XP_001658661.1	S.C(+57.02)SQQYAPQLVQPQLSVGR.L	Carbamidomethylation	2	1030.0237	0.5	55.69	1	9.418E3	18	44.73	PI20-24171-L1.raw	38239	Y
AAL76030.1, EAT40497.1, XP_001658661.1	L.LGFLDQC(+57.02)SPSSSSC(+57.02)VQK.F	Carbamidomethylation	2	950.4324	0.0	52.20	0	0	17	39.34	PI20-24171-L1.raw	32422	Y
AAL76030.1, EAT40497.1, XP_001658661.1	C.SQQYAPQLVQPQLSVGR.L		3	633.6736	-1.1	50.52	1	6.3967E4	17	44.58	PI20-24171-L1.raw	38013	Y
AAL76030.1, EAT40497.1, XP_001658661.1	C.ITAAIPYFK.A		2	512.2978	1.0	36.73	1	5.835E4	9	44.29	PI20-24171-L1.raw	37687	Y
pdb|5DAE|B	Chain B AAEL006007-PA	7355	77	4	4	159.64	5	5.1857E+06	68
Protein Accessions	Peptide	PTM	z	m/z	ppm	-10lgP	# Features	Area	Length	RT	Source File	Scan	Unique
pdb|5DAE|B, pdb|5DAE|A, EAT42466.1, ABF18209.1, XP_001651771.2	R.IYM(+15.99)PVC(+57.02)GSNLK.T	Oxidation (M); Carbamidomethylation	2	649.3176	0.1	84.13	2	2.168E6	11	30.03	PI20-24171-L1.raw	22272	Y
pdb|5DAE|B, pdb|5DAE|A, EAT42466.1, ABF18209.1, XP_001651771.2	R.C(+57.02)EINSDLGR.A	Carbamidomethylation	2	532.2458	0.7	80.52	1	1.1907E6	9	24.88	PI20-24171-L1.raw	16389	Y
pdb|5DAE|B, pdb|5DAE|A, EAT42466.1, ABF18209.1, XP_001651771.2	K.TYNNDC(+57.02)LLR.C	Carbamidomethylation	2	584.7749	0.8	68.01	1	1.663E6	9	28.99	PI20-24171-L1.raw	20990	Y
pdb|5DAE|B, pdb|5DAE|A, EAT42466.1, ABF18209.1, XP_001651771.2	K.IADQAC(+57.02)DNLTDNVNDFIPQEY	Carbamidomethylation	3	819.0300	1.5	50.30	1	1.6393E5	21	63.73	PI20-24171-L1.raw	56053	Y
pdb|5DAE|A	Chain A AAEL006007-PA	7355	77	4	4	159.64	5	5.1857E+06	68
Protein Accessions	Peptide	PTM	z	m/z	ppm	-10lgP	# Features	Area	Length	RT	Source File	Scan	Unique
pdb|5DAE|B, pdb|5DAE|A, EAT42466.1, ABF18209.1, XP_001651771.2	R.IYM(+15.99)PVC(+57.02)GSNLK.T	Oxidation (M); Carbamidomethylation	2	649.3176	0.1	84.13	2	2.168E6	11	30.03	PI20-24171-L1.raw	22272	Y
pdb|5DAE|B, pdb|5DAE|A, EAT42466.1, ABF18209.1, XP_001651771.2	R.C(+57.02)EINSDLGR.A	Carbamidomethylation	2	532.2458	0.7	80.52	1	1.1907E6	9	24.88	PI20-24171-L1.raw	16389	Y
pdb|5DAE|B, pdb|5DAE|A, EAT42466.1, ABF18209.1, XP_001651771.2	K.TYNNDC(+57.02)LLR.C	Carbamidomethylation	2	584.7749	0.8	68.01	1	1.663E6	9	28.99	PI20-24171-L1.raw	20990	Y
pdb|5DAE|B, pdb|5DAE|A, EAT42466.1, ABF18209.1, XP_001651771.2	K.IADQAC(+57.02)DNLTDNVNDFIPQEY	Carbamidomethylation	3	819.0300	1.5	50.30	1	1.6393E5	21	63.73	PI20-24171-L1.raw	56053	Y
EAT42466.1	AAEL006007-PA [Aedes aegypti]	10087	55	4	4	159.64	5	5.1857E+06	68
Protein Accessions	Peptide	PTM	z	m/z	ppm	-10lgP	# Features	Area	Length	RT	Source File	Scan	Unique
pdb|5DAE|B, pdb|5DAE|A, EAT42466.1, ABF18209.1, XP_001651771.2	R.IYM(+15.99)PVC(+57.02)GSNLK.T	Oxidation (M); Carbamidomethylation	2	649.3176	0.1	84.13	2	2.168E6	11	30.03	PI20-24171-L1.raw	22272	Y
pdb|5DAE|B, pdb|5DAE|A, EAT42466.1, ABF18209.1, XP_001651771.2	R.C(+57.02)EINSDLGR.A	Carbamidomethylation	2	532.2458	0.7	80.52	1	1.1907E6	9	24.88	PI20-24171-L1.raw	16389	Y
pdb|5DAE|B, pdb|5DAE|A, EAT42466.1, ABF18209.1, XP_001651771.2	K.TYNNDC(+57.02)LLR.C	Carbamidomethylation	2	584.7749	0.8	68.01	1	1.663E6	9	28.99	PI20-24171-L1.raw	20990	Y
pdb|5DAE|B, pdb|5DAE|A, EAT42466.1, ABF18209.1, XP_001651771.2	K.IADQAC(+57.02)DNLTDNVNDFIPQEY	Carbamidomethylation	3	819.0300	1.5	50.30	1	1.6393E5	21	63.73	PI20-24171-L1.raw	56053	Y
ABF18209.1	Kazal domain-containing peptide [Aedes aegypti]	10087	55	4	4	159.64	5	5.1857E+06	68
Protein Accessions	Peptide	PTM	z	m/z	ppm	-10lgP	# Features	Area	Length	RT	Source File	Scan	Unique
pdb|5DAE|B, pdb|5DAE|A, EAT42466.1, ABF18209.1, XP_001651771.2	R.IYM(+15.99)PVC(+57.02)GSNLK.T	Oxidation (M); Carbamidomethylation	2	649.3176	0.1	84.13	2	2.168E6	11	30.03	PI20-24171-L1.raw	22272	Y
pdb|5DAE|B, pdb|5DAE|A, EAT42466.1, ABF18209.1, XP_001651771.2	R.C(+57.02)EINSDLGR.A	Carbamidomethylation	2	532.2458	0.7	80.52	1	1.1907E6	9	24.88	PI20-24171-L1.raw	16389	Y
pdb|5DAE|B, pdb|5DAE|A, EAT42466.1, ABF18209.1, XP_001651771.2	K.TYNNDC(+57.02)LLR.C	Carbamidomethylation	2	584.7749	0.8	68.01	1	1.663E6	9	28.99	PI20-24171-L1.raw	20990	Y
pdb|5DAE|B, pdb|5DAE|A, EAT42466.1, ABF18209.1, XP_001651771.2	K.IADQAC(+57.02)DNLTDNVNDFIPQEY	Carbamidomethylation	3	819.0300	1.5	50.30	1	1.6393E5	21	63.73	PI20-24171-L1.raw	56053	Y
XP_001651771.2	serine protease inhibitor dipetalogastin [Aedes aegypti]	20736	26	4	4	159.64	5	5.1857E+06	68
Protein Accessions	Peptide	PTM	z	m/z	ppm	-10lgP	# Features	Area	Length	RT	Source File	Scan	Unique
pdb|5DAE|B, pdb|5DAE|A, EAT42466.1, ABF18209.1, XP_001651771.2	R.IYM(+15.99)PVC(+57.02)GSNLK.T	Oxidation (M); Carbamidomethylation	2	649.3176	0.1	84.13	2	2.168E6	11	30.03	PI20-24171-L1.raw	22272	Y
pdb|5DAE|B, pdb|5DAE|A, EAT42466.1, ABF18209.1, XP_001651771.2	R.C(+57.02)EINSDLGR.A	Carbamidomethylation	2	532.2458	0.7	80.52	1	1.1907E6	9	24.88	PI20-24171-L1.raw	16389	Y
pdb|5DAE|B, pdb|5DAE|A, EAT42466.1, ABF18209.1, XP_001651771.2	K.TYNNDC(+57.02)LLR.C	Carbamidomethylation	2	584.7749	0.8	68.01	1	1.663E6	9	28.99	PI20-24171-L1.raw	20990	Y
pdb|5DAE|B, pdb|5DAE|A, EAT42466.1, ABF18209.1, XP_001651771.2	K.IADQAC(+57.02)DNLTDNVNDFIPQEY	Carbamidomethylation	3	819.0300	1.5	50.30	1	1.6393E5	21	63.73	PI20-24171-L1.raw	56053	Y
[truncated: 1,150 more rows]

## Sheet: S2_a_aegypti_NCBI
Protein Accessions	Description	Avg. Mass	Coverage (%)	#Unique	#Peptides	-10lgP	#Spec	Area	Protein Group ID
EAT41993.1	AAEL006417-PA [Aedes aegypti]	38628	43	23	23	328.06	54	4.8811E+08	16
Protein Accessions	Peptide	PTM	z	m/z	ppm	-10lgP	# Features	Area	Length	RT	Source File	Scan	Unique
EAT41993.1, XP_001657778.1, ABM68615.1, AAL16049.1	K.LEPSDDQATQC(+57.02)YTK.C	Carbamidomethylation	2	828.3650	0.6	112.07	1	4.5852E7	14	25.98	PI20-24172-L1.raw	17540	Y
AAL16049.1, EAT41993.1, XP_001657778.1, ABM68615.1	K.VHDLTSTFDFIPPLK.S		2	865.4625	1.1	107.31	2	7.7253E7	15	56.08	PI20-24172-L1.raw	50844	Y
EAT41993.1, XP_001657778.1, ABM68615.1, AAL16049.1	K.SSSC(+57.02)SEVFEAFK.K	Carbamidomethylation	2	689.3034	0.3	94.18	1	3.371E7	12	41.43	PI20-24172-L1.raw	35303	Y
EAT41993.1, XP_001657778.1, ABM68615.1	K.YQMGSGIVFER.H		2	643.8141	0.9	92.84	1	9.8891E6	11	42.29	PI20-24172-L1.raw	35788	Y
EAT41993.1, XP_001657778.1, ABM68615.1	K.EQSLFM(+15.99)HC(+57.02)EALNYPK.G	Oxidation (M); Carbamidomethylation	2	941.9271	0.4	90.87	2	3.4196E7	15	38.57	PI20-24172-L1.raw	31684	Y
AAL16049.1, EAT41993.1, XP_001657778.1, ABM68615.1	K.NELDVDEIAR.D		2	587.2912	0.5	83.84	2	4.6904E7	10	37.09	PI20-24172-L1.raw	30040	Y
EAT41993.1, XP_001657778.1, ABM68615.1	K.EQSLFMHC(+57.02)EALNYPK.G	Carbamidomethylation	2	933.9297	0.5	80.05	2	4.4907E6	15	41.95	PI20-24172-L1.raw	35467	Y
AAL16049.1, EAT41993.1, XP_001657778.1, ABM68615.1	K.AALQNWLGWK.L		2	593.8219	-0.1	78.85	1	3.6644E7	10	52.88	PI20-24172-L1.raw	47346	Y
EAT41993.1, XP_001657778.1, ABM68615.1	K.YQM(+15.99)GSGIVFER.H	Oxidation (M)	2	651.8112	0.3	75.72	1	2.1955E7	11	34.50	PI20-24172-L1.raw	27709	Y
EAT41993.1, XP_001657778.1, ABM68615.1, AAL16049.1	K.IGFYEPGEK.R		2	520.2587	0.6	73.14	1	4.9893E7	9	33.69	PI20-24172-L1.raw	26113	Y
EAT41993.1, XP_001657778.1, ABM68615.1, AAL16049.1	K.DYFAALTGK.L		2	493.2533	0.5	71.59	3	3.2243E7	9	47.75	PI20-24172-L1.raw	41761	Y
EAT41993.1, XP_001657778.1, ABM68615.1	R.VM(+15.99)QQWETFHK.Y	Oxidation (M)	3	450.5485	0.2	68.12	1	3.3235E7	10	26.89	PI20-24172-L1.raw	18656	Y
EAT41993.1, XP_001657778.1, ABM68615.1, AAL16049.1	R.C(+57.02)M(+15.99)EDWYPK.A	Carbamidomethylation; Oxidation (M)	2	572.7258	0.4	64.23	1	9.0142E6	8	31.25	PI20-24172-L1.raw	23800	Y
EAT41993.1, XP_001657778.1, ABM68615.1, AAL16049.1	F.M(+15.99)HC(+57.02)EALNYPK.G	Oxidation (M); Carbamidomethylation	3	426.8585	0.4	59.72	1	1.4873E6	10	20.42	PI20-24172-L1.raw	10909	Y
EAT41993.1, XP_001657778.1, ABM68615.1	R.VMQQWETFHK.Y		2	667.3216	0.1	59.26	1	5.2652E5	10	30.96	PI20-24172-L1.raw	23156	Y
EAT41993.1, XP_001657778.1, ABM68615.1, AAL16049.1	H.C(+57.02)EALNYPK.G	Carbamidomethylation	2	497.7369	0.3	55.90	1	3.6353E6	8	24.96	PI20-24172-L1.raw	16122	Y
EAT41993.1, XP_001657778.1, ABM68615.1, AAL16049.1	R.C(+57.02)MEDWYPK.A	Carbamidomethylation	2	564.7285	0.7	51.55	1	3.6324E6	8	38.22	PI20-24172-L1.raw	31147	Y
EAT41993.1, XP_001657778.1, ABM68615.1, AAL16049.1	S.C(+57.02)SEVFEAFK.K	Carbamidomethylation	2	558.7551	-0.1	50.45	1	1.234E6	9	39.40	PI20-24172-L1.raw	32659	Y
EAT41993.1, XP_001657778.1, ABM68615.1, AAL16049.1	E.PSDDQATQC(+57.02)YTK.C	Carbamidomethylation	2	707.3019	1.0	50.07	1	5.8805E4	12	26.05	PI20-24172-L1.raw	17469	Y
EAT41993.1, XP_001657778.1, ABM68615.1, AAL16049.1	K.IAVHYYK.C		2	447.2477	0.2	50.03	1	6.6038E6	7	19.28	PI20-24172-L1.raw	10037	Y
EAT41993.1, XP_001657778.1, ABM68615.1, AAL16049.1	T.FDFIPPLK.S		2	488.7789	0.3	46.82	2	1.304E6	8	53.09	PI20-24172-L1.raw	47640	Y
EAT41993.1, XP_001657778.1, ABM68615.1, AAL16049.1	K.LEPSDDQATQC(+57.02)Y.T	Carbamidomethylation	2	713.7933	0.2	45.97	1	4.3877E5	12	33.15	PI20-24172-L1.raw	25585	Y
EAT41993.1, XP_001657778.1, ABM68615.1, AAL16049.1	K.AALQNWLGW.K		2	529.7743	-0.5	43.26	1	4.7122E4	9	68.73	PI20-24172-L1.raw	63642	Y
EAT41993.1, XP_001657778.1, ABM68615.1, AAL16049.1	A.APLWDAK.D		2	400.7191	1.0	42.92	1	2.8345E7	7	30.05	PI20-24172-L1.raw	22472	Y
EAT41993.1, XP_001657778.1, ABM68615.1, AAL16049.1	S.SC(+57.02)SEVFEAFK.K	Carbamidomethylation	2	602.2716	0.8	42.77	1	2.4497E5	10	40.47	PI20-24172-L1.raw	33878	Y
EAT41993.1, XP_001657778.1, ABM68615.1	Q.SLFM(+15.99)HC(+57.02)EALNYPK.G	Oxidation (M); Carbamidomethylation	2	813.3746	-2.0	40.25	0	0	13	38.55	PI20-24172-L1.raw	31843	Y
EAT41993.1, XP_001657778.1, ABM68615.1, AAL16049.1	R.HMEC(+57.02)IFK.G	Carbamidomethylation	2	482.7224	-0.5	37.21	1	5.2713E6	7	24.08	PI20-24172-L1.raw	15523	Y
XP_001657778.1	37 kDa salivary gland allergen Aed a 2-like [Aedes aegypti]	38628	43	23	23	328.06	54	4.8811E+08	16
Protein Accessions	Peptide	PTM	z	m/z	ppm	-10lgP	# Features	Area	Length	RT	Source File	Scan	Unique
EAT41993.1, XP_001657778.1, ABM68615.1, AAL16049.1	K.LEPSDDQATQC(+57.02)YTK.C	Carbamidomethylation	2	828.3650	0.6	112.07	1	4.5852E7	14	25.98	PI20-24172-L1.raw	17540	Y
AAL16049.1, EAT41993.1, XP_001657778.1, ABM68615.1	K.VHDLTSTFDFIPPLK.S		2	865.4625	1.1	107.31	2	7.7253E7	15	56.08	PI20-24172-L1.raw	50844	Y
EAT41993.1, XP_001657778.1, ABM68615.1, AAL16049.1	K.SSSC(+57.02)SEVFEAFK.K	Carbamidomethylation	2	689.3034	0.3	94.18	1	3.371E7	12	41.43	PI20-24172-L1.raw	35303	Y
EAT41993.1, XP_001657778.1, ABM68615.1	K.YQMGSGIVFER.H		2	643.8141	0.9	92.84	1	9.8891E6	11	42.29	PI20-24172-L1.raw	35788	Y
EAT41993.1, XP_001657778.1, ABM68615.1	K.EQSLFM(+15.99)HC(+57.02)EALNYPK.G	Oxidation (M); Carbamidomethylation	2	941.9271	0.4	90.87	2	3.4196E7	15	38.57	PI20-24172-L1.raw	31684	Y
AAL16049.1, EAT41993.1, XP_001657778.1, ABM68615.1	K.NELDVDEIAR.D		2	587.2912	0.5	83.84	2	4.6904E7	10	37.09	PI20-24172-L1.raw	30040	Y
EAT41993.1, XP_001657778.1, ABM68615.1	K.EQSLFMHC(+57.02)EALNYPK.G	Carbamidomethylation	2	933.9297	0.5	80.05	2	4.4907E6	15	41.95	PI20-24172-L1.raw	35467	Y
AAL16049.1, EAT41993.1, XP_001657778.1, ABM68615.1	K.AALQNWLGWK.L		2	593.8219	-0.1	78.85	1	3.6644E7	10	52.88	PI20-24172-L1.raw	47346	Y
EAT41993.1, XP_001657778.1, ABM68615.1	K.YQM(+15.99)GSGIVFER.H	Oxidation (M)	2	651.8112	0.3	75.72	1	2.1955E7	11	34.50	PI20-24172-L1.raw	27709	Y
EAT41993.1, XP_001657778.1, ABM68615.1, AAL16049.1	K.IGFYEPGEK.R		2	520.2587	0.6	73.14	1	4.9893E7	9	33.69	PI20-24172-L1.raw	26113	Y
EAT41993.1, XP_001657778.1, ABM68615.1, AAL16049.1	K.DYFAALTGK.L		2	493.2533	0.5	71.59	3	3.2243E7	9	47.75	PI20-24172-L1.raw	41761	Y
EAT41993.1, XP_001657778.1, ABM68615.1	R.VM(+15.99)QQWETFHK.Y	Oxidation (M)	3	450.5485	0.2	68.12	1	3.3235E7	10	26.89	PI20-24172-L1.raw	18656	Y
EAT41993.1, XP_001657778.1, ABM68615.1, AAL16049.1	R.C(+57.02)M(+15.99)EDWYPK.A	Carbamidomethylation; Oxidation (M)	2	572.7258	0.4	64.23	1	9.0142E6	8	31.25	PI20-24172-L1.raw	23800	Y
EAT41993.1, XP_001657778.1, ABM68615.1, AAL16049.1	F.M(+15.99)HC(+57.02)EALNYPK.G	Oxidation (M); Carbamidomethylation	3	426.8585	0.4	59.72	1	1.4873E6	10	20.42	PI20-24172-L1.raw	10909	Y
EAT41993.1, XP_001657778.1, ABM68615.1	R.VMQQWETFHK.Y		2	667.3216	0.1	59.26	1	5.2652E5	10	30.96	PI20-24172-L1.raw	23156	Y
EAT41993.1, XP_001657778.1, ABM68615.1, AAL16049.1	H.C(+57.02)EALNYPK.G	Carbamidomethylation	2	497.7369	0.3	55.90	1	3.6353E6	8	24.96	PI20-24172-L1.raw	16122	Y
EAT41993.1, XP_001657778.1, ABM68615.1, AAL16049.1	R.C(+57.02)MEDWYPK.A	Carbamidomethylation	2	564.7285	0.7	51.55	1	3.6324E6	8	38.22	PI20-24172-L1.raw	31147	Y
EAT41993.1, XP_001657778.1, ABM68615.1, AAL16049.1	S.C(+57.02)SEVFEAFK.K	Carbamidomethylation	2	558.7551	-0.1	50.45	1	1.234E6	9	39.40	PI20-24172-L1.raw	32659	Y
EAT41993.1, XP_001657778.1, ABM68615.1, AAL16049.1	E.PSDDQATQC(+57.02)YTK.C	Carbamidomethylation	2	707.3019	1.0	50.07	1	5.8805E4	12	26.05	PI20-24172-L1.raw	17469	Y
EAT41993.1, XP_001657778.1, ABM68615.1, AAL16049.1	K.IAVHYYK.C		2	447.2477	0.2	50.03	1	6.6038E6	7	19.28	PI20-24172-L1.raw	10037	Y
EAT41993.1, XP_001657778.1, ABM68615.1, AAL16049.1	T.FDFIPPLK.S		2	488.7789	0.3	46.82	2	1.304E6	8	53.09	PI20-24172-L1.raw	47640	Y
EAT41993.1, XP_001657778.1, ABM68615.1, AAL16049.1	K.LEPSDDQATQC(+57.02)Y.T	Carbamidomethylation	2	713.7933	0.2	45.97	1	4.3877E5	12	33.15	PI20-24172-L1.raw	25585	Y
EAT41993.1, XP_001657778.1, ABM68615.1, AAL16049.1	K.AALQNWLGW.K		2	529.7743	-0.5	43.26	1	4.7122E4	9	68.73	PI20-24172-L1.raw	63642	Y
EAT41993.1, XP_001657778.1, ABM68615.1, AAL16049.1	A.APLWDAK.D		2	400.7191	1.0	42.92	1	2.8345E7	7	30.05	PI20-24172-L1.raw	22472	Y
EAT41993.1, XP_001657778.1, ABM68615.1, AAL16049.1	S.SC(+57.02)SEVFEAFK.K	Carbamidomethylation	2	602.2716	0.8	42.77	1	2.4497E5	10	40.47	PI20-24172-L1.raw	33878	Y
EAT41993.1, XP_001657778.1, ABM68615.1	Q.SLFM(+15.99)HC(+57.02)EALNYPK.G	Oxidation (M); Carbamidomethylation	2	813.3746	-2.0	40.25	0	0	13	38.55	PI20-24172-L1.raw	31843	Y
EAT41993.1, XP_001657778.1, ABM68615.1, AAL16049.1	R.HMEC(+57.02)IFK.G	Carbamidomethylation	2	482.7224	-0.5	37.21	1	5.2713E6	7	24.08	PI20-24172-L1.raw	15523	Y
ABM68615.1	AAEL006417-PA [Aedes aegypti]	38628	43	23	23	328.06	54	4.8811E+08	16
Protein Accessions	Peptide	PTM	z	m/z	ppm	-10lgP	# Features	Area	Length	RT	Source File	Scan	Unique
EAT41993.1, XP_001657778.1, ABM68615.1, AAL16049.1	K.LEPSDDQATQC(+57.02)YTK.C	Carbamidomethylation	2	828.3650	0.6	112.07	1	4.5852E7	14	25.98	PI20-24172-L1.raw	17540	Y
AAL16049.1, EAT41993.1, XP_001657778.1, ABM68615.1	K.VHDLTSTFDFIPPLK.S		2	865.4625	1.1	107.31	2	7.7253E7	15	56.08	PI20-24172-L1.raw	50844	Y
EAT41993.1, XP_001657778.1, ABM68615.1, AAL16049.1	K.SSSC(+57.02)SEVFEAFK.K	Carbamidomethylation	2	689.3034	0.3	94.18	1	3.371E7	12	41.43	PI20-24172-L1.raw	35303	Y
EAT41993.1, XP_001657778.1, ABM68615.1	K.YQMGSGIVFER.H		2	643.8141	0.9	92.84	1	9.8891E6	11	42.29	PI20-24172-L1.raw	35788	Y
EAT41993.1, XP_001657778.1, ABM68615.1	K.EQSLFM(+15.99)HC(+57.02)EALNYPK.G	Oxidation (M); Carbamidomethylation	2	941.9271	0.4	90.87	2	3.4196E7	15	38.57	PI20-24172-L1.raw	31684	Y
AAL16049.1, EAT41993.1, XP_001657778.1, ABM68615.1	K.NELDVDEIAR.D		2	587.2912	0.5	83.84	2	4.6904E7	10	37.09	PI20-24172-L1.raw	30040	Y
EAT41993.1, XP_001657778.1, ABM68615.1	K.EQSLFMHC(+57.02)EALNYPK.G	Carbamidomethylation	2	933.9297	0.5	80.05	2	4.4907E6	15	41.95	PI20-24172-L1.raw	35467	Y
AAL16049.1, EAT41993.1, XP_001657778.1, ABM68615.1	K.AALQNWLGWK.L		2	593.8219	-0.1	78.85	1	3.6644E7	10	52.88	PI20-24172-L1.raw	47346	Y
EAT41993.1, XP_001657778.1, ABM68615.1	K.YQM(+15.99)GSGIVFER.H	Oxidation (M)	2	651.8112	0.3	75.72	1	2.1955E7	11	34.50	PI20-24172-L1.raw	27709	Y
EAT41993.1, XP_001657778.1, ABM68615.1, AAL16049.1	K.IGFYEPGEK.R		2	520.2587	0.6	73.14	1	4.9893E7	9	33.69	PI20-24172-L1.raw	26113	Y
EAT41993.1, XP_001657778.1, ABM68615.1, AAL16049.1	K.DYFAALTGK.L		2	493.2533	0.5	71.59	3	3.2243E7	9	47.75	PI20-24172-L1.raw	41761	Y
EAT41993.1, XP_001657778.1, ABM68615.1	R.VM(+15.99)QQWETFHK.Y	Oxidation (M)	3	450.5485	0.2	68.12	1	3.3235E7	10	26.89	PI20-24172-L1.raw	18656	Y
EAT41993.1, XP_001657778.1, ABM68615.1, AAL16049.1	R.C(+57.02)M(+15.99)EDWYPK.A	Carbamidomethylation; Oxidation (M)	2	572.7258	0.4	64.23	1	9.0142E6	8	31.25	PI20-24172-L1.raw	23800	Y
EAT41993.1, XP_001657778.1, ABM68615.1, AAL16049.1	F.M(+15.99)HC(+57.02)EALNYPK.G	Oxidation (M); Carbamidomethylation	3	426.8585	0.4	59.72	1	1.4873E6	10	20.42	PI20-24172-L1.raw	10909	Y
EAT41993.1, XP_001657778.1, ABM68615.1	R.VMQQWETFHK.Y		2	667.3216	0.1	59.26	1	5.2652E5	10	30.96	PI20-24172-L1.raw	23156	Y
EAT41993.1, XP_001657778.1, ABM68615.1, AAL16049.1	H.C(+57.02)EALNYPK.G	Carbamidomethylation	2	497.7369	0.3	55.90	1	3.6353E6	8	24.96	PI20-24172-L1.raw	16122	Y
EAT41993.1, XP_001657778.1, ABM68615.1, AAL16049.1	R.C(+57.02)MEDWYPK.A	Carbamidomethylation	2	564.7285	0.7	51.55	1	3.6324E6	8	38.22	PI20-24172-L1.raw	31147	Y
EAT41993.1, XP_001657778.1, ABM68615.1, AAL16049.1	S.C(+57.02)SEVFEAFK.K	Carbamidomethylation	2	558.7551	-0.1	50.45	1	1.234E6	9	39.40	PI20-24172-L1.raw	32659	Y
EAT41993.1, XP_001657778.1, ABM68615.1, AAL16049.1	E.PSDDQATQC(+57.02)YTK.C	Carbamidomethylation	2	707.3019	1.0	50.07	1	5.8805E4	12	26.05	PI20-24172-L1.raw	17469	Y
EAT41993.1, XP_001657778.1, ABM68615.1, AAL16049.1	K.IAVHYYK.C		2	447.2477	0.2	50.03	1	6.6038E6	7	19.28	PI20-24172-L1.raw	10037	Y
EAT41993.1, XP_001657778.1, ABM68615.1, AAL16049.1	T.FDFIPPLK.S		2	488.7789	0.3	46.82	2	1.304E6	8	53.09	PI20-24172-L1.raw	47640	Y
EAT41993.1, XP_001657778.1, ABM68615.1, AAL16049.1	K.LEPSDDQATQC(+57.02)Y.T	Carbamidomethylation	2	713.7933	0.2	45.97	1	4.3877E5	12	33.15	PI20-24172-L1.raw	25585	Y
EAT41993.1, XP_001657778.1, ABM68615.1, AAL16049.1	K.AALQNWLGW.K		2	529.7743	-0.5	43.26	1	4.7122E4	9	68.73	PI20-24172-L1.raw	63642	Y
EAT41993.1, XP_001657778.1, ABM68615.1, AAL16049.1	A.APLWDAK.D		2	400.7191	1.0	42.92	1	2.8345E7	7	30.05	PI20-24172-L1.raw	22472	Y
EAT41993.1, XP_001657778.1, ABM68615.1, AAL16049.1	S.SC(+57.02)SEVFEAFK.K	Carbamidomethylation	2	602.2716	0.8	42.77	1	2.4497E5	10	40.47	PI20-24172-L1.raw	33878	Y
EAT41993.1, XP_001657778.1, ABM68615.1	Q.SLFM(+15.99)HC(+57.02)EALNYPK.G	Oxidation (M); Carbamidomethylation	2	813.3746	-2.0	40.25	0	0	13	38.55	PI20-24172-L1.raw	31843	Y
EAT41993.1, XP_001657778.1, ABM68615.1, AAL16049.1	R.HMEC(+57.02)IFK.G	Carbamidomethylation	2	482.7224	-0.5	37.21	1	5.2713E6	7	24.08	PI20-24172-L1.raw	15523	Y
AAL76027.1	putative 18.6 kDa secreted protein [Aedes aegypti]	18599	64	21	21	295.71	51	3.6915E+08	22
Protein Accessions	Peptide	PTM	z	m/z	ppm	-10lgP	# Features	Area	Length	RT	Source File	Scan	Unique
AAL76027.1, EAT40265.1, ABF18039.1, XP_001658801.2	K.DVSEALEEYQTTGR.V		2	799.3710	0.4	110.68	4	8.2962E7	14	43.49	PI20-24172-L1.raw	37537	Y
AAL76027.1, EAT40265.1, ABF18039.1, XP_001658801.2	R.INHYVLQWSLQYVPEDLQK.D		3	791.7463	0.3	95.48	4	5.0415E7	19	56.93	PI20-24172-L1.raw	51589	Y
AAL76027.1, EAT40265.1, ABF18039.1, XP_001658801.2, AAX54870.1	K.ADGNGALSDGLK.E		2	559.2784	1.1	83.87	2	4.9845E7	12	25.27	PI20-24172-L1.raw	16368	Y
AAL76027.1, EAT40265.1	K.AIHQQSEAFLESIYAAAGESQPDGSMDVIEELITAAAPESIR.Q		3	1482.3879	1.0	79.67	2	8.9418E6	42	82.14	PI20-24172-L1.raw	76778	Y
AAL76027.1, EAT40265.1	A.AGESQPDGSM(+15.99)DVIEELITAAAPESIR.Q	Oxidation (M)	2	1351.6445	-0.2	75.18	1	2.4037E5	26	71.63	PI20-24172-L1.raw	66340	Y
AAL76027.1, EAT40265.1	K.AIHQQSEAFLESIYAAAGESQPDGSM(+15.99)DVIEELITAAAPESIR.Q	Oxidation (M)	3	1487.7192	0.7	75.02	2	3.8013E7	42	77.76	PI20-24172-L1.raw	72540	Y
AAL76027.1, EAT40265.1	Y.VLQWSLQYVPEDLQK.D		2	923.4917	0.9	68.36	1	2.8906E6	15	57.42	PI20-24172-L1.raw	52202	Y
AAL76027.1, EAT40265.1, ABF18039.1, XP_001658801.2, AAX54870.1	R.YLAVLSNGR.N		2	496.7804	1.2	66.87	2	3.2243E7	9	33.03	PI20-24172-L1.raw	25361	Y
AAL76027.1, EAT40265.1	A.AGESQPDGSMDVIEELITAAAPESIR.Q		2	1343.6494	1.5	62.78	2	1.2234E6	26	77.99	PI20-24172-L1.raw	73008	Y
AAL76027.1, EAT40265.1	V.SEALEEYQTTGR.V		2	692.3239	1.3	61.16	1	1.2001E5	12	43.48	PI20-24172-L1.raw	37167	Y
AAL76027.1, EAT40265.1	A.EPDINAAEVEK.A		2	607.7993	1.1	60.82	1	7.9144E7	11	29.42	PI20-24172-L1.raw	21637	Y
AAL76027.1, EAT40265.1	P.DINAAEVEK.A		2	494.7511	0.4	56.27	1	3.8276E6	9	24.76	PI20-24172-L1.raw	15883	Y
AAL76027.1, EAT40265.1	Y.AAAGESQPDGSM(+15.99)DVIEELITAAAPESIR.Q	Oxidation (M)	3	948.7909	0.5	56.20	1	2.0256E6	28	71.05	PI20-24172-L1.raw	65709	Y
AAL76027.1, EAT40265.1	Q.SEAFLESIYAAAGESQPDGSM(+15.99)DVIEELITAAAPESIR.Q	Oxidation (M)	3	1295.2880	1.6	54.07	1	4.3817E5	37	84.45	PI20-24172-L1.raw	78572	Y
AAL76027.1, EAT40265.1	L.QWSLQYVPEDLQK.D		2	817.4148	0.2	49.16	1	1.5034E6	13	51.04	PI20-24172-L1.raw	45423	Y
AAL76027.1, EAT40265.1	W.SLQYVPEDLQK.D		2	660.3458	0.2	49.12	1	1.1658E7	11	38.47	PI20-24172-L1.raw	31543	Y
AAL76027.1, EAT40265.1	S.LQYVPEDLQK.D		2	616.8298	0.2	45.26	1	1.1254E6	10	36.70	PI20-24172-L1.raw	29682	Y
AAL76027.1, EAT40265.1	Q.WSLQYVPEDLQK.D		2	753.3861	1.0	44.95	1	5.9081E5	12	50.65	PI20-24172-L1.raw	45088	Y
AAL76027.1, EAT40265.1	Y.AAAGESQPDGSMDVIEELITAAAPESIR.Q		3	943.4595	0.8	43.78	1	7.5301E5	28	77.33	PI20-24172-L1.raw	72105	Y
AAL76027.1, EAT40265.1	H.YVLQWSLQYVPEDLQK.D		2	1005.0251	2.5	42.49	0	0	16	61.94	PI20-24172-L1.raw	57118	Y
AAL76027.1, EAT40265.1	E.ALEEYQTTGR.V		2	584.2854	-0.4	41.54	1	4.9951E4	10	22.74	PI20-24172-L1.raw	13688	Y
AAL76027.1, EAT40265.1	I.YAAAGESQPDGSM(+15.99)DVIEELITAAAPESIR.Q	Oxidation (M)	3	1003.1449	0.0	39.44	1	2.372E5	29	71.75	PI20-24172-L1.raw	66540	Y
AAL76027.1, EAT40265.1	R.INHYVLQWSL.Q		2	636.8408	0.7	39.29	1	7.1657E5	10	54.13	PI20-24172-L1.raw	48875	Y
AAL76027.1, EAT40265.1	A.LEEYQTTGR.V		2	548.7673	0.4	38.13	1	1.8403E5	9	19.18	PI20-24172-L1.raw	9616	Y
EAT40265.1	AAEL007986-PA [Aedes aegypti]	18599	64	21	21	295.71	51	3.6915E+08	22
Protein Accessions	Peptide	PTM	z	m/z	ppm	-10lgP	# Features	Area	Length	RT	Source File	Scan	Unique
AAL76027.1, EAT40265.1, ABF18039.1, XP_001658801.2	K.DVSEALEEYQTTGR.V		2	799.3710	0.4	110.68	4	8.2962E7	14	43.49	PI20-24172-L1.raw	37537	Y
AAL76027.1, EAT40265.1, ABF18039.1, XP_001658801.2	R.INHYVLQWSLQYVPEDLQK.D		3	791.7463	0.3	95.48	4	5.0415E7	19	56.93	PI20-24172-L1.raw	51589	Y
AAL76027.1, EAT40265.1, ABF18039.1, XP_001658801.2, AAX54870.1	K.ADGNGALSDGLK.E		2	559.2784	1.1	83.87	2	4.9845E7	12	25.27	PI20-24172-L1.raw	16368	Y
AAL76027.1, EAT40265.1	K.AIHQQSEAFLESIYAAAGESQPDGSMDVIEELITAAAPESIR.Q		3	1482.3879	1.0	79.67	2	8.9418E6	42	82.14	PI20-24172-L1.raw	76778	Y
AAL76027.1, EAT40265.1	A.AGESQPDGSM(+15.99)DVIEELITAAAPESIR.Q	Oxidation (M)	2	1351.6445	-0.2	75.18	1	2.4037E5	26	71.63	PI20-24172-L1.raw	66340	Y
AAL76027.1, EAT40265.1	K.AIHQQSEAFLESIYAAAGESQPDGSM(+15.99)DVIEELITAAAPESIR.Q	Oxidation (M)	3	1487.7192	0.7	75.02	2	3.8013E7	42	77.76	PI20-24172-L1.raw	72540	Y
AAL76027.1, EAT40265.1	Y.VLQWSLQYVPEDLQK.D		2	923.4917	0.9	68.36	1	2.8906E6	15	57.42	PI20-24172-L1.raw	52202	Y
AAL76027.1, EAT40265.1, ABF18039.1, XP_001658801.2, AAX54870.1	R.YLAVLSNGR.N		2	496.7804	1.2	66.87	2	3.2243E7	9	33.03	PI20-24172-L1.raw	25361	Y
AAL76027.1, EAT40265.1	A.AGESQPDGSMDVIEELITAAAPESIR.Q		2	1343.6494	1.5	62.78	2	1.2234E6	26	77.99	PI20-24172-L1.raw	73008	Y
AAL76027.1, EAT40265.1	V.SEALEEYQTTGR.V		2	692.3239	1.3	61.16	1	1.2001E5	12	43.48	PI20-24172-L1.raw	37167	Y
AAL76027.1, EAT40265.1	A.EPDINAAEVEK.A		2	607.7993	1.1	60.82	1	7.9144E7	11	29.42	PI20-24172-L1.raw	21637	Y
AAL76027.1, EAT40265.1	P.DINAAEVEK.A		2	494.7511	0.4	56.27	1	3.8276E6	9	24.76	PI20-24172-L1.raw	15883	Y
AAL76027.1, EAT40265.1	Y.AAAGESQPDGSM(+15.99)DVIEELITAAAPESIR.Q	Oxidation (M)	3	948.7909	0.5	56.20	1	2.0256E6	28	71.05	PI20-24172-L1.raw	65709	Y
AAL76027.1, EAT40265.1	Q.SEAFLESIYAAAGESQPDGSM(+15.99)DVIEELITAAAPESIR.Q	Oxidation (M)	3	1295.2880	1.6	54.07	1	4.3817E5	37	84.45	PI20-24172-L1.raw	78572	Y
AAL76027.1, EAT40265.1	L.QWSLQYVPEDLQK.D		2	817.4148	0.2	49.16	1	1.5034E6	13	51.04	PI20-24172-L1.raw	45423	Y
AAL76027.1, EAT40265.1	W.SLQYVPEDLQK.D		2	660.3458	0.2	49.12	1	1.1658E7	11	38.47	PI20-24172-L1.raw	31543	Y
AAL76027.1, EAT40265.1	S.LQYVPEDLQK.D		2	616.8298	0.2	45.26	1	1.1254E6	10	36.70	PI20-24172-L1.raw	29682	Y
AAL76027.1, EAT40265.1	Q.WSLQYVPEDLQK.D		2	753.3861	1.0	44.95	1	5.9081E5	12	50.65	PI20-24172-L1.raw	45088	Y
AAL76027.1, EAT40265.1	Y.AAAGESQPDGSMDVIEELITAAAPESIR.Q		3	943.4595	0.8	43.78	1	7.5301E5	28	77.33	PI20-24172-L1.raw	72105	Y
AAL76027.1, EAT40265.1	H.YVLQWSLQYVPEDLQK.D		2	1005.0251	2.5	42.49	0	0	16	61.94	PI20-24172-L1.raw	57118	Y
AAL76027.1, EAT40265.1	E.ALEEYQTTGR.V		2	584.2854	-0.4	41.54	1	4.9951E4	10	22.74	PI20-24172-L1.raw	13688	Y
AAL76027.1, EAT40265.1	I.YAAAGESQPDGSM(+15.99)DVIEELITAAAPESIR.Q	Oxidation (M)	3	1003.1449	0.0	39.44	1	2.372E5	29	71.75	PI20-24172-L1.raw	66540	Y
AAL76027.1, EAT40265.1	R.INHYVLQWSL.Q		2	636.8408	0.7	39.29	1	7.1657E5	10	54.13	PI20-24172-L1.raw	48875	Y
AAL76027.1, EAT40265.1	A.LEEYQTTGR.V		2	548.7673	0.4	38.13	1	1.8403E5	9	19.18	PI20-24172-L1.raw	9616	Y
EAT38081.1	AAEL009992-PA [Aedes aegypti]	380071	43	118	124	487.22	192	2.4712E+08	3
Protein Accessions	Peptide	PTM	z	m/z	ppm	-10lgP	# Features	Area	Length	RT	Source File	Scan	Unique
EAT38081.1	K.ELTGYYEETTDLTTNEQTVR.V		2	1182.0476	-0.3	107.81	3	1.8469E6	20	45.42	PI20-24172-L1.raw	39339	Y
EAT38081.1	R.NQANQIISETYYVR.D		2	849.9257	-0.2	107.63	2	3.7739E6	14	42.25	PI20-24172-L1.raw	35825	Y
EAT38081.1	K.AQPGVLQMQGTATYK.H		2	796.9088	0.1	106.73	1	9.4157E5	15	35.52	PI20-24172-L1.raw	28404	Y
EAT38081.1	R.SVAGQDQTAQFVTVNSK.K		2	890.4473	0.1	103.37	2	3.0996E6	17	34.60	PI20-24172-L1.raw	27302	Y
EAT38081.1	K.YEYGEPVLSAAEVLFR.K		2	921.9677	0.5	99.61	2	4.3361E6	16	68.13	PI20-24172-L1.raw	62955	Y
EAT38080.1, AAV28546.1, EAT38081.1, XP_001660538.2	R.FFQMDPMEQYASPYK.Y		2	941.4139	1.1	98.56	1	1.1129E5	15	54.16	PI20-24172-L1.raw	48952	N
EAT38081.1	Y.YLESINQDGDSDPVLR.F		2	910.9364	-0.3	98.12	1	2.2377E5	16	42.19	PI20-24172-L1.raw	35856	Y
EAT38081.1	K.EVVVSMDDLSM(+15.99)LTSFVVGEK.G	Oxidation (M)	2	1101.0406	1.2	95.12	4	6.2763E5	20	73.01	PI20-24172-L1.raw	67649	Y
EAT38081.1	R.LVLLNGEVVAAYDYFPYGQLM(+15.99)R.I	Oxidation (M)	2	1274.1516	0.3	94.23	1	4.8379E5	22	68.68	PI20-24172-L1.raw	63631	Y
EAT38080.1, AAV28546.1, EAT38081.1, XP_001660538.2	R.FFQM(+15.99)DPM(+15.99)EQYASPYK.Y	Oxidation (M)	2	957.4083	0.4	94.09	2	3.0931E6	15	40.12	PI20-24172-L1.raw	33386	N
EAT38081.1	K.FYNTLLDHEGSTR.L		2	776.8732	0.1	93.78	0	0	13	33.43	PI20-24172-L1.raw	26077	Y
EAT38081.1	R.ETGEEAAIVDLDHDAQGK.V		2	949.4426	0.3	93.09	1	5.2624E5	18	38.79	PI20-24172-L1.raw	31950	Y
EAT38081.1	K.TNQGYNPVLTEIESPWASTTK.Y		3	779.3857	0.8	91.70	2	4.2306E6	21	57.83	PI20-24172-L1.raw	52653	Y
EAT38081.1	R.VLQEVTLGSPTNIIEIEISGK.K		3	747.4182	0.8	91.60	2	3.0661E6	21	63.74	PI20-24172-L1.raw	58713	Y
EAT38081.1	K.TYYPDLEVNMPAIC(+57.02)STGFNR.L	Carbamidomethylation	2	1174.5391	1.0	91.28	2	8.1775E5	20	58.88	PI20-24172-L1.raw	53910	Y
EAT38081.1	R.EYAMYFDYGENDPNPAVR.D		2	1075.9600	0.2	90.90	2	6.4531E5	18	50.50	PI20-24172-L1.raw	44836	Y
EAT38080.1, AAV28546.1, EAT38081.1, XP_001660538.2	R.FFQM(+15.99)DPMEQYASPYK.Y	Oxidation (M)	2	949.4109	0.5	90.27	2	1.7121E6	15	47.18	PI20-24172-L1.raw	41246	N
EAT38081.1	K.SNEVIHISPQGLSVYSITGQSTQFK.F		3	907.4687	1.0	88.96	1	2.1927E6	25	53.26	PI20-24172-L1.raw	47914	Y
EAT38081.1	K.YDSSGEYVVM(+15.99)K.S	Oxidation (M)	2	647.2870	0.0	88.51	1	1.627E6	11	26.21	PI20-24172-L1.raw	17545	Y
EAT38081.1	K.AQPGVLQM(+15.99)QGTATYK.H	Oxidation (M)	2	804.9062	0.1	85.64	1	1.8895E6	15	28.57	PI20-24172-L1.raw	20324	Y
EAT38081.1	K.M(+15.99)VAYYEETDNEEM(+15.99)SVLGR.Y	Oxidation (M)	2	1084.4619	0.4	85.15	1	8.2046E4	18	42.22	PI20-24172-L1.raw	35931	Y
EAT38081.1	K.HALVAAVSAESNNK.F		2	705.8705	0.1	84.73	1	2.937E5	14	21.92	PI20-24172-L1.raw	12583	Y
EAT38081.1	K.SENSEWSQLYHQISDPDM(+15.99)IVLLNR.G	Oxidation (M)	3	964.1293	2.0	84.01	1	1.5569E6	24	61.68	PI20-24172-L1.raw	56756	Y
EAT38081.1	K.SENSEWSQLYHQISDPDMIVLLNR.G		3	958.7968	1.0	83.73	1	1.4083E6	24	65.99	PI20-24172-L1.raw	60974	Y
EAT38081.1	R.VAEVSEQGQIK.F		2	594.3172	0.4	82.49	1	6.0683E6	11	21.48	PI20-24172-L1.raw	12032	Y
EAT38081.1	K.FDVLGYYNGGM(+15.99)YVIK.L	Oxidation (M)	2	877.9271	0.7	82.32	1	5.207E5	15	56.20	PI20-24172-L1.raw	50934	Y
CPIJ007815-PA, EAT38081.1, EDS29866.1, XP_001849224.1	R.YTGQEYDEETGLYNYHAR.L		2	1104.9791	1.9	82.03	2	4.9196E6	18	35.74	PI20-24172-L1.raw	28910	Y
EAT38081.1	K.VTVYVESYGGK.K		2	601.3088	0.3	82.02	2	3.4453E6	11	32.02	PI20-24172-L1.raw	24634	Y
EAT38081.1	H.IVYETVQNVGEFK.K		2	763.3987	0.3	81.64	1	1.9454E5	13	42.08	PI20-24172-L1.raw	35688	Y
EAT38081.1	R.VM(+15.99)TSQNEVFDPEYVK.R	Oxidation (M)	2	901.4198	0.6	81.46	1	2.1875E6	15	39.95	PI20-24172-L1.raw	33277	Y
EAT38081.1	K.FTLQQIPTTETQGLLR.S		2	923.5079	0.8	81.28	2	6.6946E6	16	53.74	PI20-24172-L1.raw	48391	Y
EAT38081.1	K.YDFQEDYFVYYASGK.L		2	947.9127	0.6	80.74	1	5.7892E4	15	57.80	PI20-24172-L1.raw	52771	Y
EAT38081.1	K.IVYFLYNAAGK.V		2	629.8455	0.7	80.60	1	1.4314E6	11	47.52	PI20-24172-L1.raw	41622	Y
EAT38081.1	R.C(+57.02)DQNLIPVTAR.T	Carbamidomethylation	2	643.8296	-0.2	80.43	1	3.4211E6	11	35.81	PI20-24172-L1.raw	28737	Y
EAT38081.1	K.TGDKPVIFIVNQEK.M		2	794.4410	0.4	79.95	2	5.3224E6	14	36.64	PI20-24172-L1.raw	29636	Y
EAT38080.1, AAV28546.1, XP_001660538.2, EAT38081.1	K.DC(+57.02)IVLDHGNTVFEDK.Q	Carbamidomethylation	2	881.4098	0.6	79.94	2	1.6296E7	15	40.69	PI20-24172-L1.raw	34044	N
EAT38081.1	R.GWM(+15.99)ESFSPYSVEER.W	Oxidation (M)	2	860.3696	0.1	79.50	1	4.7539E5	14	47.25	PI20-24172-L1.raw	41397	Y
EAT38081.1	K.FNIPLGEYTSFR.K		2	722.3672	0.3	79.28	1	5.0608E6	12	55.57	PI20-24172-L1.raw	50309	Y
EAT38081.1	R.YPFLVDGEQLVLK.F		2	760.9216	0.1	77.80	2	5.8049E6	13	58.68	PI20-24172-L1.raw	53495	Y
EAT38081.1	R.EYAM(+15.99)YFDYGENDPNPAVR.D	Oxidation (M)	2	1083.9578	0.5	77.13	2	1.2132E6	18	46.48	PI20-24172-L1.raw	40356	Y
EAT38081.1	R.VIEIGFDYR.G		2	556.2932	0.9	76.98	1	4.4463E6	9	46.73	PI20-24172-L1.raw	40689	Y
EAT38081.1	K.GDQEAVIGTGPK.G		2	586.3019	1.0	76.79	1	4.9906E6	12	24.20	PI20-24172-L1.raw	15190	Y
EAT38081.1	K.GYGTEPTGDGSILR.T		2	711.8470	0.7	76.77	1	4.6419E6	14	34.37	PI20-24172-L1.raw	26960	Y
EAT38081.1	K.VC(+57.02)YQTQSSSC(+57.02)GTLSTNSAR.N	Carbamidomethylation	2	1053.9641	1.4	76.58	1	7.6291E4	19	26.75	PI20-24172-L1.raw	18358	Y
EAT38081.1	K.ATSEVESAVR.K		2	524.7675	0.8	75.88	1	5.7712E6	10	18.87	PI20-24172-L1.raw	9013	Y
EAT38081.1	F.AVVVNYADGNSK.I		2	618.8143	-0.4	75.59	1	6.4967E5	12	25.13	PI20-24172-L1.raw	16440	Y
EAT38081.1	K.GIEYFPVSSEC(+57.02)K.S	Carbamidomethylation	2	708.3296	0.6	75.30	1	3.8709E6	12	40.60	PI20-24172-L1.raw	34039	Y
EAT38081.1	K.VFYTGFNR.Y		2	502.2532	-0.5	74.21	1	3.2176E6	8	35.81	PI20-24172-L1.raw	28667	Y
EAT38081.1	Y.FDYGENDPNPAVR.D		2	747.3365	0.2	73.95	1	4.0442E5	13	33.22	PI20-24172-L1.raw	25771	Y
EAT38081.1	K.YGGYSFDQNYVYK.A		2	802.3571	0.4	73.64	1	3.8116E6	13	42.93	PI20-24172-L1.raw	36946	Y
EAT38081.1	K.NDLMLLHWDQSNKPIQINLSAK.G		3	860.1201	0.4	71.95	1	3.3199E5	22	53.09	PI20-24172-L1.raw	47788	Y
EAT38081.1	R.VDFLYNDFK.Q		2	580.7854	1.1	71.40	1	5.1549E6	9	49.14	PI20-24172-L1.raw	43423	Y
EAT38081.1	K.IQNYQPFMHQNYFAVVVNYADGNSK.I		3	983.1334	0.8	71.09	1	1.8804E5	25	58.95	PI20-24172-L1.raw	54011	Y
EAT38081.1	K.TYYPDLEVNM(+15.99)PAIC(+57.02)STGFNR.L	Oxidation (M); Carbamidomethylation	3	788.6927	0.1	70.62	1	4.9539E5	20	51.78	PI20-24172-L1.raw	46266	Y
EAT38081.1	R.LVLLNGEVVAAYDYFPYGQLMR.I		3	844.4389	0.8	69.63	1	2.2351E5	22	72.79	PI20-24172-L1.raw	67358	Y
EAT38081.1	R.YELSYKPR.K		2	528.2799	0.6	69.52	1	1.0684E6	8	24.83	PI20-24172-L1.raw	15968	Y
EAT38081.1	K.GAVTVPAWSDWK.G		2	658.8353	0.0	69.26	1	3.0153E6	12	49.25	PI20-24172-L1.raw	43544	Y
EAT38081.1	R.NQPFPTNGFQQEVAK.L		2	852.9210	0.5	69.21	1	4.3989E6	15	39.69	PI20-24172-L1.raw	32992	Y
EAT38081.1	K.GNTLVEYK.L		2	462.2458	1.3	68.78	2	4.007E6	8	24.17	PI20-24172-L1.raw	15188	Y
EAT38081.1	Y.SITGQSTQFK.F		2	548.7856	0.5	68.65	1	2.5593E6	10	22.57	PI20-24172-L1.raw	13388	Y
EAT38081.1	K.SNEVIHISPQGLSVY.S		2	821.9254	0.1	67.96	1	1.7952E6	15	52.33	PI20-24172-L1.raw	46842	Y
EAT38081.1	K.QENVNQEIQHDSEGNVVK.A		3	689.6633	0.7	67.79	2	7.4265E6	18	27.45	PI20-24172-L1.raw	19050	Y
EAT38081.1	K.VQFTIPLIDMQDR.T		2	788.4133	-0.3	67.21	1	1.3449E6	13	61.36	PI20-24172-L1.raw	56384	Y
EAT38081.1	K.LEYPNPDQK.T		2	552.2723	0.5	67.15	1	4.9524E6	9	26.80	PI20-24172-L1.raw	18459	Y
EAT38081.1	K.EHVVQWNLIEIK.S		2	754.4170	0.0	66.99	2	2.9653E6	12	46.76	PI20-24172-L1.raw	40815	Y
EAT38081.1	K.DSSGWNYSLPK.V		2	627.2933	-0.2	66.77	1	2.5736E6	11	43.15	PI20-24172-L1.raw	36655	Y
EAT38081.1	R.IYGSNPEAHIAYR.Y		2	745.8730	0.1	65.28	2	2.9969E6	13	28.30	PI20-24172-L1.raw	20151	Y
EAT38081.1	R.VMTSQNEVFDPEYVK.R		2	893.4218	0.0	64.62	1	1.1616E6	15	42.86	PI20-24172-L1.raw	36376	Y
EAT38081.1	K.SYLDFEYR.N		2	546.7531	-0.6	64.53	1	3.667E6	8	44.30	PI20-24172-L1.raw	38024	Y
EAT38081.1	K.FSADSVGVR.M		2	469.2408	0.8	64.43	1	3.914E6	9	28.40	PI20-24172-L1.raw	20148	Y
EAT38081.1	R.GWMESFSPYSVEER.W		2	852.3716	-0.7	64.27	1	6.4891E4	14	53.74	PI20-24172-L1.raw	48473	Y
EAT38081.1	K.ISLTASSNAAM(+15.99)ILK.L	Oxidation (M)	2	718.3955	0.9	64.06	1	1.3539E6	14	42.67	PI20-24172-L1.raw	36221	Y
EAT38081.1	R.TTALIHNNGQISYR.S		2	794.4163	1.0	63.78	1	4.7979E5	14	28.00	PI20-24172-L1.raw	19655	Y
EAT38080.1, AAV28546.1, EAT38081.1, XP_001660538.2	K.IEYDPLTQR.V		2	567.7933	0.3	62.61	1	1.216E7	9	36.67	PI20-24172-L1.raw	29557	N
EAT38081.1	K.QIGNEFVLTWYK.Y		2	749.3909	0.6	62.45	1	2.2612E6	12	56.65	PI20-24172-L1.raw	51381	Y
EAT38081.1	K.DYGVSSQSIIEVPGENLK.T		2	967.9897	0.8	62.23	1	3.9688E5	18	52.78	PI20-24172-L1.raw	47403	Y
EAT38081.1	Y.FAVVVNYADGNSK.I		2	692.3491	0.5	61.60	1	1.8072E5	13	38.54	PI20-24172-L1.raw	31763	Y
EAT38081.1	K.HLRPVYGATEAFFISHAQR.A		4	550.7905	-0.5	61.38	1	2.7151E6	19	39.46	PI20-24172-L1.raw	32735	Y
EAT38081.1	K.ELTEQFNSNGLVM(+15.99)YNNLVAVR.T	Oxidation (M)	3	809.7372	-0.1	61.32	1	1.8622E5	21	55.76	PI20-24172-L1.raw	50694	Y
EAT38081.1	K.LFGNDFNGADIYLK.Y		2	793.8962	0.1	61.27	1	3.9119E6	14	55.17	PI20-24172-L1.raw	49870	Y
EAT38081.1	R.NNEVHFDEALFYDEDGNLISK.S		3	823.7117	0.1	60.80	1	4.2524E5	21	53.57	PI20-24172-L1.raw	48281	Y
EAT38081.1	K.ISLTASSNAAMILK.L		2	710.3982	1.1	60.73	1	2.898E5	14	46.47	PI20-24172-L1.raw	40540	Y
EAT38081.1	K.C(+57.02)NQVQM(+15.99)LPPSYYEENK.T	Carbamidomethylation; Oxidation (M)	2	1008.4458	0.3	60.36	2	6.7799E5	16	34.60	PI20-24172-L1.raw	27456	Y
EAT38081.1	K.VAEYIQVSDYNNILTTYAFNEK.C		3	865.7585	0.0	59.89	1	5.2717E5	22	63.57	PI20-24172-L1.raw	58603	Y
EAT38081.1	R.NQDSIAM(+15.99)YER.K	Oxidation (M)	2	621.7744	-0.3	59.89	1	9.7905E5	10	25.98	PI20-24172-L1.raw	17040	Y
EAT38081.1	K.VAETVWAK.L		2	452.2507	0.9	59.79	2	4.0453E6	8	26.61	PI20-24172-L1.raw	17986	Y
EAT38081.1	K.EVVVSM(+15.99)DDLSM(+15.99)LTSFVVGEK.G	Oxidation (M)	2	1109.0380	0.9	59.74	0	0	20	65.72	PI20-24172-L1.raw	60839	Y
EAT38081.1	R.DTIDESSFK.N		2	521.2407	0.6	59.49	1	3.741E6	9	29.73	PI20-24172-L1.raw	21676	Y
EAT38081.1	K.TFNLTLDVFDEGK.T		2	749.8754	0.8	59.24	1	1.5795E5	13	60.80	PI20-24172-L1.raw	55981	Y
EAT38081.1	K.ELTEQFNSNGLVMYNNLVAVR.T		3	804.4055	-0.1	59.12	1	1.0871E5	21	60.19	PI20-24172-L1.raw	55443	Y
EAT38081.1	K.VQFTIPLIDM(+15.99)QDR.T	Oxidation (M)	2	796.4113	0.3	58.63	1	1.8913E6	13	56.71	PI20-24172-L1.raw	51320	Y
EAT38081.1	R.SVAGQDQTAQFVTVN.S		2	782.8839	0.2	57.93	1	4.8855E5	15	43.16	PI20-24172-L1.raw	36834	Y
EAT38081.1	K.YPYYLVAQR.R		2	586.8081	-0.8	57.47	1	4.2871E6	9	39.15	PI20-24172-L1.raw	32807	Y
EAT38081.1	R.TQVVVYNR.R		2	489.7724	0.8	57.37	1	3.6453E6	8	22.67	PI20-24172-L1.raw	13351	Y
EAT38081.1	K.M(+15.99)VAYYEETDNEEMSVLGR.Y	Oxidation (M)	2	1076.4641	0.0	57.26	1	4.2511E4	18	47.25	PI20-24172-L1.raw	41436	Y
EAT38081.1	R.NDVVVLPLK.I		2	498.8080	-0.1	57.03	1	1.1387E6	9	42.48	PI20-24172-L1.raw	36046	Y
EAT38081.1	K.TLFDTALNHPR.Q		2	642.8387	0.6	56.69	1	6.021E5	11	35.65	PI20-24172-L1.raw	28559	Y
EAT38081.1	K.YM(+15.99)M(+15.99)QVNHDGIILGNQQIYHK.N	Oxidation (M)	4	609.2970	0.8	56.47	2	2.0891E6	20	33.46	PI20-24172-L1.raw	26073	Y
EAT38081.1	K.AVFNMQGNK.N		2	504.7508	1.2	56.45	1	8.4581E5	9	25.67	PI20-24172-L1.raw	17005	Y
EAT38081.1	K.LGYFDELGRPLK.T		2	704.3861	1.4	55.93	1	6.0834E5	12	44.50	PI20-24172-L1.raw	38246	Y
EAT38081.1	R.NQANQIISETY.Y		2	640.8098	0.4	55.05	1	7.8448E5	11	41.92	PI20-24172-L1.raw	35594	Y
EAT38081.1	K.AYQQIPNR.E		2	495.2615	-0.5	54.35	1	5.349E6	8	20.21	PI20-24172-L1.raw	11105	Y
EAT38081.1	K.IQNYQPFM(+15.99)HQNYFAVVVNYADGNSK.I	Oxidation (M)	3	988.4646	0.4	54.06	1	5.723E5	25	55.95	PI20-24172-L1.raw	50729	Y
EAT38081.1	L.SVYSITGQSTQFK.F		2	723.3672	0.1	53.17	1	8.9409E4	13	36.45	PI20-24172-L1.raw	29564	Y
EAT38081.1	K.M(+15.99)ISVDGNSQQNSDVDM(+15.99)GDLM(+15.99)LDDYK.S	Oxidation (M)	3	946.7310	1.2	52.52	1	1.735E5	25	45.38	PI20-24172-L1.raw	39434	Y
EAT38081.1	K.SYISPVK.N		1	793.4459	0.7	51.86	1	2.306E5	7	23.15	PI20-24172-L1.raw	14087	Y
EAT38081.1	K.FDVLGYYNGGMYVIK.L		2	869.9295	0.5	51.32	1	2.345E5	15	60.42	PI20-24172-L1.raw	55491	Y
EAT38081.1	K.SNEVIHISPQGL.S		2	647.3438	0.4	50.95	1	2.458E5	12	43.09	PI20-24172-L1.raw	36736	Y
EAT38080.1, AAV28546.1, EAT38081.1, XP_001660538.2, EDS29866.1, XP_001849224.1, CPIJ007815-PA	K.YAGNSPVSQIDPDGQ.I		2	774.3527	0.6	50.63	1	4.5137E5	15	40.75	PI20-24172-L1.raw	34177	N
EAT38081.1	K.MISVDGNSQQNSDVDM(+15.99)GDLM(+15.99)LDDYK.S	Oxidation (M)	3	941.3995	1.3	50.60	0	0	25	47.97	PI20-24172-L1.raw	42298	Y
EAT38080.1, AAV28546.1, EAT38081.1, XP_001660538.2	H.GPLGLLGFFR.N		2	538.8168	1.1	50.54	1	1.2302E5	10	64.77	PI20-24172-L1.raw	59824	N
EAT38081.1	K.STVPLGSPIGK.E		2	528.3090	1.1	49.35	1	4.9586E6	11	33.19	PI20-24172-L1.raw	25584	Y
EAT38081.1	K.NDLM(+15.99)LLHWDQSNKPIQINLSAK.G	Oxidation (M)	3	865.4518	0.5	49.15	1	5.4564E5	22	50.69	PI20-24172-L1.raw	45125	Y
EAT38081.1	K.DQTGVWKPEQSVLR.Q		2	821.9309	-0.1	48.31	2	7.2769E6	14	37.79	PI20-24172-L1.raw	30830	Y
EAT38081.1	R.TWFGM(+15.99)VEGVSTLFLGTASAVK.H	Oxidation (M)	3	739.7131	-0.5	47.32	3	4.475E5	21	71.99	PI20-24172-L1.raw	66648	Y
EAT38081.1	K.IQNYQPFMHQN.Y		2	710.3278	0.6	46.94	1	3.7004E4	11	34.80	PI20-24172-L1.raw	27655	Y
EAT38081.1	K.VAEYIQVSDYNNILTTY.A		2	1003.4915	0.2	45.51	1	1.7246E5	17	66.02	PI20-24172-L1.raw	61050	Y
CPIJ007815-PA, EAT38080.1, AAV28546.1, EAT38081.1, EDS29866.1, XP_001849224.1, AGAP009917-PA, AGAP009918-PA, XP_001660538.2, AAV28545.1, XP_553803.2, EAL39233.2, AAV28544.1	R.LYDPDIGR.F		2	474.7427	-0.4	45.50	1	1.0934E7	8	30.56	PI20-24172-L1.raw	22546	N
EAT38081.1	K.C(+57.02)NQVQMLPPSYYEENK.T	Carbamidomethylation	2	1000.4496	1.6	45.48	1	5.6533E4	16	41.21	PI20-24172-L1.raw	34830	Y
EAT38081.1	K.VFLYLLNK.D		2	505.3081	0.9	45.21	1	1.7002E6	8	50.78	PI20-24172-L1.raw	45095	Y
EAT38081.1	R.DFKPLQEILLQDAGTILVR.Q		2	1085.1187	1.1	44.92	2	5.1695E6	19	72.36	PI20-24172-L1.raw	67051	Y
EAT38081.1	R.FDYNTDDQLKPR.L		2	756.3602	0.5	44.64	1	8.4645E5	12	30.53	PI20-24172-L1.raw	22618	Y
EAT38081.1	R.TWFGMVEGVSTLFLGTASAVK.H		3	734.3824	0.8	44.10	1	7.9844E4	21	80.96	PI20-24172-L1.raw	75903	Y
EAT38081.1	K.YMM(+15.99)QVNHDGIILGNQQIYHK.N	Oxidation (M)	4	605.2968	-1.6	43.97	0	0	20	36.01	PI20-24172-L1.raw	29078	Y
EAT38081.1	T.SQNEVFDPEYVK.R		2	727.8436	0.2	43.94	1	3.7675E4	12	38.54	PI20-24172-L1.raw	31879	Y
EAT38081.1	K.VQILEGELGSK.P		2	586.8299	0.4	43.71	1	1.3491E6	11	37.68	PI20-24172-L1.raw	30850	Y
EAT38081.1	R.TEFQAGWHNR.C		2	623.2917	0.3	43.06	1	7.6583E5	10	24.04	PI20-24172-L1.raw	14928	Y
EAT38081.1	R.ISPLSYDFEASVY.D		2	745.8565	0.6	42.95	1	8.872E5	13	64.77	PI20-24172-L1.raw	59753	Y
EAT38081.1	F.M(+15.99)HQNYFAVVVNYADGNSK.I	Oxidation (M)	3	691.6546	-0.1	42.54	1	3.1894E5	18	47.35	PI20-24172-L1.raw	41537	Y
EAT38081.1	K.YQDM(+15.99)QGVGQK.Q	Oxidation (M)	2	585.2669	0.8	42.25	0	0	10	18.96	PI20-24172-L1.raw	9405	Y
EAT38081.1	K.DLDTFFTR.I		2	507.7484	0.5	41.86	1	4.7953E5	8	51.36	PI20-24172-L1.raw	45726	Y
EAT38081.1	L.GYFDELGRPLK.T		2	647.8434	0.5	41.56	1	4.5318E4	11	44.43	PI20-24172-L1.raw	38465	Y
EAT38081.1	R.NAFPATGR.N		2	417.2171	0.6	41.52	1	1.3707E6	8	19.44	PI20-24172-L1.raw	9846	Y
EAT38081.1	R.M(+15.99)GIQIVK.S	Oxidation (M)	2	402.7361	0.1	41.42	1	1.8665E6	7	25.20	PI20-24172-L1.raw	16322	Y
EAT38081.1	K.QVVYPSEVLHGSTSHSVLVTTR.M		3	799.4238	0.1	40.61	1	7.2371E5	22	38.31	PI20-24172-L1.raw	31431	Y
EAT38081.1	K.LKPVGQNMGLQWNK.T		3	538.2928	0.7	40.51	1	4.4555E4	14	35.19	PI20-24172-L1.raw	28095	Y
EAT38081.1	K.VQILEGELGSKPTR.W		2	763.9311	0.9	40.39	1	5.5946E5	14	32.40	PI20-24172-L1.raw	24768	Y
EAT38081.1	Y.VHGPLGLLGFFR.N		3	438.2558	0.3	39.95	1	1.3524E6	12	57.22	PI20-24172-L1.raw	51960	Y
EAT38081.1	K.LTTPHEEHLIK.Y		2	659.3627	1.5	39.57	1	7.4481E4	11	21.99	PI20-24172-L1.raw	12725	Y
EAT38081.1	R.LDTWDWK.S		2	482.2324	0.5	39.52	1	1.0179E6	7	42.57	PI20-24172-L1.raw	36100	Y
EAT38081.1	A.NQIISETYYVR.D		2	693.3566	0.0	39.20	1	4.1299E5	11	38.47	PI20-24172-L1.raw	31642	Y
EAT38081.1	K.EVVVSMDDLSMLTSFVVGEK.G		2	1093.0399	-1.9	37.71	1	3.1011E4	20	78.02	PI20-24172-L1.raw	73078	Y
CPIJ007815-PA, EAT38081.1, EDS29866.1, XP_001849224.1	R.YTGQEYDEETGLY.N		2	784.3257	0.5	37.57	1	4.9774E5	13	44.92	PI20-24172-L1.raw	38729	Y
EAT38081.1	R.TFFSFAFR.T		2	511.7582	-0.3	36.43	1	1.5752E5	8	56.35	PI20-24172-L1.raw	51099	Y
EAT38081.1	R.DFKPLQEILLQDAGTIL.V		2	957.5336	0.9	36.14	1	1.5374E5	17	81.16	PI20-24172-L1.raw	76034	Y
EAT38081.1	K.LGYFDELGR.P		2	535.2690	-0.5	35.97	1	1.2532E6	9	45.78	PI20-24172-L1.raw	39659	Y
EAT41994.1	AAEL006424-PA [Aedes aegypti]	36895	55	15	36	399.2	91	2.2098E+08	7
Protein Accessions	Peptide	PTM	z	m/z	ppm	-10lgP	# Features	Area	Length	RT	Source File	Scan	Unique
EAT41994.1, XP_001657779.1, ABM68616.1, XP_021712859.1, sp|P18153.2|ALL2_AEDAE, pdb|3DZT|A, pdb|3DY9|A, pdb|3DYE|A, pdb|3DXL|A, AAA29347.1	K.EWINEPVDSPATQC(+57.02)FGK.C	Carbamidomethylation	2	989.4551	1.0	128.63	2	7.7369E7	17	47.16	PI20-24172-L1.raw	41386	N
EAT41994.1, XP_001657779.1, ABM68616.1, XP_021712859.1, sp|P18153.2|ALL2_AEDAE	K.VEAYANAVQQLPSTNNDC(+57.02)AAVFK.A	Carbamidomethylation	2	1255.6041	1.2	124.64	4	9.7586E7	23	47.78	PI20-24172-L1.raw	41940	Y
EAT41994.1, XP_001657779.1, ABM68616.1, XP_021712859.1, sp|P18153.2|ALL2_AEDAE, pdb|3DZT|A, pdb|3DY9|A, pdb|3DYE|A, pdb|3DXL|A, AAA29347.1	K.PAVQSQVMEIDGK.Q		2	701.3563	0.8	96.48	2	1.0303E7	13	34.20	PI20-24172-L1.raw	26979	N
EAT41994.1, XP_001657779.1, ABM68616.1, XP_021712859.1, sp|P18153.2|ALL2_AEDAE, pdb|3DZT|A, pdb|3DY9|A, pdb|3DYE|A, pdb|3DXL|A, AAA29347.1, AAA29348.1	K.FDASVIQEQFK.A		2	656.3328	0.4	96.25	2	1.0415E8	11	47.03	PI20-24172-L1.raw	41525	N
EAT41994.1, XP_001657779.1, ABM68616.1, XP_021712859.1, sp|P18153.2|ALL2_AEDAE, pdb|3DZT|A, pdb|3DY9|A, pdb|3DYE|A, pdb|3DXL|A, AAA29347.1	Q.QLPSTNNDC(+57.02)AAVFK.A	Carbamidomethylation	2	782.8751	0.4	92.25	1	5.3693E6	14	35.07	PI20-24172-L1.raw	27823	N
EAT41994.1, XP_001657779.1, ABM68616.1, XP_021712859.1, sp|P18153.2|ALL2_AEDAE	S.TGPFDPEEM(+15.99)LFTFTR.C	Oxidation (M)	2	902.4169	0.5	91.74	2	1.063E7	15	63.51	PI20-24172-L1.raw	58673	Y
EAT41994.1, XP_001657779.1, ABM68616.1, XP_021712859.1, sp|P18153.2|ALL2_AEDAE, pdb|3DZT|A, pdb|3DY9|A, pdb|3DYE|A, pdb|3DXL|A, AAA29347.1, ACU30916.1	K.QSYFEFC(+57.02)ENK.Y	Carbamidomethylation	2	676.2853	0.8	89.04	1	4.7935E7	10	39.24	PI20-24172-L1.raw	32838	N
EAT41994.1, XP_001657779.1, ABM68616.1, XP_021712859.1, sp|P18153.2|ALL2_AEDAE	S.TGPFDPEEMLFTFTR.C		2	894.4194	0.3	85.61	2	1.2451E7	15	72.73	PI20-24172-L1.raw	67647	Y
EAT41994.1, XP_001657779.1, ABM68616.1, XP_021712859.1, sp|P18153.2|ALL2_AEDAE, AAA29347.1, AAA29348.1, pdb|3DZT|A, pdb|3DY9|A, pdb|3DYE|A, pdb|3DXL|A	R.SQIYAFNLPK.K		2	590.8219	0.4	85.37	3	6.8151E7	10	44.73	PI20-24172-L1.raw	38970	N
EAT41994.1, XP_001657779.1, ABM68616.1, XP_021712859.1, sp|P18153.2|ALL2_AEDAE, AAA29348.1	K.NNELDAEEVK.R		2	580.7751	0.0	81.83	1	7.6899E7	10	24.01	PI20-24172-L1.raw	15268	Y
EAT41994.1, XP_001657779.1, ABM68616.1, XP_021712859.1, sp|P18153.2|ALL2_AEDAE	N.AVQQLPSTNNDC(+57.02)AAVFK.A	Carbamidomethylation	2	931.9568	0.0	79.45	2	5.9321E6	17	38.31	PI20-24172-L1.raw	31430	Y
EAT41994.1, XP_001657779.1, ABM68616.1, XP_021712859.1, sp|P18153.2|ALL2_AEDAE, pdb|3DZT|A, pdb|3DY9|A, pdb|3DYE|A, pdb|3DXL|A, AAA29347.1	R.TGLYDPVAQK.F		2	546.2916	2.7	78.56	1	8.2986E7	10	31.83	PI20-24172-L1.raw	24034	N
EAT41994.1, XP_001657779.1, ABM68616.1, XP_021712859.1, sp|P18153.2|ALL2_AEDAE, pdb|3DZT|A, pdb|3DY9|A, pdb|3DYE|A, pdb|3DXL|A, AAA29347.1	K.EWINEPVDSPATQC(+57.02).F	Carbamidomethylation	2	823.3624	0.8	75.58	1	6.6003E5	14	48.46	PI20-24172-L1.raw	42689	N
EAT41994.1, XP_001657779.1, ABM68616.1, XP_021712859.1, sp|P18153.2|ALL2_AEDAE, pdb|3DZT|A, pdb|3DY9|A, pdb|3DYE|A, pdb|3DXL|A, AAA29347.1	K.EWINEPVDSPATQC(+57.02)F.G	Carbamidomethylation	2	896.8970	1.2	75.56	1	3.2997E5	15	57.96	PI20-24172-L1.raw	52810	N
EAT41994.1, XP_001657779.1, ABM68616.1, XP_021712859.1, sp|P18153.2|ALL2_AEDAE, pdb|3DZT|A, pdb|3DY9|A, pdb|3DYE|A, pdb|3DXL|A, AAA29347.1	R.QYTVLDDALFK.E		2	656.8436	1.2	73.08	1	7.5646E7	11	52.58	PI20-24172-L1.raw	47026	N
EAT41994.1, XP_001657779.1, ABM68616.1, XP_021712859.1, sp|P18153.2|ALL2_AEDAE	R.C(+57.02)MEDNLEDGPNR.L	Carbamidomethylation	2	725.2910	1.0	71.74	1	3.3304E6	12	27.55	PI20-24172-L1.raw	19115	Y
EAT41994.1, XP_001657779.1, ABM68616.1, XP_021712859.1, sp|P18153.2|ALL2_AEDAE	R.C(+57.02)M(+15.99)EDNLEDGPNR.L	Carbamidomethylation; Oxidation (M)	2	733.2881	0.5	70.83	1	7.6278E6	12	21.75	PI20-24172-L1.raw	12267	Y
EAT41994.1, XP_001657779.1, ABM68616.1, XP_021712859.1, sp|P18153.2|ALL2_AEDAE, pdb|3DZT|A, pdb|3DY9|A, pdb|3DYE|A, pdb|3DXL|A, AAA29347.1	K.PAVQSQVM(+15.99)EIDGK.Q	Oxidation (M)	2	709.3536	0.6	69.07	2	3.0296E7	13	28.36	PI20-24172-L1.raw	20027	N
EAT41994.1, XP_001657779.1, ABM68616.1, XP_021712859.1, sp|P18153.2|ALL2_AEDAE	A.VQQLPSTNNDC(+57.02)AAVFK.A	Carbamidomethylation	2	896.4388	0.6	68.60	1	5.545E5	16	37.40	PI20-24172-L1.raw	30467	Y
EAT41994.1, XP_001657779.1, ABM68616.1, XP_021712859.1, sp|P18153.2|ALL2_AEDAE, pdb|3DZT|A, pdb|3DY9|A, pdb|3DYE|A, pdb|3DXL|A, AAA29347.1	K.C(+57.02)LVESSVK.D	Carbamidomethylation	2	461.2393	0.4	68.27	1	4.8703E7	8	22.36	PI20-24172-L1.raw	13212	N
EAT41994.1, XP_001657779.1, ABM68616.1, XP_021712859.1, sp|P18153.2|ALL2_AEDAE, pdb|3DZT|A, pdb|3DY9|A, pdb|3DYE|A, pdb|3DXL|A, AAA29347.1	Y.SKPAVQSQVM(+15.99)EIDGK.Q	Oxidation (M)	3	544.9473	0.8	67.20	1	1.0988E7	15	23.42	PI20-24172-L1.raw	14755	N
EAT41994.1, XP_001657779.1, ABM68616.1, XP_021712859.1, sp|P18153.2|ALL2_AEDAE	Y.ANAVQQLPSTNNDC(+57.02)AAVFK.A	Carbamidomethylation	3	683.3341	0.6	63.72	2	1.5049E6	19	40.02	PI20-24172-L1.raw	33389	Y
EAT41994.1, XP_001657779.1, ABM68616.1, XP_021712859.1, sp|P18153.2|ALL2_AEDAE, pdb|3DZT|A, pdb|3DY9|A, pdb|3DYE|A, pdb|3DXL|A, AAA29347.1	A.VQSQVMEIDGK.Q		2	617.3112	0.7	61.80	1	1.7959E5	11	28.95	PI20-24172-L1.raw	20928	N
EAT41994.1, XP_001657779.1, ABM68616.1, XP_021712859.1, sp|P18153.2|ALL2_AEDAE	A.YANAVQQLPSTNNDC(+57.02)AAVFK.A	Carbamidomethylation	3	737.6887	0.8	60.85	2	1.7702E6	20	42.93	PI20-24172-L1.raw	36507	Y
EAT41994.1, XP_001657779.1, ABM68616.1, XP_021712859.1, sp|P18153.2|ALL2_AEDAE, pdb|3DZT|A, pdb|3DY9|A, pdb|3DYE|A, pdb|3DXL|A, AAA29347.1	A.VQSQVM(+15.99)EIDGK.Q	Oxidation (M)	2	625.3083	0.2	60.48	1	7.5744E5	11	22.09	PI20-24172-L1.raw	12745	N
EAT41994.1, XP_001657779.1, ABM68616.1, XP_021712859.1, sp|P18153.2|ALL2_AEDAE	A.NAVQQLPSTNNDC(+57.02)AAVFK.A	Carbamidomethylation	2	988.9785	0.2	60.08	2	2.6624E5	18	39.60	PI20-24172-L1.raw	33014	Y
EAT41994.1, XP_001657779.1, ABM68616.1, XP_021712859.1, sp|P18153.2|ALL2_AEDAE	A.STGPFDPEEMLFTFTR.C		2	937.9352	0.1	58.52	1	1.8591E5	16	71.75	PI20-24172-L1.raw	66494	Y
EAT41994.1, XP_001657779.1, ABM68616.1, XP_021712859.1, sp|P18153.2|ALL2_AEDAE, pdb|3DZT|A, pdb|3DY9|A, pdb|3DYE|A, pdb|3DXL|A, AAA29347.1	W.INEPVDSPATQC(+57.02)FGK.C	Carbamidomethylation	2	831.8939	0.9	55.92	1	1.3638E5	15	35.03	PI20-24172-L1.raw	27911	N
EAT41994.1, XP_001657779.1, ABM68616.1, XP_021712859.1, sp|P18153.2|ALL2_AEDAE	R.DFMQVNK.D		2	441.2129	0.0	53.93	1	4.6062E5	7	29.31	PI20-24172-L1.raw	21258	Y
EAT41994.1, XP_001657779.1, ABM68616.1, XP_021712859.1, sp|P18153.2|ALL2_AEDAE	V.QQLPSTNNDC(+57.02)AAVFK.A	Carbamidomethylation	2	846.9047	0.7	50.49	2	1.5904E5	15	47.78	PI20-24172-L1.raw	42089	Y
EAT41994.1, XP_001657779.1, ABM68616.1, XP_021712859.1, sp|P18153.2|ALL2_AEDAE, pdb|3DZT|A, pdb|3DY9|A, pdb|3DYE|A, pdb|3DXL|A, AAA29347.1, ACU30916.1	Q.SYFEFC(+57.02)ENK.Y	Carbamidomethylation	2	612.2555	0.0	48.98	1	3.9661E4	9	38.54	PI20-24172-L1.raw	31932	N
EAT41994.1, XP_001657779.1, ABM68616.1, XP_021712859.1, sp|P18153.2|ALL2_AEDAE	K.VEAYANAVQQLPSTNNDC(+57.02)AAVF.K	Carbamidomethylation	2	1191.5563	1.0	46.44	1	1.8581E5	22	57.45	PI20-24172-L1.raw	52341	Y
EAT41994.1, XP_001657779.1, ABM68616.1, XP_021712859.1, sp|P18153.2|ALL2_AEDAE, pdb|3DZT|A, pdb|3DY9|A, pdb|3DYE|A, pdb|3DXL|A, AAA29347.1	L.PSTNNDC(+57.02)AAVFK.A	Carbamidomethylation	2	662.3030	-0.8	45.72	1	1.2873E5	12	47.78	PI20-24172-L1.raw	42061	N
EAT41994.1, XP_001657779.1, ABM68616.1, XP_021712859.1, sp|P18153.2|ALL2_AEDAE, pdb|3DZT|A, pdb|3DY9|A, pdb|3DYE|A, pdb|3DXL|A, AAA29347.1	K.NLFHGNK.E		2	415.2192	-0.5	44.28	1	5.2881E3	7	6.85	PI20-24172-L1.raw	1617	N
EAT41994.1, XP_001657779.1, ABM68616.1, XP_021712859.1, sp|P18153.2|ALL2_AEDAE, pdb|3DZT|A, pdb|3DY9|A, pdb|3DYE|A, pdb|3DXL|A, AAA29347.1	Y.SKPAVQSQVMEIDGK.Q		2	808.9197	0.5	43.71	1	2.8916E5	15	27.93	PI20-24172-L1.raw	19659	N
EAT41994.1, XP_001657779.1, ABM68616.1, XP_021712859.1, sp|P18153.2|ALL2_AEDAE, pdb|3DZT|A, pdb|3DY9|A, pdb|3DYE|A, pdb|3DXL|A, AAA29347.1	S.TNNDC(+57.02)AAVFK.A	Carbamidomethylation	2	570.2615	0.6	41.16	1	9.7891E4	10	23.81	PI20-24172-L1.raw	14886	N
EAT41994.1, XP_001657779.1, ABM68616.1, XP_021712859.1, sp|P18153.2|ALL2_AEDAE, pdb|3DZT|A, pdb|3DY9|A, pdb|3DYE|A, pdb|3DXL|A, AAA29347.1	T.GLYDPVAQK.F		2	495.7665	0.2	40.83	1	1.4876E6	9	30.65	PI20-24172-L1.raw	22730	N
EAT41994.1, XP_001657779.1, ABM68616.1, XP_021712859.1, sp|P18153.2|ALL2_AEDAE, pdb|3DZT|A, pdb|3DY9|A, pdb|3DYE|A, pdb|3DXL|A, AAA29347.1	R.QYTVLDDALF.K		2	592.7958	0.9	40.21	1	2.2588E5	10	66.33	PI20-24172-L1.raw	61263	N
EAT41994.1, XP_001657779.1, ABM68616.1, XP_021712859.1, sp|P18153.2|ALL2_AEDAE	K.QVYSKPAVQSQVM(+15.99)EIDGK.Q	Oxidation (M)	3	675.0102	-0.2	39.89	1	1.3276E6	18	30.12	PI20-24172-L1.raw	22043	Y
EAT41994.1, XP_001657779.1, ABM68616.1, XP_021712859.1, sp|P18153.2|ALL2_AEDAE, pdb|3DZT|A, pdb|3DY9|A, pdb|3DYE|A, pdb|3DXL|A, AAA29347.1	K.AYPSLGEK.S		2	432.7269	0.5	38.60	1	7.1261E7	8	24.11	PI20-24172-L1.raw	15106	N
EAT41994.1, XP_001657779.1, ABM68616.1, XP_021712859.1, sp|P18153.2|ALL2_AEDAE	D.PEEMLFTFTR.C		2	635.8105	0.1	36.59	1	1.0877E5	10	51.82	PI20-24172-L1.raw	46365	Y
XP_001657779.1	37 kDa salivary gland allergen Aed a 2 [Aedes aegypti]	36895	55	15	36	399.2	91	2.2098E+08	7
Protein Accessions	Peptide	PTM	z	m/z	ppm	-10lgP	# Features	Area	Length	RT	Source File	Scan	Unique
EAT41994.1, XP_001657779.1, ABM68616.1, XP_021712859.1, sp|P18153.2|ALL2_AEDAE, pdb|3DZT|A, pdb|3DY9|A, pdb|3DYE|A, pdb|3DXL|A, AAA29347.1	K.EWINEPVDSPATQC(+57.02)FGK.C	Carbamidomethylation	2	989.4551	1.0	128.63	2	7.7369E7	17	47.16	PI20-24172-L1.raw	41386	N
EAT41994.1, XP_001657779.1, ABM68616.1, XP_021712859.1, sp|P18153.2|ALL2_AEDAE	K.VEAYANAVQQLPSTNNDC(+57.02)AAVFK.A	Carbamidomethylation	2	1255.6041	1.2	124.64	4	9.7586E7	23	47.78	PI20-24172-L1.raw	41940	Y
EAT41994.1, XP_001657779.1, ABM68616.1, XP_021712859.1, sp|P18153.2|ALL2_AEDAE, pdb|3DZT|A, pdb|3DY9|A, pdb|3DYE|A, pdb|3DXL|A, AAA29347.1	K.PAVQSQVMEIDGK.Q		2	701.3563	0.8	96.48	2	1.0303E7	13	34.20	PI20-24172-L1.raw	26979	N
EAT41994.1, XP_001657779.1, ABM68616.1, XP_021712859.1, sp|P18153.2|ALL2_AEDAE, pdb|3DZT|A, pdb|3DY9|A, pdb|3DYE|A, pdb|3DXL|A, AAA29347.1, AAA29348.1	K.FDASVIQEQFK.A		2	656.3328	0.4	96.25	2	1.0415E8	11	47.03	PI20-24172-L1.raw	41525	N
EAT41994.1, XP_001657779.1, ABM68616.1, XP_021712859.1, sp|P18153.2|ALL2_AEDAE, pdb|3DZT|A, pdb|3DY9|A, pdb|3DYE|A, pdb|3DXL|A, AAA29347.1	Q.QLPSTNNDC(+57.02)AAVFK.A	Carbamidomethylation	2	782.8751	0.4	92.25	1	5.3693E6	14	35.07	PI20-24172-L1.raw	27823	N
EAT41994.1, XP_001657779.1, ABM68616.1, XP_021712859.1, sp|P18153.2|ALL2_AEDAE	S.TGPFDPEEM(+15.99)LFTFTR.C	Oxidation (M)	2	902.4169	0.5	91.74	2	1.063E7	15	63.51	PI20-24172-L1.raw	58673	Y
EAT41994.1, XP_001657779.1, ABM68616.1, XP_021712859.1, sp|P18153.2|ALL2_AEDAE, pdb|3DZT|A, pdb|3DY9|A, pdb|3DYE|A, pdb|3DXL|A, AAA29347.1, ACU30916.1	K.QSYFEFC(+57.02)ENK.Y	Carbamidomethylation	2	676.2853	0.8	89.04	1	4.7935E7	10	39.24	PI20-24172-L1.raw	32838	N
EAT41994.1, XP_001657779.1, ABM68616.1, XP_021712859.1, sp|P18153.2|ALL2_AEDAE	S.TGPFDPEEMLFTFTR.C		2	894.4194	0.3	85.61	2	1.2451E7	15	72.73	PI20-24172-L1.raw	67647	Y
EAT41994.1, XP_001657779.1, ABM68616.1, XP_021712859.1, sp|P18153.2|ALL2_AEDAE, AAA29347.1, AAA29348.1, pdb|3DZT|A, pdb|3DY9|A, pdb|3DYE|A, pdb|3DXL|A	R.SQIYAFNLPK.K		2	590.8219	0.4	85.37	3	6.8151E7	10	44.73	PI20-24172-L1.raw	38970	N
EAT41994.1, XP_001657779.1, ABM68616.1, XP_021712859.1, sp|P18153.2|ALL2_AEDAE, AAA29348.1	K.NNELDAEEVK.R		2	580.7751	0.0	81.83	1	7.6899E7	10	24.01	PI20-24172-L1.raw	15268	Y
EAT41994.1, XP_001657779.1, ABM68616.1, XP_021712859.1, sp|P18153.2|ALL2_AEDAE	N.AVQQLPSTNNDC(+57.02)AAVFK.A	Carbamidomethylation	2	931.9568	0.0	79.45	2	5.9321E6	17	38.31	PI20-24172-L1.raw	31430	Y
EAT41994.1, XP_001657779.1, ABM68616.1, XP_021712859.1, sp|P18153.2|ALL2_AEDAE, pdb|3DZT|A, pdb|3DY9|A, pdb|3DYE|A, pdb|3DXL|A, AAA29347.1	R.TGLYDPVAQK.F		2	546.2916	2.7	78.56	1	8.2986E7	10	31.83	PI20-24172-L1.raw	24034	N
EAT41994.1, XP_001657779.1, ABM68616.1, XP_021712859.1, sp|P18153.2|ALL2_AEDAE, pdb|3DZT|A, pdb|3DY9|A, pdb|3DYE|A, pdb|3DXL|A, AAA29347.1	K.EWINEPVDSPATQC(+57.02).F	Carbamidomethylation	2	823.3624	0.8	75.58	1	6.6003E5	14	48.46	PI20-24172-L1.raw	42689	N
EAT41994.1, XP_001657779.1, ABM68616.1, XP_021712859.1, sp|P18153.2|ALL2_AEDAE, pdb|3DZT|A, pdb|3DY9|A, pdb|3DYE|A, pdb|3DXL|A, AAA29347.1	K.EWINEPVDSPATQC(+57.02)F.G	Carbamidomethylation	2	896.8970	1.2	75.56	1	3.2997E5	15	57.96	PI20-24172-L1.raw	52810	N
EAT41994.1, XP_001657779.1, ABM68616.1, XP_021712859.1, sp|P18153.2|ALL2_AEDAE, pdb|3DZT|A, pdb|3DY9|A, pdb|3DYE|A, pdb|3DXL|A, AAA29347.1	R.QYTVLDDALFK.E		2	656.8436	1.2	73.08	1	7.5646E7	11	52.58	PI20-24172-L1.raw	47026	N
EAT41994.1, XP_001657779.1, ABM68616.1, XP_021712859.1, sp|P18153.2|ALL2_AEDAE	R.C(+57.02)MEDNLEDGPNR.L	Carbamidomethylation	2	725.2910	1.0	71.74	1	3.3304E6	12	27.55	PI20-24172-L1.raw	19115	Y
EAT41994.1, XP_001657779.1, ABM68616.1, XP_021712859.1, sp|P18153.2|ALL2_AEDAE	R.C(+57.02)M(+15.99)EDNLEDGPNR.L	Carbamidomethylation; Oxidation (M)	2	733.2881	0.5	70.83	1	7.6278E6	12	21.75	PI20-24172-L1.raw	12267	Y
EAT41994.1, XP_001657779.1, ABM68616.1, XP_021712859.1, sp|P18153.2|ALL2_AEDAE, pdb|3DZT|A, pdb|3DY9|A, pdb|3DYE|A, pdb|3DXL|A, AAA29347.1	K.PAVQSQVM(+15.99)EIDGK.Q	Oxidation (M)	2	709.3536	0.6	69.07	2	3.0296E7	13	28.36	PI20-24172-L1.raw	20027	N
EAT41994.1, XP_001657779.1, ABM68616.1, XP_021712859.1, sp|P18153.2|ALL2_AEDAE	A.VQQLPSTNNDC(+57.02)AAVFK.A	Carbamidomethylation	2	896.4388	0.6	68.60	1	5.545E5	16	37.40	PI20-24172-L1.raw	30467	Y
EAT41994.1, XP_001657779.1, ABM68616.1, XP_021712859.1, sp|P18153.2|ALL2_AEDAE, pdb|3DZT|A, pdb|3DY9|A, pdb|3DYE|A, pdb|3DXL|A, AAA29347.1	K.C(+57.02)LVESSVK.D	Carbamidomethylation	2	461.2393	0.4	68.27	1	4.8703E7	8	22.36	PI20-24172-L1.raw	13212	N
EAT41994.1, XP_001657779.1, ABM68616.1, XP_021712859.1, sp|P18153.2|ALL2_AEDAE, pdb|3DZT|A, pdb|3DY9|A, pdb|3DYE|A, pdb|3DXL|A, AAA29347.1	Y.SKPAVQSQVM(+15.99)EIDGK.Q	Oxidation (M)	3	544.9473	0.8	67.20	1	1.0988E7	15	23.42	PI20-24172-L1.raw	14755	N
EAT41994.1, XP_001657779.1, ABM68616.1, XP_021712859.1, sp|P18153.2|ALL2_AEDAE	Y.ANAVQQLPSTNNDC(+57.02)AAVFK.A	Carbamidomethylation	3	683.3341	0.6	63.72	2	1.5049E6	19	40.02	PI20-24172-L1.raw	33389	Y
EAT41994.1, XP_001657779.1, ABM68616.1, XP_021712859.1, sp|P18153.2|ALL2_AEDAE, pdb|3DZT|A, pdb|3DY9|A, pdb|3DYE|A, pdb|3DXL|A, AAA29347.1	A.VQSQVMEIDGK.Q		2	617.3112	0.7	61.80	1	1.7959E5	11	28.95	PI20-24172-L1.raw	20928	N
EAT41994.1, XP_001657779.1, ABM68616.1, XP_021712859.1, sp|P18153.2|ALL2_AEDAE	A.YANAVQQLPSTNNDC(+57.02)AAVFK.A	Carbamidomethylation	3	737.6887	0.8	60.85	2	1.7702E6	20	42.93	PI20-24172-L1.raw	36507	Y
EAT41994.1, XP_001657779.1, ABM68616.1, XP_021712859.1, sp|P18153.2|ALL2_AEDAE, pdb|3DZT|A, pdb|3DY9|A, pdb|3DYE|A, pdb|3DXL|A, AAA29347.1	A.VQSQVM(+15.99)EIDGK.Q	Oxidation (M)	2	625.3083	0.2	60.48	1	7.5744E5	11	22.09	PI20-24172-L1.raw	12745	N
EAT41994.1, XP_001657779.1, ABM68616.1, XP_021712859.1, sp|P18153.2|ALL2_AEDAE	A.NAVQQLPSTNNDC(+57.02)AAVFK.A	Carbamidomethylation	2	988.9785	0.2	60.08	2	2.6624E5	18	39.60	PI20-24172-L1.raw	33014	Y
EAT41994.1, XP_001657779.1, ABM68616.1, XP_021712859.1, sp|P18153.2|ALL2_AEDAE	A.STGPFDPEEMLFTFTR.C		2	937.9352	0.1	58.52	1	1.8591E5	16	71.75	PI20-24172-L1.raw	66494	Y
EAT41994.1, XP_001657779.1, ABM68616.1, XP_021712859.1, sp|P18153.2|ALL2_AEDAE, pdb|3DZT|A, pdb|3DY9|A, pdb|3DYE|A, pdb|3DXL|A, AAA29347.1	W.INEPVDSPATQC(+57.02)FGK.C	Carbamidomethylation	2	831.8939	0.9	55.92	1	1.3638E5	15	35.03	PI20-24172-L1.raw	27911	N
EAT41994.1, XP_001657779.1, ABM68616.1, XP_021712859.1, sp|P18153.2|ALL2_AEDAE	R.DFMQVNK.D		2	441.2129	0.0	53.93	1	4.6062E5	7	29.31	PI20-24172-L1.raw	21258	Y
EAT41994.1, XP_001657779.1, ABM68616.1, XP_021712859.1, sp|P18153.2|ALL2_AEDAE	V.QQLPSTNNDC(+57.02)AAVFK.A	Carbamidomethylation	2	846.9047	0.7	50.49	2	1.5904E5	15	47.78	PI20-24172-L1.raw	42089	Y
EAT41994.1, XP_001657779.1, ABM68616.1, XP_021712859.1, sp|P18153.2|ALL2_AEDAE, pdb|3DZT|A, pdb|3DY9|A, pdb|3DYE|A, pdb|3DXL|A, AAA29347.1, ACU30916.1	Q.SYFEFC(+57.02)ENK.Y	Carbamidomethylation	2	612.2555	0.0	48.98	1	3.9661E4	9	38.54	PI20-24172-L1.raw	31932	N
EAT41994.1, XP_001657779.1, ABM68616.1, XP_021712859.1, sp|P18153.2|ALL2_AEDAE	K.VEAYANAVQQLPSTNNDC(+57.02)AAVF.K	Carbamidomethylation	2	1191.5563	1.0	46.44	1	1.8581E5	22	57.45	PI20-24172-L1.raw	52341	Y
EAT41994.1, XP_001657779.1, ABM68616.1, XP_021712859.1, sp|P18153.2|ALL2_AEDAE, pdb|3DZT|A, pdb|3DY9|A, pdb|3DYE|A, pdb|3DXL|A, AAA29347.1	L.PSTNNDC(+57.02)AAVFK.A	Carbamidomethylation	2	662.3030	-0.8	45.72	1	1.2873E5	12	47.78	PI20-24172-L1.raw	42061	N
EAT41994.1, XP_001657779.1, ABM68616.1, XP_021712859.1, sp|P18153.2|ALL2_AEDAE, pdb|3DZT|A, pdb|3DY9|A, pdb|3DYE|A, pdb|3DXL|A, AAA29347.1	K.NLFHGNK.E		2	415.2192	-0.5	44.28	1	5.2881E3	7	6.85	PI20-24172-L1.raw	1617	N
EAT41994.1, XP_001657779.1, ABM68616.1, XP_021712859.1, sp|P18153.2|ALL2_AEDAE, pdb|3DZT|A, pdb|3DY9|A, pdb|3DYE|A, pdb|3DXL|A, AAA29347.1	Y.SKPAVQSQVMEIDGK.Q		2	808.9197	0.5	43.71	1	2.8916E5	15	27.93	PI20-24172-L1.raw	19659	N
EAT41994.1, XP_001657779.1, ABM68616.1, XP_021712859.1, sp|P18153.2|ALL2_AEDAE, pdb|3DZT|A, pdb|3DY9|A, pdb|3DYE|A, pdb|3DXL|A, AAA29347.1	S.TNNDC(+57.02)AAVFK.A	Carbamidomethylation	2	570.2615	0.6	41.16	1	9.7891E4	10	23.81	PI20-24172-L1.raw	14886	N
EAT41994.1, XP_001657779.1, ABM68616.1, XP_021712859.1, sp|P18153.2|ALL2_AEDAE, pdb|3DZT|A, pdb|3DY9|A, pdb|3DYE|A, pdb|3DXL|A, AAA29347.1	T.GLYDPVAQK.F		2	495.7665	0.2	40.83	1	1.4876E6	9	30.65	PI20-24172-L1.raw	22730	N
EAT41994.1, XP_001657779.1, ABM68616.1, XP_021712859.1, sp|P18153.2|ALL2_AEDAE, pdb|3DZT|A, pdb|3DY9|A, pdb|3DYE|A, pdb|3DXL|A, AAA29347.1	R.QYTVLDDALF.K		2	592.7958	0.9	40.21	1	2.2588E5	10	66.33	PI20-24172-L1.raw	61263	N
EAT41994.1, XP_001657779.1, ABM68616.1, XP_021712859.1, sp|P18153.2|ALL2_AEDAE	K.QVYSKPAVQSQVM(+15.99)EIDGK.Q	Oxidation (M)	3	675.0102	-0.2	39.89	1	1.3276E6	18	30.12	PI20-24172-L1.raw	22043	Y
EAT41994.1, XP_001657779.1, ABM68616.1, XP_021712859.1, sp|P18153.2|ALL2_AEDAE, pdb|3DZT|A, pdb|3DY9|A, pdb|3DYE|A, pdb|3DXL|A, AAA29347.1	K.AYPSLGEK.S		2	432.7269	0.5	38.60	1	7.1261E7	8	24.11	PI20-24172-L1.raw	15106	N
EAT41994.1, XP_001657779.1, ABM68616.1, XP_021712859.1, sp|P18153.2|ALL2_AEDAE	D.PEEMLFTFTR.C		2	635.8105	0.1	36.59	1	1.0877E5	10	51.82	PI20-24172-L1.raw	46365	Y
ABM68616.1	AAEL006424-PA [Aedes aegypti]	36895	55	15	36	399.2	91	2.2098E+08	7
Protein Accessions	Peptide	PTM	z	m/z	ppm	-10lgP	# Features	Area	Length	RT	Source File	Scan	Unique
EAT41994.1, XP_001657779.1, ABM68616.1, XP_021712859.1, sp|P18153.2|ALL2_AEDAE, pdb|3DZT|A, pdb|3DY9|A, pdb|3DYE|A, pdb|3DXL|A, AAA29347.1	K.EWINEPVDSPATQC(+57.02)FGK.C	Carbamidomethylation	2	989.4551	1.0	128.63	2	7.7369E7	17	47.16	PI20-24172-L1.raw	41386	N
EAT41994.1, XP_001657779.1, ABM68616.1, XP_021712859.1, sp|P18153.2|ALL2_AEDAE	K.VEAYANAVQQLPSTNNDC(+57.02)AAVFK.A	Carbamidomethylation	2	1255.6041	1.2	124.64	4	9.7586E7	23	47.78	PI20-24172-L1.raw	41940	Y
EAT41994.1, XP_001657779.1, ABM68616.1, XP_021712859.1, sp|P18153.2|ALL2_AEDAE, pdb|3DZT|A, pdb|3DY9|A, pdb|3DYE|A, pdb|3DXL|A, AAA29347.1	K.PAVQSQVMEIDGK.Q		2	701.3563	0.8	96.48	2	1.0303E7	13	34.20	PI20-24172-L1.raw	26979	N
EAT41994.1, XP_001657779.1, ABM68616.1, XP_021712859.1, sp|P18153.2|ALL2_AEDAE, pdb|3DZT|A, pdb|3DY9|A, pdb|3DYE|A, pdb|3DXL|A, AAA29347.1, AAA29348.1	K.FDASVIQEQFK.A		2	656.3328	0.4	96.25	2	1.0415E8	11	47.03	PI20-24172-L1.raw	41525	N
EAT41994.1, XP_001657779.1, ABM68616.1, XP_021712859.1, sp|P18153.2|ALL2_AEDAE, pdb|3DZT|A, pdb|3DY9|A, pdb|3DYE|A, pdb|3DXL|A, AAA29347.1	Q.QLPSTNNDC(+57.02)AAVFK.A	Carbamidomethylation	2	782.8751	0.4	92.25	1	5.3693E6	14	35.07	PI20-24172-L1.raw	27823	N
EAT41994.1, XP_001657779.1, ABM68616.1, XP_021712859.1, sp|P18153.2|ALL2_AEDAE	S.TGPFDPEEM(+15.99)LFTFTR.C	Oxidation (M)	2	902.4169	0.5	91.74	2	1.063E7	15	63.51	PI20-24172-L1.raw	58673	Y
EAT41994.1, XP_001657779.1, ABM68616.1, XP_021712859.1, sp|P18153.2|ALL2_AEDAE, pdb|3DZT|A, pdb|3DY9|A, pdb|3DYE|A, pdb|3DXL|A, AAA29347.1, ACU30916.1	K.QSYFEFC(+57.02)ENK.Y	Carbamidomethylation	2	676.2853	0.8	89.04	1	4.7935E7	10	39.24	PI20-24172-L1.raw	32838	N
EAT41994.1, XP_001657779.1, ABM68616.1, XP_021712859.1, sp|P18153.2|ALL2_AEDAE	S.TGPFDPEEMLFTFTR.C		2	894.4194	0.3	85.61	2	1.2451E7	15	72.73	PI20-24172-L1.raw	67647	Y
EAT41994.1, XP_001657779.1, ABM68616.1, XP_021712859.1, sp|P18153.2|ALL2_AEDAE, AAA29347.1, AAA29348.1, pdb|3DZT|A, pdb|3DY9|A, pdb|3DYE|A, pdb|3DXL|A	R.SQIYAFNLPK.K		2	590.8219	0.4	85.37	3	6.8151E7	10	44.73	PI20-24172-L1.raw	38970	N
EAT41994.1, XP_001657779.1, ABM68616.1, XP_021712859.1, sp|P18153.2|ALL2_AEDAE, AAA29348.1	K.NNELDAEEVK.R		2	580.7751	0.0	81.83	1	7.6899E7	10	24.01	PI20-24172-L1.raw	15268	Y
EAT41994.1, XP_001657779.1, ABM68616.1, XP_021712859.1, sp|P18153.2|ALL2_AEDAE	N.AVQQLPSTNNDC(+57.02)AAVFK.A	Carbamidomethylation	2	931.9568	0.0	79.45	2	5.9321E6	17	38.31	PI20-24172-L1.raw	31430	Y
EAT41994.1, XP_001657779.1, ABM68616.1, XP_021712859.1, sp|P18153.2|ALL2_AEDAE, pdb|3DZT|A, pdb|3DY9|A, pdb|3DYE|A, pdb|3DXL|A, AAA29347.1	R.TGLYDPVAQK.F		2	546.2916	2.7	78.56	1	8.2986E7	10	31.83	PI20-24172-L1.raw	24034	N
EAT41994.1, XP_001657779.1, ABM68616.1, XP_021712859.1, sp|P18153.2|ALL2_AEDAE, pdb|3DZT|A, pdb|3DY9|A, pdb|3DYE|A, pdb|3DXL|A, AAA29347.1	K.EWINEPVDSPATQC(+57.02).F	Carbamidomethylation	2	823.3624	0.8	75.58	1	6.6003E5	14	48.46	PI20-24172-L1.raw	42689	N
EAT41994.1, XP_001657779.1, ABM68616.1, XP_021712859.1, sp|P18153.2|ALL2_AEDAE, pdb|3DZT|A, pdb|3DY9|A, pdb|3DYE|A, pdb|3DXL|A, AAA29347.1	K.EWINEPVDSPATQC(+57.02)F.G	Carbamidomethylation	2	896.8970	1.2	75.56	1	3.2997E5	15	57.96	PI20-24172-L1.raw	52810	N
EAT41994.1, XP_001657779.1, ABM68616.1, XP_021712859.1, sp|P18153.2|ALL2_AEDAE, pdb|3DZT|A, pdb|3DY9|A, pdb|3DYE|A, pdb|3DXL|A, AAA29347.1	R.QYTVLDDALFK.E		2	656.8436	1.2	73.08	1	7.5646E7	11	52.58	PI20-24172-L1.raw	47026	N
EAT41994.1, XP_001657779.1, ABM68616.1, XP_021712859.1, sp|P18153.2|ALL2_AEDAE	R.C(+57.02)MEDNLEDGPNR.L	Carbamidomethylation	2	725.2910	1.0	71.74	1	3.3304E6	12	27.55	PI20-24172-L1.raw	19115	Y
EAT41994.1, XP_001657779.1, ABM68616.1, XP_021712859.1, sp|P18153.2|ALL2_AEDAE	R.C(+57.02)M(+15.99)EDNLEDGPNR.L	Carbamidomethylation; Oxidation (M)	2	733.2881	0.5	70.83	1	7.6278E6	12	21.75	PI20-24172-L1.raw	12267	Y
EAT41994.1, XP_001657779.1, ABM68616.1, XP_021712859.1, sp|P18153.2|ALL2_AEDAE, pdb|3DZT|A, pdb|3DY9|A, pdb|3DYE|A, pdb|3DXL|A, AAA29347.1	K.PAVQSQVM(+15.99)EIDGK.Q	Oxidation (M)	2	709.3536	0.6	69.07	2	3.0296E7	13	28.36	PI20-24172-L1.raw	20027	N
EAT41994.1, XP_001657779.1, ABM68616.1, XP_021712859.1, sp|P18153.2|ALL2_AEDAE	A.VQQLPSTNNDC(+57.02)AAVFK.A	Carbamidomethylation	2	896.4388	0.6	68.60	1	5.545E5	16	37.40	PI20-24172-L1.raw	30467	Y
EAT41994.1, XP_001657779.1, ABM68616.1, XP_021712859.1, sp|P18153.2|ALL2_AEDAE, pdb|3DZT|A, pdb|3DY9|A, pdb|3DYE|A, pdb|3DXL|A, AAA29347.1	K.C(+57.02)LVESSVK.D	Carbamidomethylation	2	461.2393	0.4	68.27	1	4.8703E7	8	22.36	PI20-24172-L1.raw	13212	N
EAT41994.1, XP_001657779.1, ABM68616.1, XP_021712859.1, sp|P18153.2|ALL2_AEDAE, pdb|3DZT|A, pdb|3DY9|A, pdb|3DYE|A, pdb|3DXL|A, AAA29347.1	Y.SKPAVQSQVM(+15.99)EIDGK.Q	Oxidation (M)	3	544.9473	0.8	67.20	1	1.0988E7	15	23.42	PI20-24172-L1.raw	14755	N
EAT41994.1, XP_001657779.1, ABM68616.1, XP_021712859.1, sp|P18153.2|ALL2_AEDAE	Y.ANAVQQLPSTNNDC(+57.02)AAVFK.A	Carbamidomethylation	3	683.3341	0.6	63.72	2	1.5049E6	19	40.02	PI20-24172-L1.raw	33389	Y
EAT41994.1, XP_001657779.1, ABM68616.1, XP_021712859.1, sp|P18153.2|ALL2_AEDAE, pdb|3DZT|A, pdb|3DY9|A, pdb|3DYE|A, pdb|3DXL|A, AAA29347.1	A.VQSQVMEIDGK.Q		2	617.3112	0.7	61.80	1	1.7959E5	11	28.95	PI20-24172-L1.raw	20928	N
EAT41994.1, XP_001657779.1, ABM68616.1, XP_021712859.1, sp|P18153.2|ALL2_AEDAE	A.YANAVQQLPSTNNDC(+57.02)AAVFK.A	Carbamidomethylation	3	737.6887	0.8	60.85	2	1.7702E6	20	42.93	PI20-24172-L1.raw	36507	Y
EAT41994.1, XP_001657779.1, ABM68616.1, XP_021712859.1, sp|P18153.2|ALL2_AEDAE, pdb|3DZT|A, pdb|3DY9|A, pdb|3DYE|A, pdb|3DXL|A, AAA29347.1	A.VQSQVM(+15.99)EIDGK.Q	Oxidation (M)	2	625.3083	0.2	60.48	1	7.5744E5	11	22.09	PI20-24172-L1.raw	12745	N
EAT41994.1, XP_001657779.1, ABM68616.1, XP_021712859.1, sp|P18153.2|ALL2_AEDAE	A.NAVQQLPSTNNDC(+57.02)AAVFK.A	Carbamidomethylation	2	988.9785	0.2	60.08	2	2.6624E5	18	39.60	PI20-24172-L1.raw	33014	Y
EAT41994.1, XP_001657779.1, ABM68616.1, XP_021712859.1, sp|P18153.2|ALL2_AEDAE	A.STGPFDPEEMLFTFTR.C		2	937.9352	0.1	58.52	1	1.8591E5	16	71.75	PI20-24172-L1.raw	66494	Y
EAT41994.1, XP_001657779.1, ABM68616.1, XP_021712859.1, sp|P18153.2|ALL2_AEDAE, pdb|3DZT|A, pdb|3DY9|A, pdb|3DYE|A, pdb|3DXL|A, AAA29347.1	W.INEPVDSPATQC(+57.02)FGK.C	Carbamidomethylation	2	831.8939	0.9	55.92	1	1.3638E5	15	35.03	PI20-24172-L1.raw	27911	N
EAT41994.1, XP_001657779.1, ABM68616.1, XP_021712859.1, sp|P18153.2|ALL2_AEDAE	R.DFMQVNK.D		2	441.2129	0.0	53.93	1	4.6062E5	7	29.31	PI20-24172-L1.raw	21258	Y
EAT41994.1, XP_001657779.1, ABM68616.1, XP_021712859.1, sp|P18153.2|ALL2_AEDAE	V.QQLPSTNNDC(+57.02)AAVFK.A	Carbamidomethylation	2	846.9047	0.7	50.49	2	1.5904E5	15	47.78	PI20-24172-L1.raw	42089	Y
EAT41994.1, XP_001657779.1, ABM68616.1, XP_021712859.1, sp|P18153.2|ALL2_AEDAE, pdb|3DZT|A, pdb|3DY9|A, pdb|3DYE|A, pdb|3DXL|A, AAA29347.1, ACU30916.1	Q.SYFEFC(+57.02)ENK.Y	Carbamidomethylation	2	612.2555	0.0	48.98	1	3.9661E4	9	38.54	PI20-24172-L1.raw	31932	N
EAT41994.1, XP_001657779.1, ABM68616.1, XP_021712859.1, sp|P18153.2|ALL2_AEDAE	K.VEAYANAVQQLPSTNNDC(+57.02)AAVF.K	Carbamidomethylation	2	1191.5563	1.0	46.44	1	1.8581E5	22	57.45	PI20-24172-L1.raw	52341	Y
EAT41994.1, XP_001657779.1, ABM68616.1, XP_021712859.1, sp|P18153.2|ALL2_AEDAE, pdb|3DZT|A, pdb|3DY9|A, pdb|3DYE|A, pdb|3DXL|A, AAA29347.1	L.PSTNNDC(+57.02)AAVFK.A	Carbamidomethylation	2	662.3030	-0.8	45.72	1	1.2873E5	12	47.78	PI20-24172-L1.raw	42061	N
EAT41994.1, XP_001657779.1, ABM68616.1, XP_021712859.1, sp|P18153.2|ALL2_AEDAE, pdb|3DZT|A, pdb|3DY9|A, pdb|3DYE|A, pdb|3DXL|A, AAA29347.1	K.NLFHGNK.E		2	415.2192	-0.5	44.28	1	5.2881E3	7	6.85	PI20-24172-L1.raw	1617	N
EAT41994.1, XP_001657779.1, ABM68616.1, XP_021712859.1, sp|P18153.2|ALL2_AEDAE, pdb|3DZT|A, pdb|3DY9|A, pdb|3DYE|A, pdb|3DXL|A, AAA29347.1	Y.SKPAVQSQVMEIDGK.Q		2	808.9197	0.5	43.71	1	2.8916E5	15	27.93	PI20-24172-L1.raw	19659	N
EAT41994.1, XP_001657779.1, ABM68616.1, XP_021712859.1, sp|P18153.2|ALL2_AEDAE, pdb|3DZT|A, pdb|3DY9|A, pdb|3DYE|A, pdb|3DXL|A, AAA29347.1	S.TNNDC(+57.02)AAVFK.A	Carbamidomethylation	2	570.2615	0.6	41.16	1	9.7891E4	10	23.81	PI20-24172-L1.raw	14886	N
EAT41994.1, XP_001657779.1, ABM68616.1, XP_021712859.1, sp|P18153.2|ALL2_AEDAE, pdb|3DZT|A, pdb|3DY9|A, pdb|3DYE|A, pdb|3DXL|A, AAA29347.1	T.GLYDPVAQK.F		2	495.7665	0.2	40.83	1	1.4876E6	9	30.65	PI20-24172-L1.raw	22730	N
EAT41994.1, XP_001657779.1, ABM68616.1, XP_021712859.1, sp|P18153.2|ALL2_AEDAE, pdb|3DZT|A, pdb|3DY9|A, pdb|3DYE|A, pdb|3DXL|A, AAA29347.1	R.QYTVLDDALF.K		2	592.7958	0.9	40.21	1	2.2588E5	10	66.33	PI20-24172-L1.raw	61263	N
EAT41994.1, XP_001657779.1, ABM68616.1, XP_021712859.1, sp|P18153.2|ALL2_AEDAE	K.QVYSKPAVQSQVM(+15.99)EIDGK.Q	Oxidation (M)	3	675.0102	-0.2	39.89	1	1.3276E6	18	30.12	PI20-24172-L1.raw	22043	Y
EAT41994.1, XP_001657779.1, ABM68616.1, XP_021712859.1, sp|P18153.2|ALL2_AEDAE, pdb|3DZT|A, pdb|3DY9|A, pdb|3DYE|A, pdb|3DXL|A, AAA29347.1	K.AYPSLGEK.S		2	432.7269	0.5	38.60	1	7.1261E7	8	24.11	PI20-24172-L1.raw	15106	N
EAT41994.1, XP_001657779.1, ABM68616.1, XP_021712859.1, sp|P18153.2|ALL2_AEDAE	D.PEEMLFTFTR.C		2	635.8105	0.1	36.59	1	1.0877E5	10	51.82	PI20-24172-L1.raw	46365	Y
XP_021712859.1	LOW QUALITY PROTEIN: 37 kDa salivary gland allergen Aed a 2-like [Aedes aegypti]	36895	55	15	36	399.2	91	2.2098E+08	7
Protein Accessions	Peptide	PTM	z	m/z	ppm	-10lgP	# Features	Area	Length	RT	Source File	Scan	Unique
EAT41994.1, XP_001657779.1, ABM68616.1, XP_021712859.1, sp|P18153.2|ALL2_AEDAE, pdb|3DZT|A, pdb|3DY9|A, pdb|3DYE|A, pdb|3DXL|A, AAA29347.1	K.EWINEPVDSPATQC(+57.02)FGK.C	Carbamidomethylation	2	989.4551	1.0	128.63	2	7.7369E7	17	47.16	PI20-24172-L1.raw	41386	N
EAT41994.1, XP_001657779.1, ABM68616.1, XP_021712859.1, sp|P18153.2|ALL2_AEDAE	K.VEAYANAVQQLPSTNNDC(+57.02)AAVFK.A	Carbamidomethylation	2	1255.6041	1.2	124.64	4	9.7586E7	23	47.78	PI20-24172-L1.raw	41940	Y
EAT41994.1, XP_001657779.1, ABM68616.1, XP_021712859.1, sp|P18153.2|ALL2_AEDAE, pdb|3DZT|A, pdb|3DY9|A, pdb|3DYE|A, pdb|3DXL|A, AAA29347.1	K.PAVQSQVMEIDGK.Q		2	701.3563	0.8	96.48	2	1.0303E7	13	34.20	PI20-24172-L1.raw	26979	N
EAT41994.1, XP_001657779.1, ABM68616.1, XP_021712859.1, sp|P18153.2|ALL2_AEDAE, pdb|3DZT|A, pdb|3DY9|A, pdb|3DYE|A, pdb|3DXL|A, AAA29347.1, AAA29348.1	K.FDASVIQEQFK.A		2	656.3328	0.4	96.25	2	1.0415E8	11	47.03	PI20-24172-L1.raw	41525	N
EAT41994.1, XP_001657779.1, ABM68616.1, XP_021712859.1, sp|P18153.2|ALL2_AEDAE, pdb|3DZT|A, pdb|3DY9|A, pdb|3DYE|A, pdb|3DXL|A, AAA29347.1	Q.QLPSTNNDC(+57.02)AAVFK.A	Carbamidomethylation	2	782.8751	0.4	92.25	1	5.3693E6	14	35.07	PI20-24172-L1.raw	27823	N
EAT41994.1, XP_001657779.1, ABM68616.1, XP_021712859.1, sp|P18153.2|ALL2_AEDAE	S.TGPFDPEEM(+15.99)LFTFTR.C	Oxidation (M)	2	902.4169	0.5	91.74	2	1.063E7	15	63.51	PI20-24172-L1.raw	58673	Y
EAT41994.1, XP_001657779.1, ABM68616.1, XP_021712859.1, sp|P18153.2|ALL2_AEDAE, pdb|3DZT|A, pdb|3DY9|A, pdb|3DYE|A, pdb|3DXL|A, AAA29347.1, ACU30916.1	K.QSYFEFC(+57.02)ENK.Y	Carbamidomethylation	2	676.2853	0.8	89.04	1	4.7935E7	10	39.24	PI20-24172-L1.raw	32838	N
EAT41994.1, XP_001657779.1, ABM68616.1, XP_021712859.1, sp|P18153.2|ALL2_AEDAE	S.TGPFDPEEMLFTFTR.C		2	894.4194	0.3	85.61	2	1.2451E7	15	72.73	PI20-24172-L1.raw	67647	Y
EAT41994.1, XP_001657779.1, ABM68616.1, XP_021712859.1, sp|P18153.2|ALL2_AEDAE, AAA29347.1, AAA29348.1, pdb|3DZT|A, pdb|3DY9|A, pdb|3DYE|A, pdb|3DXL|A	R.SQIYAFNLPK.K		2	590.8219	0.4	85.37	3	6.8151E7	10	44.73	PI20-24172-L1.raw	38970	N
EAT41994.1, XP_001657779.1, ABM68616.1, XP_021712859.1, sp|P18153.2|ALL2_AEDAE, AAA29348.1	K.NNELDAEEVK.R		2	580.7751	0.0	81.83	1	7.6899E7	10	24.01	PI20-24172-L1.raw	15268	Y
EAT41994.1, XP_001657779.1, ABM68616.1, XP_021712859.1, sp|P18153.2|ALL2_AEDAE	N.AVQQLPSTNNDC(+57.02)AAVFK.A	Carbamidomethylation	2	931.9568	0.0	79.45	2	5.9321E6	17	38.31	PI20-24172-L1.raw	31430	Y
EAT41994.1, XP_001657779.1, ABM68616.1, XP_021712859.1, sp|P18153.2|ALL2_AEDAE, pdb|3DZT|A, pdb|3DY9|A, pdb|3DYE|A, pdb|3DXL|A, AAA29347.1	R.TGLYDPVAQK.F		2	546.2916	2.7	78.56	1	8.2986E7	10	31.83	PI20-24172-L1.raw	24034	N
EAT41994.1, XP_001657779.1, ABM68616.1, XP_021712859.1, sp|P18153.2|ALL2_AEDAE, pdb|3DZT|A, pdb|3DY9|A, pdb|3DYE|A, pdb|3DXL|A, AAA29347.1	K.EWINEPVDSPATQC(+57.02).F	Carbamidomethylation	2	823.3624	0.8	75.58	1	6.6003E5	14	48.46	PI20-24172-L1.raw	42689	N
EAT41994.1, XP_001657779.1, ABM68616.1, XP_021712859.1, sp|P18153.2|ALL2_AEDAE, pdb|3DZT|A, pdb|3DY9|A, pdb|3DYE|A, pdb|3DXL|A, AAA29347.1	K.EWINEPVDSPATQC(+57.02)F.G	Carbamidomethylation	2	896.8970	1.2	75.56	1	3.2997E5	15	57.96	PI20-24172-L1.raw	52810	N
EAT41994.1, XP_001657779.1, ABM68616.1, XP_021712859.1, sp|P18153.2|ALL2_AEDAE, pdb|3DZT|A, pdb|3DY9|A, pdb|3DYE|A, pdb|3DXL|A, AAA29347.1	R.QYTVLDDALFK.E		2	656.8436	1.2	73.08	1	7.5646E7	11	52.58	PI20-24172-L1.raw	47026	N
EAT41994.1, XP_001657779.1, ABM68616.1, XP_021712859.1, sp|P18153.2|ALL2_AEDAE	R.C(+57.02)MEDNLEDGPNR.L	Carbamidomethylation	2	725.2910	1.0	71.74	1	3.3304E6	12	27.55	PI20-24172-L1.raw	19115	Y
EAT41994.1, XP_001657779.1, ABM68616.1, XP_021712859.1, sp|P18153.2|ALL2_AEDAE	R.C(+57.02)M(+15.99)EDNLEDGPNR.L	Carbamidomethylation; Oxidation (M)	2	733.2881	0.5	70.83	1	7.6278E6	12	21.75	PI20-24172-L1.raw	12267	Y
EAT41994.1, XP_001657779.1, ABM68616.1, XP_021712859.1, sp|P18153.2|ALL2_AEDAE, pdb|3DZT|A, pdb|3DY9|A, pdb|3DYE|A, pdb|3DXL|A, AAA29347.1	K.PAVQSQVM(+15.99)EIDGK.Q	Oxidation (M)	2	709.3536	0.6	69.07	2	3.0296E7	13	28.36	PI20-24172-L1.raw	20027	N
EAT41994.1, XP_001657779.1, ABM68616.1, XP_021712859.1, sp|P18153.2|ALL2_AEDAE	A.VQQLPSTNNDC(+57.02)AAVFK.A	Carbamidomethylation	2	896.4388	0.6	68.60	1	5.545E5	16	37.40	PI20-24172-L1.raw	30467	Y
EAT41994.1, XP_001657779.1, ABM68616.1, XP_021712859.1, sp|P18153.2|ALL2_AEDAE, pdb|3DZT|A, pdb|3DY9|A, pdb|3DYE|A, pdb|3DXL|A, AAA29347.1	K.C(+57.02)LVESSVK.D	Carbamidomethylation	2	461.2393	0.4	68.27	1	4.8703E7	8	22.36	PI20-24172-L1.raw	13212	N
EAT41994.1, XP_001657779.1, ABM68616.1, XP_021712859.1, sp|P18153.2|ALL2_AEDAE, pdb|3DZT|A, pdb|3DY9|A, pdb|3DYE|A, pdb|3DXL|A, AAA29347.1	Y.SKPAVQSQVM(+15.99)EIDGK.Q	Oxidation (M)	3	544.9473	0.8	67.20	1	1.0988E7	15	23.42	PI20-24172-L1.raw	14755	N
EAT41994.1, XP_001657779.1, ABM68616.1, XP_021712859.1, sp|P18153.2|ALL2_AEDAE	Y.ANAVQQLPSTNNDC(+57.02)AAVFK.A	Carbamidomethylation	3	683.3341	0.6	63.72	2	1.5049E6	19	40.02	PI20-24172-L1.raw	33389	Y
EAT41994.1, XP_001657779.1, ABM68616.1, XP_021712859.1, sp|P18153.2|ALL2_AEDAE, pdb|3DZT|A, pdb|3DY9|A, pdb|3DYE|A, pdb|3DXL|A, AAA29347.1	A.VQSQVMEIDGK.Q		2	617.3112	0.7	61.80	1	1.7959E5	11	28.95	PI20-24172-L1.raw	20928	N
EAT41994.1, XP_001657779.1, ABM68616.1, XP_021712859.1, sp|P18153.2|ALL2_AEDAE	A.YANAVQQLPSTNNDC(+57.02)AAVFK.A	Carbamidomethylation	3	737.6887	0.8	60.85	2	1.7702E6	20	42.93	PI20-24172-L1.raw	36507	Y
EAT41994.1, XP_001657779.1, ABM68616.1, XP_021712859.1, sp|P18153.2|ALL2_AEDAE, pdb|3DZT|A, pdb|3DY9|A, pdb|3DYE|A, pdb|3DXL|A, AAA29347.1	A.VQSQVM(+15.99)EIDGK.Q	Oxidation (M)	2	625.3083	0.2	60.48	1	7.5744E5	11	22.09	PI20-24172-L1.raw	12745	N
EAT41994.1, XP_001657779.1, ABM68616.1, XP_021712859.1, sp|P18153.2|ALL2_AEDAE	A.NAVQQLPSTNNDC(+57.02)AAVFK.A	Carbamidomethylation	2	988.9785	0.2	60.08	2	2.6624E5	18	39.60	PI20-24172-L1.raw	33014	Y
EAT41994.1, XP_001657779.1, ABM68616.1, XP_021712859.1, sp|P18153.2|ALL2_AEDAE	A.STGPFDPEEMLFTFTR.C		2	937.9352	0.1	58.52	1	1.8591E5	16	71.75	PI20-24172-L1.raw	66494	Y
EAT41994.1, XP_001657779.1, ABM68616.1, XP_021712859.1, sp|P18153.2|ALL2_AEDAE, pdb|3DZT|A, pdb|3DY9|A, pdb|3DYE|A, pdb|3DXL|A, AAA29347.1	W.INEPVDSPATQC(+57.02)FGK.C	Carbamidomethylation	2	831.8939	0.9	55.92	1	1.3638E5	15	35.03	PI20-24172-L1.raw	27911	N
EAT41994.1, XP_001657779.1, ABM68616.1, XP_021712859.1, sp|P18153.2|ALL2_AEDAE	R.DFMQVNK.D		2	441.2129	0.0	53.93	1	4.6062E5	7	29.31	PI20-24172-L1.raw	21258	Y
EAT41994.1, XP_001657779.1, ABM68616.1, XP_021712859.1, sp|P18153.2|ALL2_AEDAE	V.QQLPSTNNDC(+57.02)AAVFK.A	Carbamidomethylation	2	846.9047	0.7	50.49	2	1.5904E5	15	47.78	PI20-24172-L1.raw	42089	Y
EAT41994.1, XP_001657779.1, ABM68616.1, XP_021712859.1, sp|P18153.2|ALL2_AEDAE, pdb|3DZT|A, pdb|3DY9|A, pdb|3DYE|A, pdb|3DXL|A, AAA29347.1, ACU30916.1	Q.SYFEFC(+57.02)ENK.Y	Carbamidomethylation	2	612.2555	0.0	48.98	1	3.9661E4	9	38.54	PI20-24172-L1.raw	31932	N
EAT41994.1, XP_001657779.1, ABM68616.1, XP_021712859.1, sp|P18153.2|ALL2_AEDAE	K.VEAYANAVQQLPSTNNDC(+57.02)AAVF.K	Carbamidomethylation	2	1191.5563	1.0	46.44	1	1.8581E5	22	57.45	PI20-24172-L1.raw	52341	Y
EAT41994.1, XP_001657779.1, ABM68616.1, XP_021712859.1, sp|P18153.2|ALL2_AEDAE, pdb|3DZT|A, pdb|3DY9|A, pdb|3DYE|A, pdb|3DXL|A, AAA29347.1	L.PSTNNDC(+57.02)AAVFK.A	Carbamidomethylation	2	662.3030	-0.8	45.72	1	1.2873E5	12	47.78	PI20-24172-L1.raw	42061	N
EAT41994.1, XP_001657779.1, ABM68616.1, XP_021712859.1, sp|P18153.2|ALL2_AEDAE, pdb|3DZT|A, pdb|3DY9|A, pdb|3DYE|A, pdb|3DXL|A, AAA29347.1	K.NLFHGNK.E		2	415.2192	-0.5	44.28	1	5.2881E3	7	6.85	PI20-24172-L1.raw	1617	N
EAT41994.1, XP_001657779.1, ABM68616.1, XP_021712859.1, sp|P18153.2|ALL2_AEDAE, pdb|3DZT|A, pdb|3DY9|A, pdb|3DYE|A, pdb|3DXL|A, AAA29347.1	Y.SKPAVQSQVMEIDGK.Q		2	808.9197	0.5	43.71	1	2.8916E5	15	27.93	PI20-24172-L1.raw	19659	N
EAT41994.1, XP_001657779.1, ABM68616.1, XP_021712859.1, sp|P18153.2|ALL2_AEDAE, pdb|3DZT|A, pdb|3DY9|A, pdb|3DYE|A, pdb|3DXL|A, AAA29347.1	S.TNNDC(+57.02)AAVFK.A	Carbamidomethylation	2	570.2615	0.6	41.16	1	9.7891E4	10	23.81	PI20-24172-L1.raw	14886	N
EAT41994.1, XP_001657779.1, ABM68616.1, XP_021712859.1, sp|P18153.2|ALL2_AEDAE, pdb|3DZT|A, pdb|3DY9|A, pdb|3DYE|A, pdb|3DXL|A, AAA29347.1	T.GLYDPVAQK.F		2	495.7665	0.2	40.83	1	1.4876E6	9	30.65	PI20-24172-L1.raw	22730	N
EAT41994.1, XP_001657779.1, ABM68616.1, XP_021712859.1, sp|P18153.2|ALL2_AEDAE, pdb|3DZT|A, pdb|3DY9|A, pdb|3DYE|A, pdb|3DXL|A, AAA29347.1	R.QYTVLDDALF.K		2	592.7958	0.9	40.21	1	2.2588E5	10	66.33	PI20-24172-L1.raw	61263	N
EAT41994.1, XP_001657779.1, ABM68616.1, XP_021712859.1, sp|P18153.2|ALL2_AEDAE	K.QVYSKPAVQSQVM(+15.99)EIDGK.Q	Oxidation (M)	3	675.0102	-0.2	39.89	1	1.3276E6	18	30.12	PI20-24172-L1.raw	22043	Y
EAT41994.1, XP_001657779.1, ABM68616.1, XP_021712859.1, sp|P18153.2|ALL2_AEDAE, pdb|3DZT|A, pdb|3DY9|A, pdb|3DYE|A, pdb|3DXL|A, AAA29347.1	K.AYPSLGEK.S		2	432.7269	0.5	38.60	1	7.1261E7	8	24.11	PI20-24172-L1.raw	15106	N
EAT41994.1, XP_001657779.1, ABM68616.1, XP_021712859.1, sp|P18153.2|ALL2_AEDAE	D.PEEMLFTFTR.C		2	635.8105	0.1	36.59	1	1.0877E5	10	51.82	PI20-24172-L1.raw	46365	Y
sp|P18153.2|ALL2_AEDAE	RecName: Full=37 kDa salivary gland allergen Aed a 2; AltName: Full=Protein D7; AltName: Allergen=Aed a 2; Flags: Precursor	36895	55	15	36	399.2	91	2.2098E+08	7
Protein Accessions	Peptide	PTM	z	m/z	ppm	-10lgP	# Features	Area	Length	RT	Source File	Scan	Unique
EAT41994.1, XP_001657779.1, ABM68616.1, XP_021712859.1, sp|P18153.2|ALL2_AEDAE, pdb|3DZT|A, pdb|3DY9|A, pdb|3DYE|A, pdb|3DXL|A, AAA29347.1	K.EWINEPVDSPATQC(+57.02)FGK.C	Carbamidomethylation	2	989.4551	1.0	128.63	2	7.7369E7	17	47.16	PI20-24172-L1.raw	41386	N
EAT41994.1, XP_001657779.1, ABM68616.1, XP_021712859.1, sp|P18153.2|ALL2_AEDAE	K.VEAYANAVQQLPSTNNDC(+57.02)AAVFK.A	Carbamidomethylation	2	1255.6041	1.2	124.64	4	9.7586E7	23	47.78	PI20-24172-L1.raw	41940	Y
EAT41994.1, XP_001657779.1, ABM68616.1, XP_021712859.1, sp|P18153.2|ALL2_AEDAE, pdb|3DZT|A, pdb|3DY9|A, pdb|3DYE|A, pdb|3DXL|A, AAA29347.1	K.PAVQSQVMEIDGK.Q		2	701.3563	0.8	96.48	2	1.0303E7	13	34.20	PI20-24172-L1.raw	26979	N
EAT41994.1, XP_001657779.1, ABM68616.1, XP_021712859.1, sp|P18153.2|ALL2_AEDAE, pdb|3DZT|A, pdb|3DY9|A, pdb|3DYE|A, pdb|3DXL|A, AAA29347.1, AAA29348.1	K.FDASVIQEQFK.A		2	656.3328	0.4	96.25	2	1.0415E8	11	47.03	PI20-24172-L1.raw	41525	N
EAT41994.1, XP_001657779.1, ABM68616.1, XP_021712859.1, sp|P18153.2|ALL2_AEDAE, pdb|3DZT|A, pdb|3DY9|A, pdb|3DYE|A, pdb|3DXL|A, AAA29347.1	Q.QLPSTNNDC(+57.02)AAVFK.A	Carbamidomethylation	2	782.8751	0.4	92.25	1	5.3693E6	14	35.07	PI20-24172-L1.raw	27823	N
EAT41994.1, XP_001657779.1, ABM68616.1, XP_021712859.1, sp|P18153.2|ALL2_AEDAE	S.TGPFDPEEM(+15.99)LFTFTR.C	Oxidation (M)	2	902.4169	0.5	91.74	2	1.063E7	15	63.51	PI20-24172-L1.raw	58673	Y
EAT41994.1, XP_001657779.1, ABM68616.1, XP_021712859.1, sp|P18153.2|ALL2_AEDAE, pdb|3DZT|A, pdb|3DY9|A, pdb|3DYE|A, pdb|3DXL|A, AAA29347.1, ACU30916.1	K.QSYFEFC(+57.02)ENK.Y	Carbamidomethylation	2	676.2853	0.8	89.04	1	4.7935E7	10	39.24	PI20-24172-L1.raw	32838	N
EAT41994.1, XP_001657779.1, ABM68616.1, XP_021712859.1, sp|P18153.2|ALL2_AEDAE	S.TGPFDPEEMLFTFTR.C		2	894.4194	0.3	85.61	2	1.2451E7	15	72.73	PI20-24172-L1.raw	67647	Y
EAT41994.1, XP_001657779.1, ABM68616.1, XP_021712859.1, sp|P18153.2|ALL2_AEDAE, AAA29347.1, AAA29348.1, pdb|3DZT|A, pdb|3DY9|A, pdb|3DYE|A, pdb|3DXL|A	R.SQIYAFNLPK.K		2	590.8219	0.4	85.37	3	6.8151E7	10	44.73	PI20-24172-L1.raw	38970	N
EAT41994.1, XP_001657779.1, ABM68616.1, XP_021712859.1, sp|P18153.2|ALL2_AEDAE, AAA29348.1	K.NNELDAEEVK.R		2	580.7751	0.0	81.83	1	7.6899E7	10	24.01	PI20-24172-L1.raw	15268	Y
EAT41994.1, XP_001657779.1, ABM68616.1, XP_021712859.1, sp|P18153.2|ALL2_AEDAE	N.AVQQLPSTNNDC(+57.02)AAVFK.A	Carbamidomethylation	2	931.9568	0.0	79.45	2	5.9321E6	17	38.31	PI20-24172-L1.raw	31430	Y
EAT41994.1, XP_001657779.1, ABM68616.1, XP_021712859.1, sp|P18153.2|ALL2_AEDAE, pdb|3DZT|A, pdb|3DY9|A, pdb|3DYE|A, pdb|3DXL|A, AAA29347.1	R.TGLYDPVAQK.F		2	546.2916	2.7	78.56	1	8.2986E7	10	31.83	PI20-24172-L1.raw	24034	N
EAT41994.1, XP_001657779.1, ABM68616.1, XP_021712859.1, sp|P18153.2|ALL2_AEDAE, pdb|3DZT|A, pdb|3DY9|A, pdb|3DYE|A, pdb|3DXL|A, AAA29347.1	K.EWINEPVDSPATQC(+57.02).F	Carbamidomethylation	2	823.3624	0.8	75.58	1	6.6003E5	14	48.46	PI20-24172-L1.raw	42689	N
EAT41994.1, XP_001657779.1, ABM68616.1, XP_021712859.1, sp|P18153.2|ALL2_AEDAE, pdb|3DZT|A, pdb|3DY9|A, pdb|3DYE|A, pdb|3DXL|A, AAA29347.1	K.EWINEPVDSPATQC(+57.02)F.G	Carbamidomethylation	2	896.8970	1.2	75.56	1	3.2997E5	15	57.96	PI20-24172-L1.raw	52810	N
EAT41994.1, XP_001657779.1, ABM68616.1, XP_021712859.1, sp|P18153.2|ALL2_AEDAE, pdb|3DZT|A, pdb|3DY9|A, pdb|3DYE|A, pdb|3DXL|A, AAA29347.1	R.QYTVLDDALFK.E		2	656.8436	1.2	73.08	1	7.5646E7	11	52.58	PI20-24172-L1.raw	47026	N
EAT41994.1, XP_001657779.1, ABM68616.1, XP_021712859.1, sp|P18153.2|ALL2_AEDAE	R.C(+57.02)MEDNLEDGPNR.L	Carbamidomethylation	2	725.2910	1.0	71.74	1	3.3304E6	12	27.55	PI20-24172-L1.raw	19115	Y
EAT41994.1, XP_001657779.1, ABM68616.1, XP_021712859.1, sp|P18153.2|ALL2_AEDAE	R.C(+57.02)M(+15.99)EDNLEDGPNR.L	Carbamidomethylation; Oxidation (M)	2	733.2881	0.5	70.83	1	7.6278E6	12	21.75	PI20-24172-L1.raw	12267	Y
EAT41994.1, XP_001657779.1, ABM68616.1, XP_021712859.1, sp|P18153.2|ALL2_AEDAE, pdb|3DZT|A, pdb|3DY9|A, pdb|3DYE|A, pdb|3DXL|A, AAA29347.1	K.PAVQSQVM(+15.99)EIDGK.Q	Oxidation (M)	2	709.3536	0.6	69.07	2	3.0296E7	13	28.36	PI20-24172-L1.raw	20027	N
EAT41994.1, XP_001657779.1, ABM68616.1, XP_021712859.1, sp|P18153.2|ALL2_AEDAE	A.VQQLPSTNNDC(+57.02)AAVFK.A	Carbamidomethylation	2	896.4388	0.6	68.60	1	5.545E5	16	37.40	PI20-24172-L1.raw	30467	Y
EAT41994.1, XP_001657779.1, ABM68616.1, XP_021712859.1, sp|P18153.2|ALL2_AEDAE, pdb|3DZT|A, pdb|3DY9|A, pdb|3DYE|A, pdb|3DXL|A, AAA29347.1	K.C(+57.02)LVESSVK.D	Carbamidomethylation	2	461.2393	0.4	68.27	1	4.8703E7	8	22.36	PI20-24172-L1.raw	13212	N
EAT41994.1, XP_001657779.1, ABM68616.1, XP_021712859.1, sp|P18153.2|ALL2_AEDAE, pdb|3DZT|A, pdb|3DY9|A, pdb|3DYE|A, pdb|3DXL|A, AAA29347.1	Y.SKPAVQSQVM(+15.99)EIDGK.Q	Oxidation (M)	3	544.9473	0.8	67.20	1	1.0988E7	15	23.42	PI20-24172-L1.raw	14755	N
EAT41994.1, XP_001657779.1, ABM68616.1, XP_021712859.1, sp|P18153.2|ALL2_AEDAE	Y.ANAVQQLPSTNNDC(+57.02)AAVFK.A	Carbamidomethylation	3	683.3341	0.6	63.72	2	1.5049E6	19	40.02	PI20-24172-L1.raw	33389	Y
EAT41994.1, XP_001657779.1, ABM68616.1, XP_021712859.1, sp|P18153.2|ALL2_AEDAE, pdb|3DZT|A, pdb|3DY9|A, pdb|3DYE|A, pdb|3DXL|A, AAA29347.1	A.VQSQVMEIDGK.Q		2	617.3112	0.7	61.80	1	1.7959E5	11	28.95	PI20-24172-L1.raw	20928	N
EAT41994.1, XP_001657779.1, ABM68616.1, XP_021712859.1, sp|P18153.2|ALL2_AEDAE	A.YANAVQQLPSTNNDC(+57.02)AAVFK.A	Carbamidomethylation	3	737.6887	0.8	60.85	2	1.7702E6	20	42.93	PI20-24172-L1.raw	36507	Y
EAT41994.1, XP_001657779.1, ABM68616.1, XP_021712859.1, sp|P18153.2|ALL2_AEDAE, pdb|3DZT|A, pdb|3DY9|A, pdb|3DYE|A, pdb|3DXL|A, AAA29347.1	A.VQSQVM(+15.99)EIDGK.Q	Oxidation (M)	2	625.3083	0.2	60.48	1	7.5744E5	11	22.09	PI20-24172-L1.raw	12745	N
EAT41994.1, XP_001657779.1, ABM68616.1, XP_021712859.1, sp|P18153.2|ALL2_AEDAE	A.NAVQQLPSTNNDC(+57.02)AAVFK.A	Carbamidomethylation	2	988.9785	0.2	60.08	2	2.6624E5	18	39.60	PI20-24172-L1.raw	33014	Y
EAT41994.1, XP_001657779.1, ABM68616.1, XP_021712859.1, sp|P18153.2|ALL2_AEDAE	A.STGPFDPEEMLFTFTR.C		2	937.9352	0.1	58.52	1	1.8591E5	16	71.75	PI20-24172-L1.raw	66494	Y
EAT41994.1, XP_001657779.1, ABM68616.1, XP_021712859.1, sp|P18153.2|ALL2_AEDAE, pdb|3DZT|A, pdb|3DY9|A, pdb|3DYE|A, pdb|3DXL|A, AAA29347.1	W.INEPVDSPATQC(+57.02)FGK.C	Carbamidomethylation	2	831.8939	0.9	55.92	1	1.3638E5	15	35.03	PI20-24172-L1.raw	27911	N
EAT41994.1, XP_001657779.1, ABM68616.1, XP_021712859.1, sp|P18153.2|ALL2_AEDAE	R.DFMQVNK.D		2	441.2129	0.0	53.93	1	4.6062E5	7	29.31	PI20-24172-L1.raw	21258	Y
EAT41994.1, XP_001657779.1, ABM68616.1, XP_021712859.1, sp|P18153.2|ALL2_AEDAE	V.QQLPSTNNDC(+57.02)AAVFK.A	Carbamidomethylation	2	846.9047	0.7	50.49	2	1.5904E5	15	47.78	PI20-24172-L1.raw	42089	Y
EAT41994.1, XP_001657779.1, ABM68616.1, XP_021712859.1, sp|P18153.2|ALL2_AEDAE, pdb|3DZT|A, pdb|3DY9|A, pdb|3DYE|A, pdb|3DXL|A, AAA29347.1, ACU30916.1	Q.SYFEFC(+57.02)ENK.Y	Carbamidomethylation	2	612.2555	0.0	48.98	1	3.9661E4	9	38.54	PI20-24172-L1.raw	31932	N
EAT41994.1, XP_001657779.1, ABM68616.1, XP_021712859.1, sp|P18153.2|ALL2_AEDAE	K.VEAYANAVQQLPSTNNDC(+57.02)AAVF.K	Carbamidomethylation	2	1191.5563	1.0	46.44	1	1.8581E5	22	57.45	PI20-24172-L1.raw	52341	Y
EAT41994.1, XP_001657779.1, ABM68616.1, XP_021712859.1, sp|P18153.2|ALL2_AEDAE, pdb|3DZT|A, pdb|3DY9|A, pdb|3DYE|A, pdb|3DXL|A, AAA29347.1	L.PSTNNDC(+57.02)AAVFK.A	Carbamidomethylation	2	662.3030	-0.8	45.72	1	1.2873E5	12	47.78	PI20-24172-L1.raw	42061	N
EAT41994.1, XP_001657779.1, ABM68616.1, XP_021712859.1, sp|P18153.2|ALL2_AEDAE, pdb|3DZT|A, pdb|3DY9|A, pdb|3DYE|A, pdb|3DXL|A, AAA29347.1	K.NLFHGNK.E		2	415.2192	-0.5	44.28	1	5.2881E3	7	6.85	PI20-24172-L1.raw	1617	N
EAT41994.1, XP_001657779.1, ABM68616.1, XP_021712859.1, sp|P18153.2|ALL2_AEDAE, pdb|3DZT|A, pdb|3DY9|A, pdb|3DYE|A, pdb|3DXL|A, AAA29347.1	Y.SKPAVQSQVMEIDGK.Q		2	808.9197	0.5	43.71	1	2.8916E5	15	27.93	PI20-24172-L1.raw	19659	N
EAT41994.1, XP_001657779.1, ABM68616.1, XP_021712859.1, sp|P18153.2|ALL2_AEDAE, pdb|3DZT|A, pdb|3DY9|A, pdb|3DYE|A, pdb|3DXL|A, AAA29347.1	S.TNNDC(+57.02)AAVFK.A	Carbamidomethylation	2	570.2615	0.6	41.16	1	9.7891E4	10	23.81	PI20-24172-L1.raw	14886	N
EAT41994.1, XP_001657779.1, ABM68616.1, XP_021712859.1, sp|P18153.2|ALL2_AEDAE, pdb|3DZT|A, pdb|3DY9|A, pdb|3DYE|A, pdb|3DXL|A, AAA29347.1	T.GLYDPVAQK.F		2	495.7665	0.2	40.83	1	1.4876E6	9	30.65	PI20-24172-L1.raw	22730	N
EAT41994.1, XP_001657779.1, ABM68616.1, XP_021712859.1, sp|P18153.2|ALL2_AEDAE, pdb|3DZT|A, pdb|3DY9|A, pdb|3DYE|A, pdb|3DXL|A, AAA29347.1	R.QYTVLDDALF.K		2	592.7958	0.9	40.21	1	2.2588E5	10	66.33	PI20-24172-L1.raw	61263	N
EAT41994.1, XP_001657779.1, ABM68616.1, XP_021712859.1, sp|P18153.2|ALL2_AEDAE	K.QVYSKPAVQSQVM(+15.99)EIDGK.Q	Oxidation (M)	3	675.0102	-0.2	39.89	1	1.3276E6	18	30.12	PI20-24172-L1.raw	22043	Y
EAT41994.1, XP_001657779.1, ABM68616.1, XP_021712859.1, sp|P18153.2|ALL2_AEDAE, pdb|3DZT|A, pdb|3DY9|A, pdb|3DYE|A, pdb|3DXL|A, AAA29347.1	K.AYPSLGEK.S		2	432.7269	0.5	38.60	1	7.1261E7	8	24.11	PI20-24172-L1.raw	15106	N
EAT41994.1, XP_001657779.1, ABM68616.1, XP_021712859.1, sp|P18153.2|ALL2_AEDAE	D.PEEMLFTFTR.C		2	635.8105	0.1	36.59	1	1.0877E5	10	51.82	PI20-24172-L1.raw	46365	Y
AAL76016.1	putative 56.5 kDa secreted protein [Aedes aegypti]	58292	70	50	50	402.09	66	2.0505E+08	10
Protein Accessions	Peptide	PTM	z	m/z	ppm	-10lgP	# Features	Area	Length	RT	Source File	Scan	Unique
AAL76016.1, XP_001659691.1, EAT39081.1, AAX54874.1	R.YVM(+15.99)DSLVEAGSPIFQGLSNVAR.I	Oxidation (M)	2	1185.0942	0.2	119.49	2	7.0401E6	22	62.62	PI20-24172-L1.raw	57662	Y
AAL76016.1, XP_001659691.1, EAT39081.1, AAX54874.1	R.YVMDSLVEAGSPIFQGLSNVAR.I		2	1177.0974	0.9	118.19	2	7.5486E6	22	69.60	PI20-24172-L1.raw	64400	Y
AAL76016.1, XP_001659691.1, EAT39081.1	R.QVYVQQIANYQK.L		2	741.3915	0.6	101.11	1	9.0881E6	12	35.29	PI20-24172-L1.raw	28057	Y
AAL76016.1, XP_001659691.1, EAT39081.1	K.SPEYAEAADNFR.Y		2	685.3046	0.1	99.14	2	1.4377E7	12	33.63	PI20-24172-L1.raw	26082	Y
AAL76016.1, XP_001659691.1, EAT39081.1	R.SDSC(+57.02)FAQVNYLFDSIPR.N	Carbamidomethylation	2	1009.9678	0.4	99.00	2	9.7659E6	17	64.52	PI20-24172-L1.raw	59914	Y
[truncated: 3,752 more rows]

## Sheet: S3_a_aegypti_NCBI
Protein Accessions	Description	Avg. Mass	Coverage (%)	#Unique	#Peptides	-10lgP	#Spec	Area	Protein Group ID
[truncated: 3,107 more rows]

[truncated: 1 more sheets: S4_a_aegypti_NCBI]
