# Supplementary material for: Native structure of mosquito salivary protein uncovers domains relevant to pathogen transmission
Source: Nat Commun. 2023 Feb 17;14:899. doi: 10.1038/s41467-023-36577-y (PMC9935623; doi:10.1038/s41467-023-36577-y)
Supplement: Supplementary file 9 — Source Data [file 41467_2023_36577_MOESM9_ESM.zip › Protein sequence accessions for phylogenetic tree analysis.txt]

>EAT38080.1 AAEL009993-PA [Aedes aegypti]
>XP_019562699.2 LOW QUALITY PROTEIN: uncharacterized protein LOC109431034 [Aedes albopictus]
>XP_029721495.1 LOW QUALITY PROTEIN: uncharacterized protein LOC115262772 [Aedes albopictus]
>EDS29866.1 conserved hypothetical protein [Culex quinquefasciatus]
>EAT38081.1 AAEL009992-PA [Aedes aegypti]
>KXJ69195.1 hypothetical protein RP20_CCG028389 [Aedes albopictus]
>CAF0888058.1 unnamed protein product [Brachionus calyciflorus]
>XP_038110908.1 uncharacterized protein LOC6039654 [Culex quinquefasciatus]
>CAF2083849.1 unnamed protein product [Rotaria magnacalcarata]
>CAF4477727.1 unnamed protein product [Rotaria socialis]
>XP_032793648.1 uncharacterized protein LOC116930353 [Daphnia magna]
>CAF3802304.1 unnamed protein product [Rotaria magnacalcarata]
>EDS29867.1 SGS1 [Culex quinquefasciatus]
>ODM92517.1 tRNA(Glu)-specific nuclease WapA [Orchesella cincta]
>CAF1943678.1 unnamed protein product [Rotaria magnacalcarata]
>EDS43582.1 ion channel nompc [Culex quinquefasciatus]
>EDS43581.1 conserved hypothetical protein [Culex quinquefasciatus]
>NEQ38786.1 RHS repeat-associated core domain-containing protein [Okeania sp. SIO3I5]
>TRU81409.1 hypothetical protein EWV76_21375 [Microcystis novacekii Mn_MB_F_20050700_S1]
>NEO07299.1 hypothetical protein [Moorea sp. SIO3I8]
>NEN95448.1 hypothetical protein [Moorea sp. SIO3I7]
>NEO22278.1 hypothetical protein [Moorea sp. SIO4A5]
>WP_039278446.1 hypothetical protein [Pectobacterium brasiliense]
>WP_225085726.1 hypothetical protein [Pectobacterium sp. LJ1]
>MBO1350517.1 RHS repeat-associated core domain-containing protein [Hormoscilla sp. GUM202]
>EDS44916.1 SGS3 [Culex quinquefasciatus]
>WP_119874734.1 hypothetical protein [Pectobacterium carotovorum]
>AOY83363.1 hypothetical protein BJP36_29035 [Moorea producens JHB]
>WP_158026742.1 RHS repeat-associated core domain-containing protein [Moorea producens]
>WP_006509371.1 RHS repeat-associated core domain-containing protein [Xenococcus sp. PCC 7305]
>WP_111779015.1 MULTISPECIES: hypothetical protein [Pectobacterium]
>WP_168021013.1 MULTISPECIES: RHS repeat-associated core domain-containing protein [unclassified Haematospirillum]
>NEO83330.1 hypothetical protein [Spirulina sp. SIO3F2]
>NEP11982.1 RHS repeat-associated core domain-containing protein [Symploca sp. SIO2C1]
>MBR0344834.1 RHS repeat-associated core domain-containing protein [Rudaea sp.]
>WP_171014825.1 RHS repeat-associated core domain-containing protein [Rudaea sp. 3F27F6]
>EAT45022.1 AAEL003655-PA [Aedes aegypti]
>WP_013010675.1 RHS repeat-associated core domain-containing protein [Denitrovibrio acetiphilus]
>WP_199850036.1 RHS repeat-associated core domain-containing protein [Streptomyces hygroscopicus]
>XP_038106258.1 uncharacterized protein LOC6039655 [Culex quinquefasciatus]
>WP_130758177.1 RHS repeat-associated core domain-containing protein [Microcystis aeruginosa]
>WP_062010049.1 RHS repeat-associated core domain-containing protein [Streptomyces hygroscopicus]
>WP_064457214.1 RHS repeat-associated core domain-containing protein [Streptomyces sp. NBRC 109436]
>ATU82662.1 venom ankyrin-repeat-containing protein 1 [Pristhesancus plagipennis]
>XP_039440909.1 uncharacterized protein LOC120421727 [Culex pipiens pallens]
>WP_120644903.1 RHS repeat-associated core domain-containing protein [Corallococcus llansteffanensis]
>MBY0291886.1 RHS repeat-associated core domain-containing protein [Alphaproteobacteria bacterium]
>WP_007302852.1 DUF6443 domain-containing protein [Wolbachia endosymbiont of Culex quinquefasciatus]
>CQD10842.1 Cell wall-associated polypeptide CWBP200 [Wolbachia endosymbiont wPip_Mol of Culex molestus]
>CAF0726771.1 unnamed protein product [Adineta steineri]
>HAS40555.1 hypothetical protein [Microscillaceae bacterium]
>WP_017310663.1 RHS repeat-associated core domain-containing protein [Fischerella sp. PCC 9339]
>WP_131120024.1 RHS repeat-associated core domain-containing protein [Westiellopsis prolifica]
>EAT44460.1 AAEL004181-PA, partial [Aedes aegypti]
>RAM51621.1 hypothetical protein C6Y22_11245 [Hapalosiphonaceae cyanobacterium JJU2]
>WP_211687966.1 RHS repeat-associated core domain-containing protein [Moritella sp. 28]
>WP_211676092.1 RHS repeat-associated core domain-containing protein [Moritella sp. 36]
>WP_097393898.1 RHS repeat-associated core domain-containing protein [Burkholderia sp. OK233]
>XP_040237440.1 uncharacterized protein LOC120958598 [Anopheles coluzzii]
>CAF1011951.1 unnamed protein product [Didymodactylos carnosus]
>CAF0909850.1 unnamed protein product [Adineta steineri]
>WP_091011809.1 RHS repeat-associated core domain-containing protein [Paraburkholderia megapolitana]
>MBX9621919.1 RHS repeat-associated core domain-containing protein [Alphaproteobacteria bacterium]
>EDS43583.1 conserved hypothetical protein [Culex quinquefasciatus]
>WP_077166386.1 RHS repeat-associated core domain-containing protein [Mastigocladus laminosus]
>XP_553802.2 AGAP009917-PA, partial [Anopheles gambiae str. PEST]
>XP_038107839.1 uncharacterized protein LOC6050867 [Culex quinquefasciatus]
>CAF4458221.1 unnamed protein product, partial [Rotaria socialis]
>HAC64988.1 hypothetical protein [Cyanothece sp. UBA12306]
>XP_553803.2 AGAP009918-PA, partial [Anopheles gambiae str. PEST]
>KAF7995835.1 hypothetical protein HCN44_006942 [Aphidius gifuensis]
>QVU16110.1 hypothetical protein wYak_09610 [Wolbachia endosymbiont of Drosophila yakuba]
>WP_138264814.1 MULTISPECIES: RHS repeat-associated core domain-containing protein [unclassified Wolbachia]
>XP_041775831.1 uncharacterized protein LOC121595716 [Anopheles merus]
>XP_040166827.1 uncharacterized protein LOC120902279 [Anopheles arabiensis]
>EAT45021.1 AAEL003699-PA, partial [Aedes aegypti]
>AAV28544.1 SGS4 [Anopheles gambiae]
>EDS43793.1 conserved hypothetical protein [Culex quinquefasciatus]
>KZS09807.1 Uncharacterized protein APZ42_025856 [Daphnia magna]
>CAF0726762.1 unnamed protein product [Adineta steineri]
>KFB46587.1 hypothetical protein ZHAS_00014626 [Anopheles sinensis]
>WP_126322284.1 DUF6531 domain-containing protein [Candidatus Rickettsiella viridis]
>WP_022626266.1 RHS repeat-associated core domain-containing protein [Wolbachia endosymbiont of Drosophila melanogaster]
>AAV28545.1 SGS5 [Anopheles gambiae]
>WP_010962649.1 MULTISPECIES: RHS repeat-associated core domain-containing protein [Wolbachia]
>XP_019526533.2 uncharacterized protein LOC109398599 [Aedes albopictus]
>XP_035907263.1 LOW QUALITY PROTEIN: uncharacterized protein LOC118509988 [Anopheles stephensi]
>XP_035773866.1 uncharacterized protein LOC118456868 [Anopheles albimanus]
>XP_553800.2 AGAP009916-PB [Anopheles gambiae str. PEST]
>XP_041775826.1 uncharacterized protein LOC121595713 [Anopheles merus]
>YP_009130509.1 hypothetical protein [Bryopsis plumosa]
>AAV28542.1 SGS2 [Anopheles gambiae]
>XP_041775810.1 uncharacterized protein LOC121595705 [Anopheles merus]
>XP_038108036.1 uncharacterized protein LOC6049867 isoform X1 [Culex quinquefasciatus]
>XP_039447657.1 uncharacterized protein LOC120426919 [Culex pipiens pallens]
>XP_044726539.1 uncharacterized protein LOC123290430 [Chrysoperla carnea]
>XP_039447647.1 uncharacterized protein LOC120426908 [Culex pipiens pallens]
>KAG4067978.1 hypothetical protein HA402_010664 [Bradysia odoriphaga]
>XP_014243540.1 uncharacterized protein LOC106663315 [Cimex lectularius]
>XP_019765610.1 PREDICTED: uncharacterized protein LOC109541250 [Dendroctonus ponderosae]
>XP_035905075.1 LOW QUALITY PROTEIN: uncharacterized protein LOC118509064 [Anopheles stephensi]
>KAH1019071.1 hypothetical protein HUJ05_006735, partial [Dendroctonus ponderosae]
>XP_040237480.1 uncharacterized protein LOC120958622 [Anopheles coluzzii]
>AYC64264.1 hypothetical protein [Pseudobryopsis hainanensis]
>EFX66732.1 hypothetical protein DAPPUDRAFT_229333 [Daphnia pulex]
>XP_035905077.1 uncharacterized protein LOC118509065 [Anopheles stephensi]
>XP_553801.2 AGAP009916-PA [Anopheles gambiae str. PEST]
>AAV28543.1 SGS3 [Anopheles gambiae]
>CAF0718777.1 unnamed protein product [Brachionus calyciflorus]
>KFB46585.1 AGAP009916-PB-like protein [Anopheles sinensis]
>XP_039447648.1 uncharacterized protein LOC120426909 [Culex pipiens pallens]
>KFB46586.1 hypothetical protein ZHAS_00014625 [Anopheles sinensis]
>XP_035795951.1 LOW QUALITY PROTEIN: uncharacterized protein LOC118468827 [Anopheles albimanus]
>CAG7787160.1 unnamed protein product [Allacma fusca]
>XP_044730432.1 uncharacterized protein LOC123293619 [Chrysoperla carnea]
>XP_035778288.1 uncharacterized protein LOC118459214 [Anopheles albimanus]
>XP_044731289.1 uncharacterized protein LOC123294238 [Chrysoperla carnea]
>WP_176453742.1 ankyrin repeat domain-containing protein [Cardinium endosymbiont of Bemisia tabaci]
>EFX70311.1 hypothetical protein DAPPUDRAFT_300516 [Daphnia pulex]
>CAF3891965.1 unnamed protein product, partial [Rotaria magnacalcarata]
>CAF3477062.1 unnamed protein product [Rotaria socialis]
>OXA53988.1 tRNA(Glu)-specific nuclease WapA [Folsomia candida]
>RNA24390.1 RHS repeat-associated core domain-containing [Brachionus plicatilis]
>RIK74499.1 hypothetical protein DCC62_15185 [candidate division KSB1 bacterium]
